# Supplementary material for: The mental health impact on women of engaging men in health interventions in low- and middle-income countries: A systematic review
Source: PLOS Glob Public Health. 2025 Nov 3;5(11):e0005168. doi: 10.1371/journal.pgph.0005168 (PMC12582469; doi:10.1371/journal.pgph.0005168)
Supplement: S2 Table — (XLSX) [file pgph.0005168.s004.xlsx]

## Sheet: Sheet 1
Title	Authors	Published Year	Published Month	Journal	Volume	Issue	Pages	Accession Number	DOI	Ref	Covidence #	Study	Notes	Reason study was Excluded
[Family planning and demographic regression].	Ferrer Regales M	1979	Jun	Rev Med Univ Navarra	23	2	67-76			95331	#3033	FerrerRegales 1979		1. Not LMICS
Family planning in big town conditions depending on the birthplace of the parents.	Dimitrov I	1978		Folia Med (Plovdiv)	20	1	35-41			104907	#1417	Dimitrov 1978		3. Not male/partner engagement
Cost-effectiveness evaluation of a home visiting triage program for family planning in Turkey.	Bertera RL; Green LW	1979	Sep	Am J Public Health	69	9	950-3		10.2105/ajph.69.9.950	112875	#889	Bertera 1979		5. not intervention
Current status of elective sterilization in the United States.	Hulka JF	1977	May	Fertil Steril	28	5	515-20		10.1016/s0015-0282(16)42549-5	140076	#2730	Hulka 1977		1. Not LMICS
[Fertility control and family planning in the United States of America].	Rochat RW; Morris L; Cates W Jr; Ory HW	1978	Aug	Bol Oficina Sanit Panam	85	2	115-27			150849	#2490	Rochat 1978		1. Not LMICS
[Family planning].	Rosa L	1979	Dec	Nueva Enferm		7	21-3			261799	#2032	Rosa 1979		5. not intervention
Healthy family functioning: a cross-cultural appraisal.	David HP	1978		Bull World Health Organ	56	3	327-42			308401	#3172	David 1978		2. not Women's Health; 5. not intervention
From natural fertility to family limitation: the onset of fertility transition in a sample of German villages.	Knodel J	1979	Nov	Demography	16	4	493-521			391603	#3134	Knodel 1979		1. Not LMICS
Malnutrition, fertility and family planning.	Sen Gupta PN	1979	Apr	J Indian Med Assoc	72	8	194-9			392014	#833	SenGupta 1979		5. not intervention
Birth planning in China.	Chen MH	1979	Nov-Dec	Fam Plann Perspect	11	6	348-54			401080	#2019	Chen 1979		1. Not LMICS
[Attitude of patients and health workers as a factor influencing the utilization of reproductive health services in connection with birth control].	Nalbanski B	1979		Akush Ginekol (Sofiia)	18	3	214-8			474932	#2037	Nalbanski 1979		3. Not male/partner engagement
Evaluating acceptance strategies for timing of postpartum contraception.	Potter RG; Kobrin FE; Langsten RL	1979	May	Stud Fam Plann	10	5	151-60			483339	#3083	Potter 1979		5. not intervention
Past and current contraceptive use in Pakistan.	Shah NM	1979	May	Stud Fam Plann	10	5	164-73			483341	#864	Shah 1979		5. not intervention
Declines in the age and family size of family planning program acceptors: international trends.	Ross JA	1979	Oct	Stud Fam Plann	10	10	290-9			516123	#1105	Ross 1979		5. not intervention
[Self concept patterns according to the Tennessee self concept scale in vasectomized men and their partners].	González de Malo SM; Giner Velázquez J; Oscos A	1979	Jan	Ginecol Obstet Mex	45	267	67-79			540755	#1076	GonzálezdeMalo 1979		2. not Women's Health
Population policy and family planning.		1977	Jan-Mar	Indian J Public Health	21	1	1-2			608765	#899			5. not intervention
The use of incentives for fertility reduction.	Wishik SM	1978	Feb	Am J Public Health	68	2	113-4		10.2105/ajph.68.2.113	626253	#678	Wishik 1978		5. not intervention
[Voluntary sterilization: USA and China].	Presl J	1978	Sep	Cesk Gynekol	43	8	626			688441	#1026	Presl 1978		1. Not LMICS
Contraceptive use in the United States, 1973--1976.	Ford K	1978	Sep-Oct	Fam Plann Perspect	10	5	264-9			700054	#2295	Ford 1978		1. Not LMICS
[Clinical study of 425 couples soliciting vasectomies].	Díaz M; Montes de Oca C; Uribe L; Camarena R; Hernández F; González A	1978	May	Ginecol Obstet Mex	43	259	317-23			700394	#951	Díaz 1978		5. not intervention
Family planning in Japan: a comparison between successful and unsuccessful couples.	Lu CM; Miyasaka T	1978		Int J Health Educ	21	3	174-82			716619	#3223	Lu 1978		1. Not LMICS
Family allowance and family planning in Chile.	Plank SJ	1978	Oct	Am J Public Health	68	10	989-94		10.2105/ajph.68.10.989	717610	#2303	Plank 1978		5. not intervention
[The population problem].	Biörk G	1978	Dec	Lakartidningen	75	49	4585-6			723340	#1899	Biörk 1978		5. not intervention
East Asia review, 1976-7: Korea (South).	Han DW; Cho NH	1978	Sep	Stud Fam Plann	9	9	238-41			734708	#933	Han 1978		1. Not LMICS
East Asia review, 1976-7: Philippines.	Concepción MB	1978	Sep	Stud Fam Plann	9	9	243-5			734709	#845	Concepción 1978		5. not intervention
East Asia review, 1976-7: Taiwan.	Wang CM; Sun TH	1978	Sep	Stud Fam Plann	9	9	247-50			734711	#1032	Wang 1978		1. Not LMICS
The malleability of fertility-related attitudes and behavior in a Filipino migrant sample.	Card JJ	1978	Nov	Demography	15	4	459-76			738473	#2403	Card 1978		2. not Women's Health
The correspondence of data gathered from husband and wife: implications for family planning studies.	Card JJ	1978	Fall	Soc Biol	25	3	196-204		10.1080/19485565.1978.9988338	749207	#1510	Card 1978		1. Not LMICS
Birth control in India: the carrot and the rod?	Landman LC	1977	May-Jun	Fam Plann Perspect	9	3	101-10			862829	#2042	Landman 1977		3. Not male/partner engagement
[General analysis of 500 couples with sterility or infertility].	García Martínez A; Saldaneda R; Ondarza Cisneros G; González Briones M	1977	May	Ginecol Obstet Mex	41	247	409-16			873273	#2110	GarcíaMartínez 1977		5. not intervention
Successes and problems in family planning administration: experiences in two districts of Kerala, India.	Valsan EH	1977	Jun	Stud Fam Plann	8	6	148-56			877982	#1046	Valsan 1977		3. Not male/partner engagement
Recent trends in contraceptive use in Mexico.	Gallegos A; Peña JG; Solís JA; Keller A	1977	Aug	Stud Fam Plann	8	8	197-204			888161	#2791	Gallegos 1977		5. not intervention
Preferences for sex of children among U.S. couples.	Coombs LC	1977	Nov-Dec	Fam Plann Perspect	9	6	259-65			923755	#1617	Coombs 1977		1. Not LMICS
A component analysis of recent fertility decline in singapore.	Anderson JE; Cheng MC; Fook-Kee W	1977	Nov	Stud Fam Plann	8	11	282-7			929666	#1003	Anderson 1977		1. Not LMICS; 3. Not male/partner engagement
Family planning in Pakistan: an analysis of some factors constraining use.	Sirageldin I; Norris D; Hardee JG	1976	May	Stud Fam Plann	7	5	144-54			936264	#2373	Sirageldin 1976		5. not intervention
[Vasectomy. Clinical study of 500 couples].	Giner J; Zamora G; Ortiz S; Pedrón N	1976	Jun	Ginecol Obstet Mex	39	236	405-11			947824	#2319	Giner 1976		2. not Women's Health
Inevitable failure of a shortcut policy. Compulsory sterilization in India: is coercion the only alternative to chaos?	Henry M	1976	Jun	Hastings Cent Rep	6	3	14-5			955874	#917	Henry 1976		5. not intervention
The Danfa family planning program in rural Ghana.	Ampofo DA; Nicholas DD; Ofosu-Amaah S; Blumenfeld S; Neumann AK	1976	Oct	Stud Fam Plann	7	10	266-74			973241	#2715	Ampofo 1976		3. Not male/partner engagement
The role of the Family Planning Association in Hong Kong's fertility decline.	Chan KC	1976	Oct	Stud Fam Plann	7	10	284-9			973243	#1973	Chan 1976		1. Not LMICS
[Religion and size of family (author's transl)].	Maier W	1976	Nov	Geburtshilfe Frauenheilkd	36	11	927-31			992309	#2416	Maier 1976		2. not Women's Health
[Marital and sex counseling in a family planning center].	Coulondre P; Hope H; Imfeld E; Pasini W	1976	Apr	Rev Med Suisse Romande	96	4	295-304			1006004	#3112	Coulondre 1976		5. not intervention
Experience of a comprehensive infertility clinic in the Department of Obstetrics and Gynaecology, University of Singapore.	Ratnam SS; Chew PC; Tsakok M	1976	Sep	Singapore Med J	17	3	157-9			1019614	#995	Ratnam 1976		1. Not LMICS
Some aspects of family planning in a defined urban population of Jammu (Kashmir).	Sharma DB; Magotra ML; Wakhloo RL	1976	Dec	Indian Pediatr	13	12	935-41			1025025	#884	Sharma 1976		5. not intervention
Family planning in South Carolina. A process of growth and development.	Lynch KM; Padgett JE Jr	1975	Nov	J S C Med Assoc	71	11	350-2			1059858	#1591	Lynch 1975		1. Not LMICS
National health services and family planning: Thailand, a case study.	Hemachidha C; Rosenfield AG	1975	Aug	Am J Public Health	65	8	864-71		10.2105/ajph.65.8.864	1147129	#931	Hemachidha 1975		5. not intervention
Family planning services in the United States.	Morris L	1975		Bull Pan Am Health Organ	9	2	124-8			1156710	#1091	Morris 1975		1. Not LMICS
Motivating the masses for family planning in the People's Republic of China.	Wang VL	1975		Bull Pan Am Health Organ	9	2	95-111			1156715	#975	Wang 1975		5. not intervention
Family planning program: world review 1974. Introduction.	Watson WB; Lapham RJ	1975	Aug	Stud Fam Plann	6	8	207-30			1202672	#829	Watson 1975		5. not intervention
Fertility and family planning in Thailand: results from two rounds of a national study.	Knodel J; Pitaktepsombati P	1975	Nov	Stud Fam Plann	6	11	402-13			1209697	#1646	Knodel 1975		5. not intervention
Main results of recent Hungarian family planning studies.	Klinger A	1975	Apr-Jun	Reproduccion	2	2	147-61			1213242	#3237	Klinger 1975		2. not Women's Health
Factors influencing lowered fertility in couples who never practised family planning: a study in rural India.	Dutta R; Seal SC	1976	Feb	Indian J Med Res	64	2	267-83			1270115	#2443	Dutta 1976		5. not intervention
Condoms as primary prevention in sexually active women.	Libbus MK	1992	Sep-Oct	MCN Am J Matern Child Nurs	17	5	256-60		10.1097/00005721-199209000-00015	1406110	#1138	Libbus 1992		5. not intervention
Fertility and contraceptive adoption and discontinuation in rural Kenya.	Ferguson AG	1992	Jul-Aug	Stud Fam Plann	23	4	257-67			1412598	#898	Ferguson 1992		5. not intervention
Causes and consequences of increase in child survival rates: ethnoepidemiology among the Hmong of Thailand.	Kunstadter P; Kunstadter SL; Leepreecha P; Podhisita C; Laoyang M; Thao CS; Thao RS; Yang WS	1992	Dec	Hum Biol	64	6	821-41			1427741	#153	Kunstadter 1992		2. not Women's Health
Ethics in reproductive genetics.	Fletcher JC; Evans MI	1992	Dec	Clin Obstet Gynecol	35	4	763-82		10.1097/00003081-199212000-00009	1451360	#3576	Fletcher 1992		5. not intervention
[Genetic counseling and sickle cell anemia].	Goldcher A	1992	Oct	Rev Prat	42	15	1896-9			1485083	#2933	Goldcher 1992		5. not intervention
[Zimbabwe: family planning via bicycle].	Bankole J	1992	Nov	J Sykepleien	80	19	22			1489625	#905	Bankole 1992		5. not intervention
Future directions in contraception.	Pasquale SA	1992	Aug	Curr Opin Obstet Gynecol	4	4	531-5			1504272	#2984	Pasquale 1992		1. Not LMICS
A comparison of the performance of male and female CBD distributors in Peru.	Foreit JR; Garate MR; Brazzoduro A; Guillen F; Herrera MC; Suarez FC	1992	Jan-Feb	Stud Fam Plann	23	1	58-62			1557795	#1023	Foreit 1992		2. not Women's Health; 3. Not male/partner engagement
Relationships of desire for no more children and socioeconomic and demographic factors in Sri Lankan women.	De Silva WI	1992	Apr	J Biosoc Sci	24	2	185-99		10.1017/s0021932000019726	1583033	#82	DeSilva 1992		5. not intervention
Lesbian childbearing couples' dilemmas and decisions.	Kenney JW; Tash DT	1992	Apr-Jun	Health Care Women Int	13	2	209-19		10.1080/07399339209515993	1587783	#2967	Kenney 1992		3. Not male/partner engagement
The psychosocial sequelae of a second-trimester termination of pregnancy for fetal abnormality.	White-van Mourik MC; Connor JM; Ferguson-Smith MA	1992	Mar	Prenat Diagn	12	3	189-204		10.1002/pd.1970120308	1589421	#3099	White-vanMourik 1992		5. not intervention
Cuban programme for prevention of sickle cell disease.	Granda H; Gispert S; Dorticós A; Martín M; Cuadras Y; Calvo M; Martínez G; Zayas MA; Oliva JA; Heredero L	1991	Jan	Lancet	337	8734	152-3		10.1016/0140-6736(91)90810-c	1670797	#2453	Granda 1991		2. not Women's Health
Cost-effectiveness of gamete intrafallopian transfer in comparison with induction of ovulation with gonadotropins in the treatment of female infertility: a clinical trial.	Wessels PH; Cronjé HS; Oosthuizen AP; Trümpelmann MD; Grobler S; Hamlett DK	1992	Jan	Fertil Steril	57	1	163-7		10.1016/s0015-0282(16)54794-3	1730312	#1966	Wessels 1992		1. Not LMICS
How frequent is unintentional childlessness in Germany?	Bruckert E	1991	May-Jun	Andrologia	23	3	245-50		10.1111/j.1439-0272.1991.tb02550.x	1741491	#2650	Bruckert 1991		1. Not LMICS
Attitude of unmarried girls towards family planning: a study in an Orissa City.	Rout S; Sahani S; Sahu G	1991	Mar	Nurs J India	82	3	85-8			1749726	#980	Rout 1991		5. not intervention
Natural family planning: looking ahead.	Queenan JT; Moghissi KS	1991	Dec	Am J Obstet Gynecol	165	6 Pt 2	1979-80		10.1016/s0002-9378(11)90556-0	1755451	#2911	Queenan 1991		5. not intervention
Family planning information sources and media exposure among Zimbabwean men.	Adamchak DJ; Mbizvo MT	1991	Sep-Oct	Stud Fam Plann	22	5	326-31			1759278	#972	Adamchak 1991		5. not intervention
Paying for family planning.	Lande RE; Geller JS	1991	Nov	Popul Rep J		39	1-31			1773903	#790	Lande 1991		5. not intervention
Family planning programs: efforts and results, 1982-89.	Mauldin WP; Ross JA	1991	Nov-Dec	Stud Fam Plann	22	6	350-67			1792675	#717	Mauldin 1991		5. not intervention
Women's voices after pregnancy loss: couples' patterns of communication and support.	Black RB	1991		Soc Work Health Care	16	2	19-36		10.1300/j010v16n02_03	1808722	#3084	Black 1991		5. not intervention
Child health and care services in China.	Gupta S	1991	Dec	Indian Pediatr	28	12	1509-12			1819575	#915	Gupta 1991		3. Not male/partner engagement
Natural family planning and sex selection: fact or fiction?	Gray RH	1991	Dec	Am J Obstet Gynecol	165	6 Pt 2	1982-4		10.1016/s0002-9378(11)90558-4	1836712	#3225	Gray 1991		2. not Women's Health
[Family planning. Objectives, measures, regulations, structures].	Meyer L	1991	Jun	Rev Prat	41	17	1615-7			1853135	#3114	Meyer 1991		3. Not male/partner engagement
The prevalence, risks, and management of Chlamydia trachomatis infections in fertile and infertile patients from the high socioeconomic bracket of the South African population.	Wessels PH; Viljoen GJ; Marais NF; de Beer JA; Smith M; Gericke A	1991	Sep	Fertil Steril	56	3	485-8		10.1016/s0015-0282(16)54545-2	1894026	#1013	Wessels 1991		3. Not male/partner engagement
[Studies on the influencing factors of the infertility rate in the rural area of Jiangsu Province].	Li Y	1991	Aug	Zhonghua Liu Xing Bing Xue Za Zhi	12	4	213-6			1934043	#2806	Li 1991		1. Not LMICS
[A case-control study of dangerous factors related to infertility].	Cheng L	1991	Aug	Zhonghua Liu Xing Bing Xue Za Zhi	12	4	217-21			1934044	#3031	Cheng 1991		1. Not LMICS; 3. Not male/partner engagement
Matriarchy, polyandry, and fertility amongst the Mosuos in China.	Johnson NE; Zhang KT	1991	Oct	J Biosoc Sci	23	4	499-505		10.1017/s0021932000019593	1939297	#1067	Johnson 1991		3. Not male/partner engagement
Consistency between reproductive preferences and behavior: the Sri Lankan experience.	De Silva WI	1991	May-Jun	Stud Fam Plann	22	3	188-97			1949101	#1031	DeSilva 1991		5. not intervention
Infertility in a rural area of Jiangsu Province: an epidemiological survey.	Li Y; Wang JL; Qian SZ; Gao ES; Tao JG	1990	Nov-Dec	Int J Fertil	35	6	347-9			1981210	#2832	Li 1990		1. Not LMICS
Case-control study of risk factors for cervical neoplasia in Denmark. I: Role of the "male factor" in women with one lifetime sexual partner.	Kjaer SK; de Villiers EM; Dahl C; Engholm G; Bock JE; Vestergaard BF; Lynge E; Jensen OM	1991	Apr	Int J Cancer	48	1	39-44		10.1002/ijc.2910480108	2019457	#3194	Kjaer 1991		1. Not LMICS
[Medico-social characteristics of young people at the stage of creating a family].	Kamsiuk LG; Sheveleva AA	1991		Sov Zdravookhr		1	13-6			2028281	#2053	Kamsiuk 1991		3. Not male/partner engagement
Contraceptive prevalence, reproductive health and our common future.	Diczfalusy E	1991	Mar	Contraception	43	3	201-27		10.1016/0010-7824(91)90141-2	2036793	#853	Diczfalusy 1991		5. not intervention
Family planning knowledge, attitudes, and practices of men in Zimbabwe.	Mbizvo MT; Adamchak DJ	1991	Jan-Feb	Stud Fam Plann	22	1	31-8			2038756	#914	Mbizvo 1991		5. not intervention
Reproductive health: a global overview.	Fathalla MF	1991		Ann N Y Acad Sci	626		1-10		10.1111/j.1749-6632.1991.tb37894.x	2058944	#861	Fathalla 1991		5. not intervention
Further details on sequelae at the cervical and tubal level of Chlamydia trachomatis infection in infertile women.	Ruijs GJ; Kauer FM; Jager S; Schröder FP; Schirm J; Kremer J	1991	Jul	Fertil Steril	56	1	20-6		10.1016/s0015-0282(16)54410-0	2065802	#3550	Ruijs 1991		3. Not male/partner engagement
Female sterilization-acceptor characteristics.	Kumar A; Randhawa I	1990	Jul-Sep	Indian J Public Health	34	3	169-70			2103927	#964	Kumar 1990		3. Not male/partner engagement
Fertility intentions and subsequent behavior: a longitudinal study in rural India.	Vlassoff C	1990	Jul-Aug	Stud Fam Plann	21	4	216-25			2219226	#1088	Vlassoff 1990		5. not intervention
Incorporating infant stimulation concepts into prenatal classes.	Broussard AB; Rich SK	1990	Sep-Oct	J Obstet Gynecol Neonatal Nurs	19	5	381-7		10.1111/j.1552-6909.1990.tb01658.x	2231076	#1913	Broussard 1990		5. not intervention
[The role of induced abortion in changing fertility in Latin America].	Frejka T; Atkin LC	1990	May-Jun	Salud Publica Mex	32	3	276-87			2259999	#2636	Frejka 1990		3. Not male/partner engagement
A causal approach to the study of fertility and familism.	Krishnan V	1990	Spring-Summer	Soc Biol	37	1-2	59-68		10.1080/19485565.1990.9988747	2270508	#3027	Krishnan 1990		1. Not LMICS
Ethics and the reproductive process.	Petrick TJ	1990	Apr-May	Ginecol Obstet Mex	58 Suppl 1		35-8			2276656	#1025	Petrick 1990		1. Not LMICS
Women's health care in China: American travelers' views.	Gay JT; Flowers JS; Tu KS	1990		Health Care Women Int	11	1	65-74		10.1080/07399339009515876	2298690	#927	Gay 1990		3. Not male/partner engagement
China: moral puzzles.	Xu TM	1990	Mar-Apr	Hastings Cent Rep	20	2	24-5			2318623	#994	Xu 1990		1. Not LMICS
[Fertility and reproduction in women working in beet growing and animal breeding (1943-1982)].	Chusova VN	1990		Gig Tr Prof Zabol		3	3-7			2351285	#3410	Chusova 1990		3. Not male/partner engagement
Iron stocks and risk of anemia in twins.	Ben Miled S; Bibi D; Khalfi N; Blibech R; Gharbi Y; Castalli R; Khrouf N	1989	Jul-Oct	Arch Inst Pasteur Tunis	66	3-4	221-41			2488539	#1912	BenMiled 1989		2. not Women's Health
Contraceptive method switching over women's reproductive careers: evidence from Malaysian life history data, 1940s-70s.	DaVanzo J; Reboussin D; Starbird E; Tan BA; Hadi SA	1989		J Biosoc Sci Suppl	11		95-116		10.1017/s0021932000025438	2489987	#1748	DaVanzo 1989		5. not intervention
Social problems of infertile women in India.	Jindal UN; Gupta AN	1989	Jan-Feb	Int J Fertil	34	1	30-3			2565301	#2513	Jindal 1989		5. not intervention
Meeting the need for female sterilisation.		1989	Nov	Lancet	2	8673	1189-90			2572905	#825			5. not intervention
[An analysis of the results of a program for the prevention of sickle-cell anemia in Camagüey Province, 1986].	Cruz Díaz E	1989	Jan-Aug	Rev Cubana Enferm	5	1-2	97-105			2609004	#2180	CruzDíaz 1989		2. not Women's Health
A boost for family planning.	Pearce-Biney J	1989		World Health Forum	10	2	200-2			2610832	#922	Pearce-Biney 1989		3. Not male/partner engagement; 5. not intervention
Abortion and distortion of justice in the law.	Dickens BM	1989	Winter	Law Med Health Care	17	4	395-406		10.1111/j.1748-720x.1989.tb01121.x	2628655	#3233	Dickens 1989		1. Not LMICS
A study of the vaginal contraceptive sponge used with and without the fertility awareness method.	Kass-Annese B; Kennedy KI; Forrest K; Danzer H; Reading A; Hughes H	1989	Dec	Contraception	40	6	701-14		10.1016/0010-7824(89)90073-5	2695288	#3213	Kass-Annese 1989		1. Not LMICS
Sexual behaviour in pregnancy, after childbirth and during breast-feeding.	Alder EM	1989	Dec	Baillieres Clin Obstet Gynaecol	3	4	805-21		10.1016/s0950-3552(89)80066-5	2700144	#3166	Alder 1989		3. Not male/partner engagement
The correlation between family planning program inputs and contraceptive use in Indonesia.	Lerman C; Molyneaux JW; Moeljodihardjo S; Pandjaitan S	1989	Jan-Feb	Stud Fam Plann	20	1	26-37			2711417	#935	Lerman 1989		5. not intervention
Husbands' and wives' characteristics and fertility decisions: a diagonal mobility model.	Sorenson AM	1989	Feb	Demography	26	1	125-35			2737352	#2672	Sorenson 1989		1. Not LMICS
Infertility factors at the Groote Schuur Hospital Fertility Clinic.	Wiswedel K; Allen DA	1989	Jul	S Afr Med J	76	2	65-6			2749428	#2397	Wiswedel 1989		3. Not male/partner engagement
Vasectomy as a contraceptive method.	Orr D; Moore B	1989	Feb	Ir Med J	82	1	19-20			2753666	#3358	Orr 1989		2. not Women's Health
The seasonality of births in Canada.	Halli SS	1989	Jul	J Biosoc Sci	21	3	321-7		10.1017/s0021932000018010	2768290	#3008	Halli 1989		1. Not LMICS
A decade of Nepal's family planning program: achievements and prospects.	Thapa S	1989	Jan-Feb	Stud Fam Plann	20	1	38-52			2785301	#1006	Thapa 1989		5. not intervention
Sexual attitudes and behavior of Guatemalan teenagers: considerations for prevention of adolescent pregnancy.	Berganza CE; Peyré CA; Aguilar G	1989	Summer	Adolescence	24	94	327-37			2788360	#628	Berganza 1989		3. Not male/partner engagement
Profile of the Billings Ovulation Method acceptors and use-effectiveness of the method in Korea.	Meng KH; Cho KS	1989	Mar	J Korean Med Sci	4	1	29-34		10.3346/jkms.1989.4.1.29	2789736	#3207	Meng 1989		1. Not LMICS
Population growth and economic development: two new U.S. perspectives.	Wulf D; Klitsch M	1986	Jul-Aug	Fam Plann Perspect	18	4	181-4			2878823	#194	Wulf 1986		5. not intervention
Factors affecting client satisfaction in the instruction and usage of natural methods.	Boys GA	1988		Int J Fertil	33 Suppl		59-64			2902031	#3067	Boys 1988		5. not intervention
Gamete intrafallopian transfer: a treatment for long-standing infertility.	Wessels PH; Franken DR; Pretorius E; Cronjé HS; Burchell HJ	1987	Oct	J In Vitro Fert Embryo Transf	4	5	256-9		10.1007/BF01555199	2961831	#3161	Wessels 1987		3. Not male/partner engagement
Epidemiological and sociological aspects of HIV-infection in developing countries.	Piot P; Caraël M	1988	Jan	Br Med Bull	44	1	68-88		10.1093/oxfordjournals.bmb.a072247	3058251	#688	Piot 1988		5. not intervention
Fertility and family planning in the United States: insights from the National Survey of Family Growth.	Mosher WD	1988	Sep-Oct	Fam Plann Perspect	20	5	207-17			3068068	#985	Mosher 1988		1. Not LMICS
Birth control methods in the United States.	Potts M	1988	Nov-Dec	Fam Plann Perspect	20	6	288-97			3068071	#1034	Potts 1988		1. Not LMICS
Hormonal contraception: new long-acting methods.	Liskin L; Blackburn R	1987	Mar-Apr	Popul Rep K		3	K57-87			3111901	#3377	Liskin 1987		3. Not male/partner engagement
Characteristics of ovulation method acceptors: a cross-cultural assessment.	Klaus H; Labbok M; Barker D	1988	Sep-Oct	Stud Fam Plann	19	5	299-304			3188135	#1054	Klaus 1988		5. not intervention
Contraception after childbirth in Thailand.	Knodel J; Kamnuansilpa P	1988	Jul	J Biosoc Sci	20	3	321-32		10.1017/s0021932000006659	3215912	#909	Knodel 1988		3. Not male/partner engagement
Counselling for prenatal diagnosis of sickle cell disease and beta thalassaemia major: a four year experience.	Anionwu EN; Patel N; Kanji G; Renges H; Brozović M	1988	Nov	J Med Genet	25	11	769-72		10.1136/jmg.25.11.769	3236357	#1498	Anionwu 1988		5. not intervention
Sociodemographic characteristics and intentions for further births in France.	Laumon B; Mamelle N; Munoz F; Measson A	1988	Jan	J Biosoc Sci	20	1	31-6		10.1017/s0021932000017223	3339031	#2195	Laumon 1988		1. Not LMICS
Whatever happened to the contraceptive revolution?	Lincoln R; Kaeser L	1988	Jan-Feb	Fam Plann Perspect	20	1	20-4			3371466	#971	Lincoln 1988		5. not intervention
The health of mothers and children (key issues in developing countries).		1988	Apr	Nurs J India	79	4	89-91			3387293	#189			5. not intervention
Health and family planning: facts and issues.		1988	Apr	Nurs J India	79	4	95-6			3387296	#873			5. not intervention
[Contraception at 40 years of age].	Chevret M	1988	Apr	Soins Gynecol Obstet Pueric Pediatr		83	23-4			3400011	#3458	Chevret 1988		3. Not male/partner engagement
Historical and social context for birth planning in Iceland.	Swanson JM	1988		Health Care Women Int	9	3	185-99		10.1080/07399338809515817	3417575	#1991	Swanson 1988		1. Not LMICS
Sterilization patterns in a maternity unit.	Roopnarinesingh R; Ramsewak S; Suratsingh J; Charran D	1987	Sep	West Indian Med J	36	3	174-6			3424796	#902	Roopnarinesingh 1987		3. Not male/partner engagement
Family and culture in Korea. Contribution to the C.I.C.I.A.M.S. Asian Seminar on NFP.	Stewart T	1987		Nouv Com Int Cathol Infirm Assist Med Soc		3	44-8			3447088	#1033	Stewart 1987		1. Not LMICS
Has family planning a future?	Diczfalusy E	1987	Jan	Contraception	35	1	1-17		10.1016/0010-7824(87)90046-1	3568655	#713	Diczfalusy 1987		5. not intervention
Oral contraception in Bangladesh: social marketing and the importance of husbands.	Davies J; Mitra SN; Schellstede WP	1987	May-Jun	Stud Fam Plann	18	3	157-68			3617122	#895	Davies 1987		5. not intervention
[Obstetrical and gynecologic prophylaxis of medical demographic risks in family development].	Vasilev D	1987		Akush Ginekol (Sofiia)	26	2	1-7			3618958	#1287	Vasilev 1987		5. not intervention
Women's health care and the workplace in the People's Republic of China.	Elder P; Hsia L	1986	Jul-Aug	J Nurse Midwifery	31	4	182-8		10.1016/0091-2182(86)90071-6	3641883	#949	Elder 1986		1. Not LMICS
[Immigrant women at the health center. Monitoring of pregnancy and contraception].	Austveg B	1987	Jan	Sykepleien	74	2	6-11, 38-9			3645839	#1348	Austveg 1987		1. Not LMICS
[Report from a study trip to the Far East].	Appelquist B	1987	Oct	Jordemodern	100	10	303-13			3692940	#850	Appelquist 1987		5. not intervention
Family planning in Nepal from the user's and nonuser's perspectives.	Schuler SR; Goldstein MC	1986	Mar-Apr	Stud Fam Plann	17	2	66-77			3705133	#2354	Schuler 1986		5. not intervention
Do contraceptive prices affect demand?	Lewis MA	1986	May-Jun	Stud Fam Plann	17	3	126-35			3726901	#698	Lewis 1986		5. not intervention
Modern contraceptive practice in rural Appalachia.	Gairola GA; Hochstrasser DL; Garkovich LE	1986	Aug	Am J Public Health	76	8	1004-8		10.2105/ajph.76.8.1004	3728755	#2625	Gairola 1986		1. Not LMICS
The politics of adolescent pregnancy: a view of New York State.	Moran AF	1986	Spring	J Community Health	11	1	19-22		10.1007/BF01341630	3745494	#992	Moran 1986		1. Not LMICS
Factors affecting pregnancy rates in a donor insemination program using frozen semen.	Hammond MG; Jordan S; Sloan CS	1986	Sep	Am J Obstet Gynecol	155	3	480-5		10.1016/0002-9378(86)90258-9	3752170	#3235	Hammond 1986		5. not intervention
Male influences on cervical cancer risk.	Zunzunegui MV; King MC; Coria CF; Charlet J	1986	Feb	Am J Epidemiol	123	2	302-7		10.1093/oxfordjournals.aje.a114238	3753819	#2470	Zunzunegui 1986		5. not intervention
The changing pattern of post-partum sexual abstinence in a Nigerian rural community.	Isenalumhe AE; Oviawe O	1986		Soc Sci Med	23	7	683-6		10.1016/0277-9536(86)90115-2	3775449	#1994	Isenalumhe 1986		5. not intervention
Contraceptive practice and fertility in Thailand: results of the Third Contraceptive Prevalence Survey.	Chamratrithirong A; Kamnuansilpa P; Knodel J	1986	Nov-Dec	Stud Fam Plann	17	6 Pt 1	278-87			3798491	#942	Chamratrithirong 1986		5. not intervention
Barriers to modern contraceptive use in rural Peru.	Tucker GM	1986	Nov-Dec	Stud Fam Plann	17	6 Pt 1	308-16			3798494	#831	Tucker 1986		5. not intervention
[Status of the childless couple].	Pusch H	1986	Nov	Geburtshilfe Frauenheilkd	46	11	831-4		10.1055/s-2008-1035977	3803881	#2880	Pusch 1986		5. not intervention
The new politics of natural family planning.	Johnson JH; Reich J	1986	Nov-Dec	Fam Plann Perspect	18	6	277-8,281-2			3817124	#892	Johnson 1986		3. Not male/partner engagement
Effect of family planning availability and accessibility on contraceptive use in Nepal.	Tuladhar JM	1987	Jan-Feb	Stud Fam Plann	18	1	49-53			3824424	#903	Tuladhar 1987		5. not intervention
A comparison of 1970 and 1980 survey findings on family planning in India.	Khan ME; Prasad CV	1985	Nov-Dec	Stud Fam Plann	16	6 Pt 1	312-20			3834664	#2558	Khan 1985		3. Not male/partner engagement
A comparison of census and family planning program data on contraceptive prevalence, Indonesia.	Streatfield K	1985	Nov-Dec	Stud Fam Plann	16	6 Pt 1	342-9			3834667	#166	Streatfield 1985		3. Not male/partner engagement; 5. not intervention
The effect of legal abortion on teenage fertility in Trieste, Italy.	Benussi G; Barbone F; Gasperini V	1985	Jan-Feb	Fam Plann Perspect	17	1	23-4			3872231	#3345	Benussi 1985		1. Not LMICS
Population study of causes, treatment, and outcome of infertility.	Hull MG; Glazener CM; Kelly NJ; Conway DI; Foster PA; Hinton RA; Coulson C; Lambert PA; Watt EM; Desai KM	1985	Dec	Br Med J (Clin Res Ed)	291	6510	1693-7		10.1136/bmj.291.6510.1693	3935248	#3016	Hull 1985		1. Not LMICS
Ideal and real numbers of children.	Dimitrov I	1985		Folia Med (Plovdiv)	27	2	42-50			3939227	#2973	Dimitrov 1985		5. not intervention
Maintaining family planning acceptance levels through development incentives in Northeastern Thailand.	Stoeckel J; Fisher AA; Viravaidya M; Pattalung RN	1986	Jan-Feb	Stud Fam Plann	17	1	36-43			3961846	#271	Stoeckel 1986		3. Not male/partner engagement
Prenatal child safety education.	Goodson JG; Buller C; Goodson WH 3rd	1985	Mar	Obstet Gynecol	65	3	312-5			3974957	#2022	Goodson 1985		2. not Women's Health
Communication and contraceptive practices in adolescent couples.	Polit-O'Hara D; Kahn JR	1985	Spring	Adolescence	20	77	33-43			3984813	#1089	Polit-O'Hara 1985		5. not intervention
[Artificial insemination by donor as an alternative for childless couples in South Africa. A pilot study].	van Delft WF	1985	Apr	S Afr Med J	67	17	684-8			3992390	#2137	vanDelft 1985		2. not Women's Health
Family planning: the global challenge.	Loraine JA	1985	May	Practitioner	229	1403	407-12			4011567	#893	Loraine 1985		5. not intervention
Contraceptive prevalence: the influence of organized family planning programs.	Lapham RJ; Mauldin WP	1985	May-Jun	Stud Fam Plann	16	3	117-37			4012818	#558	Lapham 1985		5. not intervention
How the number of living sons influences contraceptive use in Menoufia Governorate, Egypt.	Gadalla S; McCarthy J; Campbell O	1985	May-Jun	Stud Fam Plann	16	3	164-9			4012820	#954	Gadalla 1985		5. not intervention
Barriers to effective family planning in Nepal.	Schuler SR; McIntosh EN; Goldstein MC; Pande BR	1985	Sep-Oct	Stud Fam Plann	16	5	260-70			4060211	#1019	Schuler 1985		3. Not male/partner engagement
Vanguard family planning acceptors in Senegal.	Nichols D; Ndiaye S; Burton N; Janowitz B; Gueye L; Gueye M	1985	Sep-Oct	Stud Fam Plann	16	5	271-8			4060212	#1143	Nichols 1985		5. not intervention
Editorial: On rhythm and sex ratio.	Revelle R	1974	Nov	N Engl J Med	291	20	1083		10.1056/NEJM197411142912010	4412967	#2596	Revelle 1974		5. not intervention
Estimating the need for family planning services among unwed teenagers.	Morris L	1974	Spring	Fam Plann Perspect	6	2	91-7			4461300	#1357	Morris 1974		1. Not LMICS
Demographic chic at the UN.	Stycos JM	1974	Summer	Fam Plann Perspect	6	3	160-4			4463009	#908	Stycos 1974		5. not intervention
Fertility control policy, social policy and population policy in an industrialized country.	Jaffe FS	1974	Summer	Fam Plann Perspect	6	3	164-9			4463010	#1184	Jaffe 1974		1. Not LMICS
Population and family planning.	Weinberger CW	1974	Summer	Fam Plann Perspect	6	3	170-2			4463011	#1832	Weinberger 1974		1. Not LMICS; 3. Not male/partner engagement
[The Spanish woman and birth control].	Diez Nicolas J	1974	Jul-Sep	Reproduccion	1	3	223-39			4464169	#2581	DiezNicolas 1974		1. Not LMICS
Role of the urologist in population stabilization. I. Male sterilization and its contribution to solution of population problems.	Speidel JJ	1973	Apr	Urology	1	4	277-85		10.1016/0090-4295(73)90271-9	4588624	#794	Speidel 1973		2. not Women's Health
[Familial choices and procreative behavior of the clientele of familial planning centers].	Texier G	1972		Gynecol Prat	23	2	77-87			4636768	#2931	Texier 1972		5. not intervention
Planning, starting, and operating an educational incentives project.	Finnigan OD 3rd; Sun TH	1972	Jan	Stud Fam Plann	3	1	1-7			4656399	#957	FinniganOD3rd 1972		1. Not LMICS
Studies in family planning. To sum up.	Keeny SM	1973	May	Stud Fam Plann	4	5	129-31			4710484	#852	Keeny 1973		5. not intervention
Vasectomy responses.	Roberto EL	1973	Winter	Fam Plann Perspect	5	1	5-6			4805718	#3020	Roberto 1973		2. not Women's Health
A formula for the 1970s: estimating need for subsidized family planning services. Commentary: Family planning need and the future of the family planning program.	Guttmacher AF	1973	Summer	Fam Plann Perspect	5	3	175-6			4805737	#2158	Guttmacher 1973		1. Not LMICS
East Asia Review, 1973. To sum up.	Keeny SM	1974	May	Stud Fam Plann	5	5	174-6			4828075	#919	Keeny 1974		5. not intervention
Genetic counseling: an appraisal.	Reynolds BD; Puck MH; Robinson A	1974		Clin Genet	5	3	177-87		10.1111/j.1399-0004.1974.tb01680.x	4838887	#1916	Reynolds 1974		5. not intervention
[Large families have become rare].		1974	Aug	Dtsch Med Wochenschr	99	34	1698			4849045	#2744			5. not intervention
Attitudes of married college students on overpopulation and family planning.	Darney PD	1970	May	Public Health Rep (1896)	85	5	412-8			4986022	#2371	Darney 1970		5. not intervention
Mental health and family planning.	David HP	1971	Apr	Fam Plann Perspect	3	2	20-3			5098783	#2116	David 1971		5. not intervention
Correlates of voluntary childlessness in a select population.	Gustavus SO; Henley JR Jr	1971	Sep	Soc Biol	18	3	277-84		10.1080/19485565.1971.9987930	5120880	#2764	Gustavus 1971		2. not Women's Health
Family planning programs during last one decade in Korea.	Yang JM	1971		Yonsei Med J	12		55-62		10.3349/ymj.1971.12.1.55	5161482	#1021	Yang 1971		1. Not LMICS
Effect of fewer births on average income.	Enke S; Zind RG	1969	Jan	J Biosoc Sci	1	1	41-55		10.1017/s0021932000000079	5359116	#930	Enke 1969		3. Not male/partner engagement
[Experience in education of couples about birth control in under developed countries (Reunion and Maurice islands)].	Traissac R	1970	Apr-May	Bull Fed Soc Gynecol Obstet Lang Fr	22	2	187-90			5474555	#2198	Traissac 1970		5. not intervention
Knowledge for what? Elegance and relevance in population and family planning research.	Hilmar NA	1970	Jan	Fam Plann Perspect	2	1	30-4			5520500	#1784	Hilmar 1970		3. Not male/partner engagement
Male sterilisation: its aspects and effects.	Chopra PL	1965	Jul	J Indian Med Assoc	45	2	100-2			5826066	#924	Chopra 1965		5. not intervention
Programme building operation for promotion of family planning: the Indian Statistical Institute clinic experiment.	Sengupta A	1967	Jul	J Indian Med Assoc	49	1	19-28			6074836	#1018	Sengupta 1967		5. not intervention
The introduction of postpartum intrauterine devices in the People's Republic of China.	Wen ZS; Lin L; Laufe LE; Dixon B	1983	Apr	Int J Gynaecol Obstet	21	2	151-4		10.1016/0020-7292(83)90053-x	6136435	#1142	Wen 1983		1. Not LMICS
Contraception in adolescence: a review. 1. Psychosocial aspects.	Hofmann AD	1984		Bull World Health Organ	62	1	151-62			6370488	#2993	Hofmann 1984		5. not intervention
Bringing surgical sterilization, the number one contraceptive method for married couples, to a low income rural population.	Wells CN	1980	Nov	J Ark Med Soc	77	6	226-8			6449501	#2784	Wells 1980		3. Not male/partner engagement
Family planning. A most effective preventive health measure.	Rowley J	1984	Jun	Hygie	3	2	3-4			6469252	#175	Rowley 1984		5. not intervention
The shift from natural to controlled fertility: a cross-sectional analysis of ten Indian states.	Jejeebhoy SJ	1984	Jul-Aug	Stud Fam Plann	15	4	191-8			6474553	#993	Jejeebhoy 1984		5. not intervention
American household structure in transition.	Glick PC	1984	Sep-Oct	Fam Plann Perspect	16	5	205-11			6500019	#1084	Glick 1984		1. Not LMICS
Valued outcomes in the selection of a contraceptive method.	Wall EM	1984	Sep	West J Med	141	3	335-8			6506671	#2704	Wall 1984		3. Not male/partner engagement
Obstacles to successful fertility control in Nigeria.	Udjo EO	1984		Soc Sci Med	19	11	1167-71		10.1016/0277-9536(84)90366-6	6523158	#2413	Udjo 1984		5. not intervention
[Acceptability factors of natural methods of birth regulation: the inscription and instruction phases].	Mena P; Jensen L; Alliende ME; Mazuelos E; Miranda E	1984		Rev Chil Obstet Ginecol	49	3	175-86			6533711	#1133	Mena 1984		3. Not male/partner engagement
Family planning update.	Martins H	1983	May	Health Visit	56	5	166-9			6553031	#2925	Martins 1983		5. not intervention
Planning the family.	Rankin ME	1983	Nov	Nursing (Lond)	2	19	543			6557401	#2437	Rankin 1983		5. not intervention
[Instructions on sexual activities and contraception].	Ishihama A	1984	Feb	Josanpu Zasshi	38	2	124-9			6564162	#1081	Ishihama 1984		5. not intervention
Action now in family planning: the role of nurse.	Malhotra AK; Kapur S	1984	Feb	Nurs J India	75	2	27-8			6566232	#907	Malhotra 1984		3. Not male/partner engagement
The impact of family planning service in rural Yangoru.	Roscoe P	1984	Mar	P N G Med J	27	1	16-9			6595899	#929	Roscoe 1984		5. not intervention
Etiology of recurrent pregnancy losses and outcome of subsequent pregnancies.	Harger JH; Archer DF; Marchese SG; Muracca-Clemens M; Garver KL	1983	Nov	Obstet Gynecol	62	5	574-81			6604890	#3219	Harger 1983		5. not intervention
External human fertilization: an evaluation of policy.	Grobstein C; Flower M; Mendeloff J	1983	Oct	Science	222	4620	127-33		10.1126/science.6623063	6623063	#2385	Grobstein 1983		1. Not LMICS
Impact of accessibility of contraceptives on contraceptive prevalence in Guatemala.	Chen CH; Santiso R; Morris L	1983	Nov	Stud Fam Plann	14	11	275-83			6648996	#885	Chen 1983		5. not intervention
Infertility in women exposed to diethylstilbestrol in utero.	Haney AF; Hammond MG	1983	Dec	J Reprod Med	28	12	851-6			6663585	#2611	Haney 1983		3. Not male/partner engagement
Building a family: unplanned events.	Bongaarts J	1984	Jan-Feb	Stud Fam Plann	15	1	14-9			6701951	#1128	Bongaarts 1984		1. Not LMICS
Natural family planning in the Philippines.	Laing JE	1984	Mar-Apr	Stud Fam Plann	15	2	49-61			6710549	#991	Laing 1984		5. not intervention
Ignorance of family planning methods in India: an important constraint on use.	Basu AM	1984	May-Jun	Stud Fam Plann	15	3	136-42			6740730	#1056	Basu 1984		5. not intervention
Family planning in a healthy, married population: operationalizing the human rights approach in an Israeli health service setting.	Block DE; Kurtzman C	1984	Aug	Am J Public Health	74	8	830-3		10.2105/ajph.74.8.830	6742276	#2104	Block 1984		1. Not LMICS
[Birth control overseas].	Cazenave JC; Courbil LJ; Barnaud P; Bertram P	1983	Jan-Feb	Med Trop (Mars)	43	1	93-7			6855532	#1041	Cazenave 1983		5. not intervention
Delivery of better maternal and child health (MCH) services through continuous monitoring of grades III and IV malnourished children in ICDS scheme.	Kushwaha KP; Mathur GP; Mathur S; Singh YD	1983	Jan	Indian Pediatr	20	1	37-40			6862599	#959	Kushwaha 1983		2. not Women's Health
Hysterectomy and sterilisation rates. Regional variations.	Savage W	1983	May	Practitioner	227	1379	839-45			6889249	#3426	Savage 1983		1. Not LMICS
[Trends in our population growth].	Delanghe L	1980	Oct	FNIB	58	4	6-12			6904331	#2646	Delanghe 1980		5. not intervention
[Family planning: "Billing's" ovulation method].	Bhering MS; Kajiyama H	1980	Dec	Rev Esc Enferm USP	14	3	257-63			6910749	#3303	Bhering 1980		3. Not male/partner engagement
Family planning concept.	Dumindin JB	1981	Apr-Jun	Newsette	21	2	9-13			6920653	#2575	Dumindin 1981		5. not intervention
[Sex education of pregnant women and its relationship with their knowledge and attitude to sex].	Ishimatsu N; Fujita Y	1982	Jun	Josanpu Zasshi	36	6	481-9			6921276	#2903	Ishimatsu 1982		3. Not male/partner engagement
Contraception in ethnic minority groups in Bedford.	Beard P	1982	Aug	Health Visit	55	8	417-21			6922111	#2044	Beard 1982		5. not intervention
Vital aspects of nursing: the family planning component.	Bhandari U; Bhandari V	1982	May	Nurs J India	73	5	141-3			6923319	#1028	Bhandari 1982		3. Not male/partner engagement
A prospective multicentre trial of the ovulation method of natural family planning. I. The teaching phase.		1981	Aug	Fertil Steril	36	2	152-8			7021189	#1494			3. Not male/partner engagement
Natural family planning: a review.	Klaus H	1982	Feb	Obstet Gynecol Surv	37	2	128-50		10.1097/00006254-198202000-00026	7033851	#2949	Klaus 1982		3. Not male/partner engagement
Nutrition interventions: problems associated with expanding pilot/demonstration projects into national-level programs.	Pyle DF	1981		Prog Clin Biol Res	77		575-84			7038706	#1220	Pyle 1981		2. not Women's Health
The demographic impact of the family planning--health services project in Matlab, Bangladesh.	Phillips JF; Stinson WS; Bhatia S; Rahman M; Chakraborty J	1982	May	Stud Fam Plann	13	5	131-40			7101359	#2494	Phillips 1982		3. Not male/partner engagement
China and the one-child family. The one-child family in China: the need for psychosocial research.	Ching CC	1982	Jun-Jul	Stud Fam Plann	13	6-7	208-12			7112631	#996	Ching 1982		1. Not LMICS
Diurnal and weekly, but no lunar rhythms in humans copulation.	Palmer JD; Udry JR; Morris NM	1982	Feb	Hum Biol	54	1	111-21			7200945	#2862	Palmer 1982		2. not Women's Health
Antecedents to contraceptive innovation: evidence from rural Northern Thailand.	Hogan DP; Frenzen PD	1981	Nov	Demography	18	4	597-614			7308538	#1472	Hogan 1981		5. not intervention
Elaboration of the definition of genetic counseling into a model for counselee decision-making.	Bringle RG; Antley RM	1980	Winter	Soc Biol	27	4	304-18		10.1080/19485565.1980.9988433	7345579	#1117	Bringle 1980		5. not intervention
Quantitative effect of family planning programme in India (1965-76).	Mohammad AS; Jha SS	1981	Jul-Sep	Indian J Public Health	25	3	111-6			7347319	#999	Mohammad 1981		3. Not male/partner engagement
Effects of the Philippine family planning outreach project on contraceptive prevalence: a multivariate analysis.	Laing JE	1981	Nov	Stud Fam Plann	12	11	367-80			7348467	#2429	Laing 1981		3. Not male/partner engagement
Fertility planning status of Chicano couples in Los Angeles.	Sabagh G	1980	Jan	Am J Public Health	70	1	56-61		10.2105/ajph.70.1.56	7350823	#2759	Sabagh 1980		1. Not LMICS
Two methods of natural family planning.	Hilgers TW	1980	Mar	Am J Obstet Gynecol	136	5	696-7		10.1016/0002-9378(80)91032-7	7355953	#3178	Hilgers 1980		5. not intervention
[Abortion and birth control].	Soutoul JH	1980	Dec	Rev Prat	30	57	4035-6, 4039-40, 4043-4 passim			7455552	#2557	Soutoul 1980		1. Not LMICS
[Birth control in the world].	Leridon H	1980	Dec	Rev Prat	30	57	4049-50, 4053-4, 4057-8 passim			7455553	#1029	Leridon 1980		5. not intervention
East Asia review 1978-79. Taiwan, Republic of China.	Wang CM; Sun TH	1980	Nov	Stud Fam Plann	11	11	343-6			7456112	#2574	Wang 1980		1. Not LMICS
[Planning of pregnancy and birth control in the capital of Valladolid (author's transl)].	Albert A; Carrasco F; Dueñas JL	1980	Jul-Sep	Reproduccion	4	3	271-9			7461279	#2355	Albert 1980		5. not intervention
[The family planning program of the Secretaría de Salubridad y Asitencia in the border states].	Correu Azcona S; Campos J; Elú de Leñero MC; Cervantes A; Keller AB	1980	Jan-Feb	Salud Publica Mex	22	1	101-8			7466467	#887	CorreuAzcona 1980		5. not intervention
[Desire for children and family planning in Algeria (Approach to reproduction in Arab countries) (author's transl)].	Rummler S	1980		Zentralbl Gynakol	102	9	513-8			7467975	#2262	Rummler 1980		2. not Women's Health
[Contraception and abortion in the countries of eastern Europe].	Hassoun D; Jourdain A	1995	Apr-Sep	Cah Sociol Demogr Med	35	2	99-123			7497025	#1824	Hassoun 1995		1. Not LMICS
Oral contraceptives and venous thromboembolism: a quantitative discussion of the uncertainties.	Koster T; Small RA; Rosendaal FR; Helmerhorst FM	1995	Jul	J Intern Med	238	1	31-7		10.1111/j.1365-2796.1995.tb00896.x	7608644	#3651	Koster 1995		3. Not male/partner engagement
Postpartum family planning and health needs of women of low income in Istanbul.	Bulut A; Turan JM	1995	Mar-Apr	Stud Fam Plann	26	2	88-100			7618198	#818	Bulut 1995		5. not intervention
Practising obstetrics and gynaecology in areas with a high prevalence of HIV infection.	Verkuyl DA	1995	Jul	Lancet	346	8970	293-6		10.1016/s0140-6736(95)92171-0	7630253	#866	Verkuyl 1995		3. Not male/partner engagement
[Marital communication and premenstrual symptoms].	Marván ML; Martínez Millán ML	1995	Mar	Acta Psiquiatr Psicol Am Lat	41	1	24-8			7660842	#3349	Marván 1995		3. Not male/partner engagement
China aims to improve health of newborn by law.	Tomlinson R	1994	Nov	BMJ	309	6965	1319		10.1136/bmj.309.6965.1319	7661929	#978	Tomlinson 1994		1. Not LMICS
Routine voluntary antenatal anti-HIV screening in Bangkok, Thailand.	Phuapradit W; Chaturachinda K; Saropala N; Chittacharoen A; Sirinavin S; Kunakorn M	1995	May	Aust N Z J Obstet Gynaecol	35	2	168-72		10.1111/j.1479-828x.1995.tb01861.x	7677680	#1145	Phuapradit 1995		3. Not male/partner engagement
Epidemiological study of 609 infertile couples.	Yavetz H	1995	Apr	Isr J Med Sci	31	4	238-40			7721565	#2411	Yavetz 1995		5. not intervention
Assessing the correlates of desired family size in Shaanxi, China.	Zick CD; Xiang N	1994	Fall-Winter	Soc Biol	41	3-4	150-67		10.1080/19485565.1994.9988870	7761902	#1191	Zick 1994		1. Not LMICS
Birth spacing, breastfeeding, and early child mortality in a traditional Indian society: a hazards model analysis.	Nath DC; Land KC; Singh KK	1994	Fall-Winter	Soc Biol	41	3-4	168-80		10.1080/19485565.1994.9988871	7761903	#1234	Nath 1994		3. Not male/partner engagement
Billings natural family planning in Shanghai, China.	Xu JX; Yan JH; Fan DZ; Zhang DW	1994	Sep	Adv Contracept	10	3	195-204		10.1007/BF01983351	7863845	#3248	Xu 1994		1. Not LMICS
Preventing unplanned pregnancies among married couples: are services for only the wife sufficient?	Zotti ME; Siegel E	1995	Apr	Res Nurs Health	18	2	133-42		10.1002/nur.4770180207	7899568	#2081	Zotti 1995		1. Not LMICS
Sex preference and third birth intervals in a traditional Indian society.	Nath DC; Land KC	1994	Jul	J Biosoc Sci	26	3	377-88		10.1017/s0021932000021453	7929485	#680	Nath 1994		2. not Women's Health
Reproductive motivation and family-size preferences among Nigerian men.	Isiugo-Abanihe UC	1994	May-Jun	Stud Fam Plann	25	3	149-61			7940620	#857	Isiugo-Abanihe 1994		2. not Women's Health
The effect of user fees on the utilization of family planning services. A clinical study.	Bailey W; Wynter HH; Lee A; Oliver P; Jackson J	1994	Jun	West Indian Med J	43	2	43-5			7941495	#955	Bailey 1994		2. not Women's Health
Effort and achievement in national family planning programmes.	Ross JA; Mauldin WP	1994		World Health Forum	15	3	251-7			7945753	#879	Ross 1994		5. not intervention
Community protection for the health of mothers and children.	Ponnuraj S	1994		World Health Forum	15	3	272-4			7945760	#888	Ponnuraj 1994		5. not intervention
Contraceptive use and attitudes among U.S. women.	Hillard PA	1994	Fall	Womens Health Issues	4	3	138-43		10.1016/s1049-3867(05)80053-2	7950393	#2670	Hillard 1994		1. Not LMICS
Prevalence of genital chlamydia and mycoplasma infection in couples attending a male infertility clinic.	Samra Z; Soffer Y; Pansky M	1994	Feb	Eur J Epidemiol	10	1	69-73		10.1007/BF01717455	7957794	#3123	Samra 1994		2. not Women's Health
Determinants of couple agreement in U.S. fertility decisions.	Williams LB	1994	Jul-Aug	Fam Plann Perspect	26	4	169-73			7957819	#2253	Williams 1994		1. Not LMICS
Caregiving and women's Social Security benefits: a comment on Kingson and O'Grady-LeShane.	Sandell SH; Iams H	1994	Oct	Gerontologist	34	5	680-4		10.1093/geront/34.5.680	7959137	#2166	Sandell 1994		2. not Women's Health
Sexuality, sexual behaviour and contraception in East Germany.	Starke K; Visser AP	1994	Jul	Patient Educ Couns	23	3	217-26		10.1016/0738-3991(94)90037-x	7971550	#3648	Starke 1994		1. Not LMICS
The impact of husband's and wife's education and occupation on family size in Zimbabwe.	Adamchak DJ; Mbizvo MT	1994	Oct	J Biosoc Sci	26	4	553-8		10.1017/s0021932000021672	7983105	#894	Adamchak 1994		2. not Women's Health
Results from a reference laboratory for prenatal diagnosis of sickle cell disorders in Cuba.	Granda H; Gispert S; Martinez G; Gomez M; Ferreira R; Collazo T; Magariño C; Heredero L	1994	Aug	Prenat Diagn	14	8	659-62		10.1002/pd.1970140803	7991507	#2415	Granda 1994		5. not intervention
Breast-feeding and natural family planning.	Marcu G; Ciochină AD; Deleanu A; Băcăuanu A; Moroşanu L; Sistoc L; Brumă L	1993	Apr-Jun	Rev Med Chir Soc Med Nat Iasi	97	2	243-6			7997664	#1872	Marcu 1993		3. Not male/partner engagement
Double think and double talk.	Claeson M; Hogan RC; Torres A; Waldman RJ	1994		World Health Forum	15	4	382-6			7999233	#401	Claeson 1994		2. not Women's Health
The role of men in contraceptive decision-making: current knowledge and future implications.	Edwards SR	1994	Mar-Apr	Fam Plann Perspect	26	2	77-82			8033982	#1442	Edwards 1994		5. not intervention
Psychosocial aspects of in vitro fertilization.	Visser AP; Haan G; Zalmstra H; Wouters I	1994	Mar	J Psychosom Obstet Gynaecol	15	1	35-43		10.3109/01674829409025627	8038887	#3405	Visser 1994		3. Not male/partner engagement
The social impact of HIV infection on women in Kigali, Rwanda: a prospective study.	Keogh P; Allen S; Almedal C; Temahagili B	1994	Apr	Soc Sci Med	38	8	1047-53		10.1016/0277-9536(94)90221-6	8042052	#1468	Keogh 1994		5. not intervention
Syphilis in pregnancy: a medical audit in a rural district.	Rutgers S	1993	Dec	Cent Afr J Med	39	12	248-53			8055557	#904	Rutgers 1993		3. Not male/partner engagement
Factors inhibiting the use of reversible contraceptive methods in rural south India.	Rajaretnam T; Deshpande RV	1994	Mar-Apr	Stud Fam Plann	25	2	111-21			8059444	#711	Rajaretnam 1994		5. not intervention
The use of traditional methods of contraception among Turkish couples.	Goldberg HI; Toros A	1994	Mar-Apr	Stud Fam Plann	25	2	122-8			8059445	#605	Goldberg 1994		5. not intervention
Family planning and health.		1994		World Health Stat Q	47	1	2-5			8085366	#1324			5. not intervention
Pregnancy after age 50: application of oocyte donation to women after natural menopause.	Sauer MV; Paulson RJ; Lobo RA	1993	Feb	Lancet	341	8841	321-3		10.1016/0140-6736(93)90132-z	8094110	#3214	Sauer 1993		3. Not male/partner engagement
Early experience with gamete intrafallopian transfer at Ramathibodi Hospital.	Rojanasakul A; Sukraroek P; Tongyai T; Chinsomboon S	1993	Jan	J Med Assoc Thai	76 Suppl 1		19-26			8113649	#3295	Rojanasakul 1993		3. Not male/partner engagement
Successful implementation of a regional in vitro fertilization program.	Williams RS; Drury K; Kipersztok S	1994	Feb	J Fla Med Assoc	81	2	106-8			8169584	#2927	Williams 1994		1. Not LMICS
Community attitudes to maternal age and pregnancy after assisted reproductive technology: too old at 50 years?	Bowman MC; Saunders DM	1994	Jan	Hum Reprod	9	1	167-71		10.1093/oxfordjournals.humrep.a138309	8195342	#3128	Bowman 1994		5. not intervention
Prevention of iodine deficiency disorders by oral administration of lipiodol during pregnancy.	Chaouki ML; Benmiloud M	1994	Jun	Eur J Endocrinol	130	6	547-51		10.1530/eje.0.1300547	8205252	#2923	Chaouki 1994		3. Not male/partner engagement
Contraceptive knowledge, attitudes, and practice in Russia during the 1980s.	Popov AA; Visser AP; Ketting E	1993	Jul-Aug	Stud Fam Plann	24	4	227-35			8212092	#1459	Popov 1993		5. not intervention
Maternal and child health. Maternal mortality in the Americas.		1993	Oct	Wkly Epidemiol Rec	68	42	305-10			8240944	#940			5. not intervention
Regional and geographical variations in infertility: effects of environmental, cultural, and socioeconomic factors.	Leke RJ; Oduma JA; Bassol-Mayagoitia S; Bacha AM; Grigor KM	1993	Jul	Environ Health Perspect	101 Suppl 2	Suppl 2	73-80		10.1289/ehp.93101s273	8243409	#834	Leke 1993		3. Not male/partner engagement
Surgical contraception: the kindest cut of all?	Ruminjo JK	1993	Aug	East Afr Med J	70	8	469-70			8261964	#963	Ruminjo 1993		3. Not male/partner engagement
Impact of HIV counseling and testing among child-bearing women in Kinshasa, Zaïre.	Heyward WL; Batter VL; Malulu M; Mbuyi N; Mbu L; St Louis ME; Kamenga M; Ryder RW	1993	Dec	AIDS	7	12	1633-7		10.1097/00002030-199312000-00014	8286073	#3056	Heyward 1993		3. Not male/partner engagement
Attitude towards family planning in Dharan, east Nepal: implications for the family planning programme.	Glennon MJ; Fegan DJ	1993	Nov-Dec	Trans R Soc Trop Med Hyg	87	6	612-4		10.1016/0035-9203(93)90258-r	8296354	#2017	Glennon 1993		5. not intervention
Treatment of women in the U.S. Social Security system, 1970-88.	Ross JL; Upp MM	1993	Fall	Soc Secur Bull	56	3	56-67			8303503	#2282	Ross 1993		1. Not LMICS
A field trial of Billings' ovulation method for spacing and limitation of birth.	Sinha G; Sinha A	1993	Oct	J Indian Med Assoc	91	10	255-6			8308307	#824	Sinha 1993		3. Not male/partner engagement
Training in family planning.	Elstein M	1993	Jan	Br Med Bull	49	1	237-44		10.1093/oxfordjournals.bmb.a072601	8324612	#2879	Elstein 1993		1. Not LMICS
Contraceptive delivery in the developing world.	Potts DM; Crane SF	1993	Jan	Br Med Bull	49	1	27-39		10.1093/oxfordjournals.bmb.a072604	8324614	#123	Potts 1993		5. not intervention
The safety of vasectomy: recent concerns.	Farley TM; Meirik O; Mehta S; Waites GM	1993		Bull World Health Organ	71	3-4	413-9			8324861	#781	Farley 1993		1. Not LMICS
"Natural family planning": effective birth control supported by the Catholic Church.	Ryder RE	1993	Sep	BMJ	307	6906	723-6		10.1136/bmj.307.6906.723	8401097	#274	Ryder 1993		3. Not male/partner engagement
Trends in population and contraception.	Segal SJ	1993	Feb	Ann Med	25	1	51-6		10.3109/07853899309147857	8435189	#180	Segal 1993		5. not intervention
Human rights and reproductive choice.	Freedman LP; Isaacs SL	1993	Jan-Feb	Stud Fam Plann	24	1	18-30			8475521	#2461	Freedman 1993		5. not intervention
Factors that determine prevalence of use of contraceptive methods for men.	Ringheim K	1993	Mar-Apr	Stud Fam Plann	24	2	87-99			8511809	#1066	Ringheim 1993		5. not intervention
Durations of adolescent sexual relationships before and after conception.	Toledo-Dreves V; Zabin LS; Emerson MR	1995	Sep	J Adolesc Health	17	3	163-72		10.1016/1054-139X(94)00100-S	8519784	#3071	Toledo-Dreves 1995		5. not intervention
Ethical issues in male sterilization in developing countries.	Rizvi SA; Naqvi SA; Hussain Z	1995	Nov	Br J Urol	76 Suppl 2		103-5		10.1111/j.1464-410x.1995.tb07881.x	8535748	#683	Rizvi 1995		2. not Women's Health
Antenatal care, attitudes, and practices.	Baldo MH; al-Mazrou YY; Farag MK; Aziz KM; Khan MU	1995		J Trop Pediatr	41 Suppl 1		21-9		10.1093/tropej/41.supplement_1.21	8568947	#1862	Baldo 1995		3. Not male/partner engagement
[Future prospects in contraception].	Rabe T; Grunwald K; Runnebaum B	1995		Arch Gynecol Obstet	257	1-4	541-7		10.1007/BF02264885	8579440	#3400	Rabe 1995		3. Not male/partner engagement
[The HIV/AIDS epidemic and women in Mexico].	del Río-Zolezzi A; Liguori AL; Magis-Rodríguez C; Valdespino-Gómez JL; García-García Mde L; Sepúlveda-Amor J	1995	Nov-Dec	Salud Publica Mex	37	6	581-91			8599132	#3018	delRío-Zolezzi 1995		5. not intervention
Dynamics of contraceptive practice amongst urban Indian women.	Kanojia JK; Nirbhavane NC; Toddywala VS; Betrabet SS; Patel SB; Datte S; Gaur L; Saxena BN	1996	May-Jun	Natl Med J India	9	3	109-12			8664819	#2603	Kanojia 1996		5. not intervention
Ideal-family-size and sex-composition preferences among wives and husbands in Nepal.	Stash S	1996	Mar-Apr	Stud Fam Plann	27	2	107-18			8714308	#653	Stash 1996		5. not intervention
Prognosis for fertility analyzing different variables in men and women.	Morán C; García-Hernández E; Carranza-Lira S; Cortés A; Varón J; Merino G; Bermúdez JA	1996	May-Jun	Arch Androl	36	3	197-204		10.3109/01485019608987096	8743351	#3384	Morán 1996		3. Not male/partner engagement
Preliminary comparison of the polyurethane female condom with the latex male condom in Kenya.	Ruminjo JK; Steiner M; Joanis C; Mwathe EG; Thagana N	1996	Feb	East Afr Med J	73	2	101-6			8756048	#1135	Ruminjo 1996		3. Not male/partner engagement
Russia faces demographic crisis.	Ingram M	1996	Aug	BMJ	313	7054	385		10.1136/bmj.313.7054.385	8761221	#2586	Ingram 1996		2. not Women's Health
Behavioural interventions required in South East Asia to minimize infections with HIV.	Dwyer JM	1996		Int J STD AIDS	7 Suppl 2		71-4		10.1258/0956462961917681	8799800	#997	Dwyer 1996		2. not Women's Health
Reproductive behaviour and natural selection for the sickle gene in the Baiga tribe of central India: the role of social parenting.	Reddy PH; Modell B	1996	May	Ann Hum Genet	60	3	231-6		10.1111/j.1469-1809.1996.tb00426.x	8800439	#3291	Reddy 1996		5. not intervention
Contraceptive development and better family planning.	Segal SJ	1996	Summer	Bull N Y Acad Med	73	1	92-104			8804742	#2434	Segal 1996		1. Not LMICS
The impact of the total motile sperm count on the success of intrauterine insemination with husband's spermatozoa.	Huang HY; Lee CL; Lai YM; Chang MY; Wang HS; Chang SY; Soong YK	1996	Jan	J Assist Reprod Genet	13	1	56-63		10.1007/BF02068871	8825169	#3360	Huang 1996		3. Not male/partner engagement
An assessment of the nine-month lactational amenorrhea method (MAMA-9) in Rwanda.	Cooney KA; Nyirabukeye T; Labbok MH; Hoser PH; Ballard E	1996	May-Jun	Stud Fam Plann	27	3	102-71			8829299	#1254	Cooney 1996		3. Not male/partner engagement
Field trial of billings ovulation method of natural family planning.	Bhargava H; Bhatia JC; Ramachandran L; Rohatgi P; Sinha A	1996	Feb	Contraception	53	2	69-74		10.1016/0010-7824(95)00269-3	8838482	#2448	Bhargava 1996		3. Not male/partner engagement
Women's health and reproductive rights: Romanian experience.	David HP; Baban A	1996	Aug	Patient Educ Couns	28	3	235-45		10.1016/0738-3991(95)00851-9	8852099	#1393	David 1996		5. not intervention
Sexual behavior in pregnancy among Hong Kong Chinese women.	Haines CJ; Shan YO; Kuen CL; Leung DH; Chung TK; Chin R	1996	Mar	J Psychosom Res	40	3	299-304		10.1016/0022-3999(95)00644-3	8861126	#1001	Haines 1996		1. Not LMICS
AIDS in rural Africa: a paradigm for HIV-1 prevention.	Hudson CP	1996	Jul	Int J STD AIDS	7	4	236-43		10.1258/0956462961917906	8876353	#1229	Hudson 1996		2. not Women's Health
Is leukocytospermia clinically relevant?	Yanushpolsky EH; Politch JA; Hill JA; Anderson DJ	1996	Nov	Fertil Steril	66	5	822-5			8893692	#3519	Yanushpolsky 1996		1. Not LMICS
Comparative costs of family planning services and hospital-based maternity care in Turkey.	Cakir HV; Fabricant SJ; Kircalioğlu FN	1996	Sep-Oct	Stud Fam Plann	27	5	269-76			8923654	#874	Cakir 1996		3. Not male/partner engagement
Support for infertile couples.	Singh AJ	1996		World Health Forum	17	2	176-7			8936275	#2388	Singh 1996		5. not intervention
Contraception in the United States: an overview and priorities for improvement.	Stewart FH	1996	Dec	Obstet Gynecol Surv	51	12 Suppl	S4-7		10.1097/00006254-199612000-00006	8972497	#2174	Stewart 1996		1. Not LMICS
Reproductive preferences and fertility trends in post-transition Thailand.	Knodel J; Ruffolo VP; Ratanalangkarn P; Wongboonsin K	1996	Nov-Dec	Stud Fam Plann	27	6	307-18			8986029	#923	Knodel 1996		5. not intervention
Barriers to contraceptive use in Kenya.	Kamau RK; Karanja J; Sekadde-Kigondu C; Ruminjo JK; Nichols D; Liku J	1996	Oct	East Afr Med J	73	10	651-9			8997845	#911	Kamau 1996
Premarital conception in married couples: the Nigerian Igbo experience.	Meniru GI	1996	Jul-Sep	West Afr J Med	15	3	177-80			9014510	#2486	Meniru 1996		2. not Women's Health
Contraceptive method mix menu: providing healthy choices for women.	Greenwell KF	1996		World Health Stat Q	49	2	88-93			9050186	#718	Greenwell 1996		3. Not male/partner engagement
Do family planning programs affect fertility preferences? A literature review.	Freedman R	1997	Mar	Stud Fam Plann	28	1	1-13			9097381	#1014	Freedman 1997		5. not intervention
Male involvement in family planning: a case study spanning five generations of a south Indian family.	Karra MV; Stark NN; Wolf J	1997	Mar	Stud Fam Plann	28	1	24-34			9097383	#846	Karra 1997		5. not intervention
Efficiency of prenatal counselling for sickle cell disease in Guadeloupe.	Alexandre L; Keclard L; Romana M; Saint-Martin C; Lavocat-Bernard E; Midonet N; Diara JP; Petras M; Berchel C; Merault G	1997		Genet Couns	8	1	25-32			9101275	#2920	Alexandre 1997		5. not intervention
Access to family planning services: relationship with unintended pregnancies and prenatal outcomes.	Mitchell JB; McCormack LA	1997	May	J Health Care Poor Underserved	8	2	141-52		10.1353/hpu.2010.0098	9114624	#968	Mitchell 1997		1. Not LMICS
Age, the desire to have a child and cumulative pregnancy rate.	van Balen F; Verdurmen JE; Ketting E	1997	Mar	Hum Reprod	12	3	623-7		10.1093/humrep/12.3.623	9130771	#3372	vanBalen 1997		1. Not LMICS
A fifteen-year review of female sterilization by minilaparotomy under local anesthesia in Kenya.	Ruminjo JK; Lynam PF	1997	Apr	Contraception	55	4	249-60		10.1016/s0010-7824(97)00004-8	9179458	#2930	Ruminjo 1997		3. Not male/partner engagement
HIV heterosexual transmission to stable sexual partners of HIV-infected Brazilian hemophiliacs.	Nicolau JE; Benard G; Fonseca LA; Casseb JS; Sato MN; Cianga M; Tanji MM; Lorenzi TF; Duarte AJ	1996	May-Jun	Sao Paulo Med J	114	3	1186-9		10.1590/s1516-31801996000300008	9181751	#1227	Nicolau 1996		2. not Women's Health
Perspectives of reproductive health.	van Balen F; Visser AP	1997	May	Patient Educ Couns	31	1	1-5		10.1016/s0738-3991(97)01015-x	9197797	#750	vanBalen 1997		3. Not male/partner engagement
Characteristics of men and women with circulating antisperm antibodies in a combined infertility clinic in Kuwait.	Omu AE; Makhseed M; Mohammed AT; Munim RA	1997	Jul-Aug	Arch Androl	39	1	55-64		10.3109/01485019708987902	9202834	#2789	Omu 1997		1. Not LMICS; 2. not Women's Health
Estimates and explanations of gender differentials in contraceptive prevalence rates.	Ezeh AC; Mboup G	1997	Jun	Stud Fam Plann	28	2	104-21			9216031	#943	Ezeh 1997		5. not intervention
Reproductive health in India's primary health care system.	Rao M	1997	May-Jun	Natl Med J India	10	3	134-8			9230606	#79	Rao 1997		5. not intervention
Reproductive behaviour of couples at risk for sickle cell disease in Cuba: a follow-up study.	Dorticós-Balea A; Martin-Ruiz M; Hechevarria-Fernández P; Robaina-Castellanos MS; Rodriguez-Blanco M; Moras-Bracero F; Granda Ibarra H	1997	Aug	Prenat Diagn	17	8	737-42		10.1002/(sici)1097-0223(199708)17:8<737::aid-pd137>3.0.co;2-v	9267897	#2306	Dorticós-Balea 1997		5. not intervention
[Female sterilization in Burkina Faso. Report of 142 cases].	Dao B; Touré B; Bambara M; Lankoandé J; Koalaga AP; Ouédraogo C; Bazié AJ; Koné B	1997	May	Contracept Fertil Sex	25	5	392-5			9273112	#2252	Dao 1997		3. Not male/partner engagement
Simplifying NFP: preliminary report of a pilot study of the 'collar' method in Brazil.	Faundes A; Lamprecht V; Osis MJ; Lopes BC	1997	Jun-Sep	Adv Contracept	13	2-3	167-71		10.1023/a:1006547820310	9288334	#2535	Faundes 1997		3. Not male/partner engagement
Men's unmet need for family planning: implications for African fertility transitions.	Ngom P	1997	Sep	Stud Fam Plann	28	3	192-202			9322335	#890	Ngom 1997		5. not intervention
Family planning in the Jewish population of Israel: correlates of withdrawal use.	Okun BS	1997	Sep	Stud Fam Plann	28	3	215-27			9322337	#2242	Okun 1997		1. Not LMICS
Unmet need for contraception in Vietnam: who needs what and when.	Ross JA; Pham SB	1997	Spring-Summer	Soc Biol	44	1-2	111-23		10.1080/19485565.1997.9988938	9325656	#967	Ross 1997		3. Not male/partner engagement
Awareness of sexually transmitted disease among women and service providers in rural Bangladesh.	Khan MA; Rahman M; Khanam PA; Barkat-e-Khuda; Kane TT; Ashraf A	1997	Nov	Int J STD AIDS	8	11	688-96		10.1258/0956462971919066	9363543	#1151	Khan 1997		3. Not male/partner engagement
The frequency and spectrum of congenital anomalies in natural family planning users in South America: no increase in a case-control study. NFP-ECLAMC Group. Natural Family Planning. Latin-American Collaborative Study of Congenital Malformations.	Castilla EE; Lopez-Camelo JS; da Graça Dutra M; Queenan JT; Simpson JL	1997	Dec	Adv Contracept	13	4	395-404		10.1023/a:1006549409180	9404549	#3079	Castilla 1997		3. Not male/partner engagement
[FIVNAT 1996 report. French National Register on In Vitro Fertilization].		1997	Jul-Aug	Contracept Fertil Sex	25	7-8	499-502			9410352	#3111			1. Not LMICS
Molecular medicine and population control.	Senior K	1997	Dec	Mol Med Today	3	12	528-32		10.1016/S1357-4310(97)01114-3	9449123	#2914	Senior 1997		5. not intervention
[Conscientious and responsible demographic family planning].	Bernardo F	1997	Nov-Dec	Servir	45	6	325-6			9485894	#2050	Bernardo 1997		5. not intervention
[How to talk to young people about contraception].	Bildjuschkin K	1998	Jan	Katilolehti	103	1	13-4			9505668	#2864	Bildjuschkin 1998		2. not Women's Health
Reducing pregnancy and induced abortion rates in China: family planning with husband participation.	Wang CC; Vittinghoff E; Hua LS; Yun WH; Rong ZM	1998	Apr	Am J Public Health	88	4	646-8		10.2105/ajph.88.4.646	9551010	#2705	Wang 1998		1. Not LMICS
Sexually transmitted disease among married Zambian women: the role of male and female sexual behaviour in prevention and management.	Morrison CS; Sunkutu MR; Musaba E; Glover LH	1997	Dec	Genitourin Med	73	6	555-7		10.1136/sti.73.6.555	9582483	#2857	Morrison 1997		5. not intervention
Male involvement in family planning in Turkey.	Ozvaris SB; Doğan BG; Akin A	1998		World Health Forum	19	1	76-8			9610246	#855	Ozvaris 1998		5. not intervention
Why don't women with diabetes plan their pregnancies?	Holing EV; Beyer CS; Brown ZA; Connell FA	1998	Jun	Diabetes Care	21	6	889-95		10.2337/diacare.21.6.889	9614603	#2230	Holing 1998		1. Not LMICS
Caffeine intake and fecundability: a follow-up study among 430 Danish couples planning their first pregnancy.	Jensen TK; Henriksen TB; Hjollund NH; Scheike T; Kolstad H; Giwercman A; Ernst E; Bonde JP; Skakkebaek NE; Olsen J	1998	May-Jun	Reprod Toxicol	12	3	289-95		10.1016/s0890-6238(98)00002-1	9628552	#3261	Jensen 1998		1. Not LMICS
Achievements on population issues counted since Cairo.	Palmer J	1998	Jul	Lancet	352	9123	210		10.1016/S0140-6736(05)77822-3	9683223	#872	Palmer 1998		2. not Women's Health
Reproductive health care: services oriented to couples.	Becker S; Robinson JC	1998	Jun	Int J Gynaecol Obstet	61	3	275-81		10.1016/s0020-7292(98)00057-5	9688489	#2426	Becker 1998		5. not intervention
[Prenatal diagnosis. I: Prenatal diagnosis program at the Medical Genetics Unit of the Universidad de Zulia, Maracaibo, Venezuela].	Prieto-Carrasquero M; Molero A; Carrasquero N; Paz V; González S; Pineda-Del Villar L; Del Villar A; Rojas-Atencio A; Quintero M; Fulcado W; Mena R; Morales-Machin A	1998	Jun	Invest Clin	39	2	97-116			9707921	#2507	Prieto-Carrasquero 1998		3. Not male/partner engagement
Does moderate alcohol consumption affect fertility? Follow up study among couples planning first pregnancy.	Jensen TK; Hjollund NH; Henriksen TB; Scheike T; Kolstad H; Giwercman A; Ernst E; Bonde JP; Skakkebaek NE; Olsen J	1998	Aug	BMJ	317	7157	505-10		10.1136/bmj.317.7157.505	9712595	#2339	Jensen 1998		1. Not LMICS
FAmily planning in Taiwan.	Trewinnard K	1998	Jul	Br J Fam Plann	24	2	78-80			9741982	#941	Trewinnard 1998		1. Not LMICS
A scenario study of oral contraceptive use in Japan. Toward fewer unintended pregnancies.	Oddens BJ; Lolkema A	1998	Jul	Contraception	58	1	13-9		10.1016/s0010-7824(98)00056-0	9743891	#3325	Oddens 1998		1. Not LMICS
Teenage sex talk.	Hadley A	1998	Jul	Nurs Times	94	29	30-1			9749022	#1934	Hadley 1998		2. not Women's Health
The effect of child mortality on fertility regulation in rural Bangladesh.	Rahman M	1998	Sep	Stud Fam Plann	29	3	268-81			9789320	#789	Rahman 1998		3. Not male/partner engagement
Trends and causes of maternal mortality in Kazakhstan.	Kaupova N; Nukusheva S; Biktasheva H; Goyaux N; Thonneau P	1998	Nov	Int J Gynaecol Obstet	63	2	175-81		10.1016/s0020-7292(98)00131-3	9856325	#1622	Kaupova 1998		3. Not male/partner engagement
Effects of couples' characteristics on contraceptive use in sub-Saharan Africa: the Ghanaian example.	Oheneba-Sakyi Y; Takyi BK	1997	Jan	J Biosoc Sci	29	1	33-49		10.1017/s0021932097000333	9881118	#982	Oheneba-Sakyi 1997		5. not intervention
[The effect of husband's childbirth participation on perinatal couples' psychological responses].	Hung CH; Chung HH	1998	Dec	Kaohsiung J Med Sci	14	12	791-9			9887648	#3087	Hung 1998		1. Not LMICS
Premarital counseling clinic at Chulalongkorn Hospital.	Reinprayoon D; Bunyavejchevin S	1998	Dec	J Med Assoc Thai	81	12	993-7			9916389	#1037	Reinprayoon 1998		5. not intervention
Husbands' reproductive health knowledge, attitudes, and behavior in Uttar Pradesh, India.	Singh KK; Bloom SS; Tsui AO	1998	Dec	Stud Fam Plann	29	4	388-99			9919632	#886	Singh 1998		5. not intervention
Husbands' involvement in abortion in Vietnam.	Johansson A; Nga NT; Huy TQ; Dat DD; Holmgren K	1998	Dec	Stud Fam Plann	29	4	400-13			9919633	#2786	Johansson 1998		5. not intervention
No fathers' names: a risk factor for infant mortality in the State of Georgia, USA.	Gaudino JA Jr; Jenkins B; Rochat RW	1999	Jan	Soc Sci Med	48	2	253-65		10.1016/s0277-9536(98)00342-6	10048782	#2569	GaudinoJAJr 1999		1. Not LMICS
Screening for cystic fibrosis carrier state.	Mennuti MT; Thomson E; Press N	1999	Mar	Obstet Gynecol	93	3	456-61			10075000	#2709	Mennuti 1999		1. Not LMICS
User acceptability of a female condom (Reality) in Shanghai.	Xu JX; Leeper MA; Wu Y; Zhou XB; Xu SY; Chen T; Yang XL; Zhuang LQ	1998	Dec	Adv Contracept	14	4	193-9		10.1023/a:1006672701313	10075288	#2499	Xu 1998		5. not intervention
Preference for children and subsequent fertility in Matlab: does wife-husband agreement matter?	Razzaque A	1999	Jan	J Biosoc Sci	31	1	17-28		10.1017/s0021932099000176	10081234	#1053	Razzaque 1999		5. not intervention
Effects of the status of women on the first-birth interval in Indian urban society.	Nath DC; Land KC; Goswami G	1999	Jan	J Biosoc Sci	31	1	55-69		10.1017/s0021932099000553	10081237	#1011	Nath 1999		3. Not male/partner engagement; 5. not intervention
Marriage structure and contraception in Niger.	Peterson SA	1999	Jan	J Biosoc Sci	31	1	93-104		10.1017/s0021932099000930	10081240	#912	Peterson 1999		5. not intervention
Adolescent fathers: an approach for intervention.	Joshi NP; Battle SF	1990		J Health Soc Policy	1	3	17-33		10.1300/J045v01n03_02	10112200	#2989	Joshi 1990		1. Not LMICS
Sexually-transmitted disease risk in a Micronesian atoll population.	Brewis AA	1992	Oct	Health Transit Rev	2	2	195-213			10148657	#863	Brewis 1992		2. not Women's Health
Reproductive health and AIDS prevention in sub-Saharan Africa: the case for increased male participation.	Mbizvo MT; Bassett MT	1996	Mar	Health Policy Plan	11	1	84-92		10.1093/heapol/11.1.84	10155880	#832	Mbizvo 1996		5. not intervention
Quality and costs of family planning as elicited by an adolescent mystery client trial in Nigeria.	Olowu F	1998	Apr	Afr J Reprod Health	2	1	49-60			10214429	#2773	Olowu 1998		5. not intervention
Coitus-dependent family planning methods: observations from Bangladesh.	Gray A; Chowdhury JH; Caldwell B; al-Sabir A	1999	Mar	Stud Fam Plann	30	1	43-53		10.1111/j.1728-4465.1999.00043.x	10216895	#925	Gray 1999		5. not intervention
Contraceptive failure, method-related discontinuation and resumption of use: results from the 1995 National Survey of Family Growth.	Trussell J; Vaughan B	1999	Mar-Apr	Fam Plann Perspect	31	2	64-72, 93			10224544	#2608	Trussell 1999		1. Not LMICS
Measuring contraceptive use patterns among teenage and adult women.	Glei DA	1999	Mar-Apr	Fam Plann Perspect	31	2	73-80			10224545	#3398	Glei 1999		3. Not male/partner engagement
Factors associated with utilisation of urban MCH/FP programmes--a record study of one centre.	Sapru R; Chuttani CS; Srivastava AB	1975		NIHAE Bull	8	3	163-81			10238131	#880	Sapru 1975		3. Not male/partner engagement
Diocesan-wide NFP program reaches broad population groups.		1984	Apr	Hosp Prog	65	4	26, 28, 30			10265815	#1024			1. Not LMICS
Initiation of prenatal diagnosis of sickle-cell disorders in Africa.	Akinyanju OO; Disu RF; Akinde JA; Adewole TA; Otaigbe AI; Emuveyan EE	1999	Apr	Prenat Diagn	19	4	299-304		10.1002/(sici)1097-0223(199904)19:4<299::aid-pd503>3.0.co;2-r	10327132	#2720	Akinyanju 1999		3. Not male/partner engagement
Ten years of experience in periconceptional care.	Czeizel AE	1999	May	Eur J Obstet Gynecol Reprod Biol	84	1	43-9		10.1016/s0301-2115(98)00246-2	10413225	#2320	Czeizel 1999		5. not intervention
Effect of price and access on contraceptive use.	Levin A; Caldwell B; Khuda B	1999	Jul	Soc Sci Med	49	1	1-15		10.1016/s0277-9536(99)00059-3	10414836	#2485	Levin 1999		3. Not male/partner engagement
Genetic testing for cystic fibrosis. National Institutes of Health Consensus Development Conference Statement on genetic testing for cystic fibrosis.		1999	Jul	Arch Intern Med	159	14	1529-39			10421275	#1981			5. not intervention
Contraceptive characteristics: the perceptions and priorities of men and women.	Grady WR; Klepinger DH; Nelson-Wally A	1999	Jul-Aug	Fam Plann Perspect	31	4	168-75			10435215	#3263	Grady 1999		5. not intervention
Influence of women's work status on the well-being of Indian couples.	Andrade C; Postma K; Abraham K	1999	Spring	Int J Soc Psychiatry	45	1	65-75		10.1177/002076409904500108	10443250	#928	Andrade 1999		2. not Women's Health
[Quality of contraception services in El Alto, Bolivia].	Velasco C; de la Quintana C; Jové G; Torres LA; Bailey P	1999	Jun	Rev Panam Salud Publica	5	6	411-8		10.1590/s1020-49891999000500005	10446507	#1733	Velasco 1999		3. Not male/partner engagement
Determinants of contraceptive discontinuation in six developing countries.	Ali M; Cleland J	1999	Jul	J Biosoc Sci	31	3	343-60		10.1017/s0021932099003430	10453247	#95	Ali 1999		5. not intervention
The impact of economic sanctions on health and human rights in Haiti, 1991-1994.	Gibbons E; Garfield R	1999	Oct	Am J Public Health	89	10	1499-504		10.2105/ajph.89.10.1499	10511830	#1196	Gibbons 1999		5. not intervention
The effects of family planning workers' contact on fertility preferences: evidence from Bangladesh.	Arends-Kuenning M; Hossain MB; Barkat-e-Khuda	1999	Sep	Stud Fam Plann	30	3	183-92		10.1111/j.1728-4465.1999.00183.x	10546310	#937	Arends-Kuenning 1999		5. not intervention
Sexual desire discrepancies: effects on sexual and relationship satisfaction in heterosexual dating couples.	Davies S; Katz J; Jackson JL	1999	Dec	Arch Sex Behav	28	6	553-67		10.1023/a:1018721417683	10650441	#2273	Davies 1999		2. not Women's Health
Does parental breastfeeding knowledge increase breastfeeding rates?	Susin LR; Giugliani ER; Kummer SC; Maciel M; Simon C; da Silveira LC	1999	Sep	Birth	26	3	149-56		10.1046/j.1523-536x.1999.00149.x	10655814	#3120	Susin 1999		2. not Women's Health
Optimal use of infertility diagnostic tests and treatments. The ESHRE Capri Workshop Group.	Crosignani PG; Rubin BL	2000	Mar	Hum Reprod	15	3	723-32		10.1093/humrep/15.3.723	10686227	#3090	Crosignani 2000		5. not intervention
What high-risk women are telling us about access to primary and reproductive health care and HIV prevention services.	Oliva G; Rienks J; McDermid M	1999	Dec	AIDS Educ Prev	11	6	513-24			10693647	#1005	Oliva 1999		5. not intervention
Reaching young Indonesian women through marriage registries: an innovative approach for anemia control.	Jus'at I; Achadi EL; Galloway R; Dyanto A; Zazri A; Supratikto G; Zizic L; Elder L	2000	Feb	J Nutr	130	2S Suppl	456S-458S		10.1093/jn/130.2.456S	10721927	#1742	Jus'at 2000		3. Not male/partner engagement
HIV incidence and HIV-associated mortality in a cohort of factory workers and their spouses in Tanzania, 1991 through 1996.	Senkoro KP; Boerma JT; Klokke AH; Ng'weshemi JZ; Muro AS; Gabone R; Borgdorff MW	2000	Feb	J Acquir Immune Defic Syndr	23	2	194-202		10.1097/00126334-200002010-00012	10737435	#2742	Senkoro 2000		2. not Women's Health
Heterosexual anal intercourse: prevalence, cultural factors, and HIV infection and other health risks, Part I.	Halperin DT	1999	Dec	AIDS Patient Care STDS	13	12	717-30		10.1089/apc.1999.13.717	10743535	#3636	Halperin 1999		2. not Women's Health
Son preference and sex composition of children: evidence from India.	Clark S	2000	Feb	Demography	37	1	95-108			10748992	#2479	Clark 2000		5. not intervention
What husbands in northern India know about reproductive health: correlates of knowledge about pregnancy and maternal and sexual health.	Bloom SS; Tsui AO; Plotkin M; Bassett S	2000	Apr	J Biosoc Sci	32	2	237-51		10.1017/s0021932000002376	10765613	#1116	Bloom 2000		5. not intervention
Participatory diagramming as a means to improve communication about sex in rural Zimbabwe: a pilot study.	Kesby M	2000	Jun	Soc Sci Med	50	12	1723-41		10.1016/s0277-9536(99)00413-x	10798328	#1701	Kesby 2000		3. Not male/partner engagement
Male reproductive health research needs and research agenda: Asian and Pacific perspective.	Wang YF	2000		Int J Androl	23 Suppl 2		4-7		10.1046/j.1365-2605.2000.00002.x	10849483	#1093	Wang 2000		2. not Women's Health
beta-thalassemia intermedia caused by compound heterozygosity for Hb Malay (beta codon 19 AAC-->AGC; asn-->Ser) and codons 41/42 (-CTTT) beta(0)-thalassemia mutation.	Ma SK; Chow EY; Chan AY; Kung NN; Waye JS; Chan LC; Chui DH	2000	Jul	Am J Hematol	64	3	206-9		10.1002/1096-8652(200007)64:3<206::aid-ajh12>3.0.co;2-#	10861818	#3475	Ma 2000		3. Not male/partner engagement
Quality of couples' relationship and adjustment to metastatic breast cancer.	Giese-Davis J; Hermanson K; Koopman C; Weibel D; Spiegel D	2000	Jun	J Fam Psychol	14	2	251-66		10.1037//0893-3200.14.2.251	10870293	#3150	Giese-Davis 2000		5. not intervention
Prenatal diagnosis and screening of the haemoglobinopathies.	Cao A; Galanello R; Rosatelli MC	1998	Mar	Baillieres Clin Haematol	11	1	215-38		10.1016/s0950-3536(98)80076-0	10872479	#3253	Cao 1998		5. not intervention
The role of couple negotiation in unmet need for contraception and the decision to stop childbearing in Uganda.	Wolff B; Blanc AK; Ssekamatte-Ssebuliba J	2000	Jun	Stud Fam Plann	31	2	124-37		10.1111/j.1728-4465.2000.00124.x	10907278	#958	Wolff 2000		5. not intervention
[The impact on families of sickle cell disease in Togo].	Assimadi JK; Gbadoé AD; Nyadanu M	2000	Jun	Arch Pediatr	7	6	615-20		10.1016/s0929-693x(00)80128-1	10911527	#2232	Assimadi 2000		2. not Women's Health
Multiple gestation pregnancy. The ESHRE Capri Workshop Group.		2000	Aug	Hum Reprod	15	8	1856-64			10920117	#3629			5. not intervention
An appraisal of screening for maternal type-specific herpes simplex virus antibodies to prevent neonatal herpes.	Rouse DJ; Stringer JS	2000	Aug	Am J Obstet Gynecol	183	2	400-6		10.1067/mob.2000.105967	10942477	#3363	Rouse 2000		1. Not LMICS
Husbands' versus wives' fertility goals and use of contraception: the influence of gender context in five Asian countries.	Mason KO; Smith HL	2000	Aug	Demography	37	3	299-311			10953805	#155	Mason 2000		5. not intervention
Assessing the status of intrauterine insemination before forming a medically assisted conception unit.	Omar MH; Ong FB; Adeeb NN; Sharif JM; Nasri N; Yassin MJ	1999	Mar	Med J Malaysia	54	1	65-71			10972007	#2138	Omar 1999		3. Not male/partner engagement
An economic appraisal of alternative strategies for the delivery of MCH-FP services in urban Dhaka, Bangladesh.	Routh S; Barkat-e-Khuda	2000	Apr-Jun	Int J Health Plann Manage	15	2	115-32		10.1002/1099-1751(200004/06)15:2<115::AID-HPM586>3.0.CO;2-6	11009946	#2021	Routh 2000		3. Not male/partner engagement
Differences in counseling men and women: family planning in Kenya.	Kim YM; Kols A; Mwarogo P; Awasum D	2000	Jan	Patient Educ Couns	39	1	37-47		10.1016/s0738-3991(99)00089-0	11013546	#987	Kim 2000		5. not intervention
The first generation to control family size: a microstudy of the causes of fertility decline in a rural area of Bangladesh.	Caldwell B; Barkat-e-Khuda	2000	Sep	Stud Fam Plann	31	3	239-51		10.1111/j.1728-4465.2000.00239.x	11020935	#896	Caldwell 2000		3. Not male/partner engagement
The effects of family planning education provided to different gender groups.	Ozgür S; Ihsan Bozkurt A; Ozçirpici B	2000	Oct	BJOG	107	10	1226-32		10.1111/j.1471-0528.2000.tb11611.x	11028572	#2170	Ozgür 2000		5. not intervention
Genetic diversity of beta-thalassemia mutations in Pakistani population.	Khateeb B; Moatter T; Shaghil AM; Haroon S; Kakepoto GN	2000	Sep	J Pak Med Assoc	50	9	293-6			11043018	#2500	Khateeb 2000		5. not intervention
Beta s gene in Central Iran is in linkage disequilibrium with the Indian-Arab haplotype.	Rahgozar S; Poorfathollah AA; Moafi AR; Old JM	2000	Nov	Am J Hematol	65	3	192-5		10.1002/1096-8652(200011)65:3<192::aid-ajh3>3.0.co;2-n	11074534	#1891	Rahgozar 2000		2. not Women's Health
Laparoscopic reconstructive tubal surgery in a tertiary referral centre--a review of 177 cases.	Dyer SJ; Tregoning SK	2000	Oct	S Afr Med J	90	10	1015-9			11081110	#3498	Dyer 2000		3. Not male/partner engagement
HIV-1 seroprevalence, risk factors, and preventive behaviors among women in northern Thailand.	Xu F; Kilmarx PH; Supawitkul S; Yanpaisarn S; Limpakarnjanarat K; Manopaiboon C; Korattana S; Mastro TD; StLouis ME	2000	Dec	J Acquir Immune Defic Syndr	25	4	353-9		10.1097/00042560-200012010-00010	11114836	#1989	Xu 2000		5. not intervention
Rapid voluntary testing and counseling for HIV. Acceptability and feasibility in Zambian antenatal care clinics.	Bakari JP; McKenna S; Myrick A; Mwinga K; Bhat GJ; Allen S	2000	Nov	Ann N Y Acad Sci	918		64-76		10.1111/j.1749-6632.2000.tb05475.x	11131736	#2033	Bakari 2000		3. Not male/partner engagement
Male reproductive health research needs and research agenda: Asian and Chinese perspective.	Wang YF	1999	Jun	Asian J Androl	1	1-2	13-20			11225899	#988	Wang 1999		5. not intervention
Coping with changing conditions: alternative strategies for the delivery of maternal and child health and family planning services in Dhaka, Bangladesh.	Routh S; el Arifeen S; Jahan SA; Begum A; Thwin AA; Baqui AH	2001		Bull World Health Organ	79	2	142-9			11242821	#1469	Routh 2001		3. Not male/partner engagement
Factors influencing contraceptive use in Tehran.	Tehrani FR; Farahani FK; Hashemi M	2001	Apr	Fam Pract	18	2	204-8		10.1093/fampra/18.2.204	11264273	#2078	Tehrani 2001		5. not intervention
The presence and extent of endometriosis do not effect clinical pregnancy and implantation rates in patients undergoing intracytoplasmic sperm injection.	Bukulmez O; Yarali H; Gurgan T	2001	May	Eur J Obstet Gynecol Reprod Biol	96	1	102-7		10.1016/s0301-2115(00)00379-1	11311770	#2746	Bukulmez 2001		5. not intervention
Gender relations: husband-wife fertility and family planning decisions in Kenya.	Kimuna SR; Adamchak DJ	2001	Jan	J Biosoc Sci	33	1	13-23		10.1017/s002193200100013x	11316391	#2302	Kimuna 2001		5. not intervention
Sterilization and financial penalties imposed on registered peasant couples, Hebei Province, China.	Cooney RS; Li J	2001	Mar	Stud Fam Plann	32	1	67-78		10.1111/j.1728-4465.2001.00067.x	11326458	#2344	Cooney 2001		5. not intervention
The pregnancy rates--a retrospective comparison of tubal and uterine embryo transfers.	Chalermchockcharoenkit A; Tinneberg HR	2001	Feb	J Med Assoc Thai	84	2	247-52			11336085	#3307	Chalermchockcharoenkit 2001		1. Not LMICS
Endocrinopathies associated with recurrent pregnancy loss.	Roberts CP; Murphy AA	2000		Semin Reprod Med	18	4	357-62		10.1055/s-2000-13725	11355794	#3265	Roberts 2000		3. Not male/partner engagement
Condom use, power and HIV/AIDS risk: sex-workers bargain for survival in Hillbrow/Joubert Park/Berea, Johannesburg.	Wojcicki JM; Malala J	2001	Jul	Soc Sci Med	53	1	99-121		10.1016/s0277-9536(00)00315-4	11380165	#2870	Wojcicki 2001		5. not intervention
Social determinants of human reproduction.		2001	Jul	Hum Reprod	16	7	1518-26		10.1093/humrep/16.7.1518	11425841	#1638			5. not intervention
Bargaining power within couples and use of prenatal and delivery care in Indonesia.	Beegle K; Frankenberg E; Thomas D	2001	Jun	Stud Fam Plann	32	2	130-46		10.1111/j.1728-4465.2001.00130.x	11449862	#1508	Beegle 2001		5. not intervention
Husband-wife survey responses in Malawi.	Miller K; Zulu EM; Watkins SC	2001	Jun	Stud Fam Plann	32	2	161-74		10.1111/j.1728-4465.2001.00161.x	11449864	#2846	Miller 2001		5. not intervention
Male involvement in reproductive health care.	Pachauri S	2001	Mar	J Indian Med Assoc	99	3	138-41			11478756	#762	Pachauri 2001		5. not intervention
Diagnostics and treatment of HIV-discordant couples who wish to have children.	Weigel MM; Kremer H; Sonnenberg-Schwan U; Gölz J; Gürtler L; Doerr HW; Brockmeyer NH	2001	Jul	Eur J Med Res	6	7	317-21			11496900	#3353	Weigel 2001		2. not Women's Health
Cystic fibrosis.	Shulman LP; Elias S	2001	Jun	Clin Perinatol	28	2	383-93		10.1016/s0095-5108(05)70090-7	11499059	#3006	Shulman 2001		3. Not male/partner engagement
Women's barriers to HIV-1 testing and disclosure: challenges for HIV-1 voluntary counselling and testing.	Maman S; Mbwambo J; Hogan NM; Kilonzo GP; Sweat M	2001	Oct	AIDS Care	13	5	595-603		10.1080/09540120120063223	11571006	#3489	Maman 2001		5. not intervention
Marital fertility control among the Qing nobility: implications for two types of preventive check.	Feng W; Lee J; Campbell C	1995	Nov	Popul Stud (Camb)	49	3	383-400		10.1080/0032472031000148736	11608957	#2503	Feng 1995		5. not intervention
The birth control movement on the Chinese mainland.	Ying Kuei-fang	1974		Issues Stud	10	5	80-9			11614670	#1035	YingKuei-fang 1974		1. Not LMICS
Peasant families and population control in eighteenth-century Japan.	Eng RY; Smith TC	1976		J Interdiscip Hist	6	3	417-45			11632275	#3191	Eng 1976		1. Not LMICS
Birth planning and sterilization in China.	Short SE; Linmao M; Wentao Y	2000	Nov	Popul Stud (Camb)	54	3	279-91		10.1080/713779090	11640214	#2738	Short 2000		1. Not LMICS
Ethnic variations in observance and rationale for postpartum sexual abstinence in Malawi.	Zulu EM	2001	Nov	Demography	38	4	467-79		10.1353/dem.2001.0042	11723945	#2123	Zulu 2001		3. Not male/partner engagement
Periodic abstinence and calendar method use in Hungary, Peru, the Philippines, and Sri Lanka.	d'Arcangues C; Kennedy KI	2001	Oct	Contraception	64	4	209-15		10.1016/s0010-7824(01)00252-9	11747869	#1306	d'Arcangues 2001		5. not intervention
Family effects on self-reported health among Russian wives and husbands.	Cubbins LA; Szaflarski M	2001	Dec	Soc Sci Med	53	12	1653-66		10.1016/s0277-9536(00)00450-0	11762891	#1395	Cubbins 2001		2. not Women's Health
Female sterilisation through mini-laparotomy at Gondar College of Medical Sciences.	Kidan KG; Azeze B; Ismail S	2001	Aug	East Afr Med J	78	8	414-7		10.4314/eamj.v78i8.8993	11921564	#1111	Kidan 2001		3. Not male/partner engagement
Men's knowledge, attitude and practices of family planning in north Gondar.	Ismail S	1998	Oct	Ethiop Med J	36	4	261-71			11957302	#2442	Ismail 1998		5. not intervention
Artificial reproductive technologies (ART) applications in Turkey as viewed by feminists.	Sahinoglu-Pelin S	2002		Hum Reprod Genet Ethics	8	1	7-10		10.1179/hrge.8.1.ek23n161848l7801	11962525	#1537	Sahinoglu-Pelin 2002		3. Not male/partner engagement
Policy implications of the next world demographic transition.	Harbison SF; Robinson WC	2002	Mar	Stud Fam Plann	33	1	37-48		10.1111/j.1728-4465.2002.00037.x	11974418	#1612	Harbison 2002		2. not Women's Health
In vitro fertilization. The Jamaican experience.	Frederick J; Wynter S; DaCosta V; Frederick C; Aldis G; Birch H; Wynter HH; Williams R; McKenzie C; McCleod Y	2001	Dec	West Indian Med J	50	4	278-81			11993017	#2740	Frederick 2001		1. Not LMICS
Knowledge, attitude and practice of family planning methods among eligible couples: a study.	Lucita M	2001	Nov	Nurs J India	92	11	246			12024967	#3074	Lucita 2001		5. not intervention
Efficacy of a new method of family planning: the Standard Days Method.	Arévalo M; Jennings V; Sinai I	2002	May	Contraception	65	5	333-8		10.1016/s0010-7824(02)00288-3	12057784	#2748	Arévalo 2002		3. Not male/partner engagement
Parents' experiences of midwife-managed care following the loss of a baby in a previous pregnancy.	Caelli K; Downie J; Letendre A	2002	Jul	J Adv Nurs	39	2	127-36		10.1046/j.1365-2648.2002.02252.x	12100656	#2200	Caelli 2002		1. Not LMICS
Utilization of health facilities and trained birth attendants for childbirth in rural Bangladesh: an empirical study.	Paul BK; Rumsey DJ	2002	Jun	Soc Sci Med	54	12	1755-65		10.1016/s0277-9536(01)00148-4	12113433	#2073	Paul 2002		3. Not male/partner engagement
Spousal communication and family planning behavior in Navrongo: a longitudinal assessment.	Bawah AA	2002	Jun	Stud Fam Plann	33	2	185-94		10.1111/j.1728-4465.2002.00185.x	12132638	#2091	Bawah 2002		5. not intervention
Safeguards proposed for subsidized sterilizations.	Wilson PD	1978	Dec	Zero Popul Growth Natl Rep	9	10	2			12143578	#1422	Wilson 1978		1. Not LMICS
360 million women "at risk.".		1978	Jan	IPPF News	3	1	3			12143588	#1724			3. Not male/partner engagement
Fact-finding team tours Africa.		1978	Jan	IPPF News	3	1	5			12143589	#239			5. not intervention
Husbands and maternal health matters in rural Guatemala: wives' reports on their spouses' involvement in pregnancy and birth.	Carter M	2002	Aug	Soc Sci Med	55	3	437-50		10.1016/s0277-9536(01)00175-7	12144151	#1118	Carter 2002		5. not intervention
The social constructions of sexuality: marital infidelity and sexually transmitted disease-HIV risk in a Mexican migrant community.	Hirsch JS; Higgins J; Bentley ME; Nathanson CA	2002	Aug	Am J Public Health	92	8	1227-37		10.2105/ajph.92.8.1227	12144974	#1792	Hirsch 2002		5. not intervention
[Socio-economic differentials in fertility control behavior among Japanese married couples].	Atoh M	1989	Jul	Jinko Mondai Kenkyu	45	2 191	1-14			12146390	#1853	Atoh 1989		1. Not LMICS
Demand side of Pakistan's population welfare programme.	Farooqui MN; Sheikh KH	1993	Winter	Pak Dev Rev	32	4 Pt. 2	1,125-37			12146404	#275	Farooqui 1993		5. not intervention
A quiet revolution in Nepal.	Thapa S	1996		JNMA J Nepal Med Assoc	34	118-119	196-8			12154945	#411	Thapa 1996		3. Not male/partner engagement
[Fertility change of the year of "Hinoe-uma"].	Itoh T; Bando R	1987	Jan	Jinko Mondai Kenkyu		181	31-43			12155013	#545	Itoh 1987		1. Not LMICS
[Bio-demographic conditions of fertility: an analysis of the 1981 Field Survey of Fertility].	Kono S; Watanabe Y	1983	Jul	Jinko Mondai Kenkyu		167	1-17			12155120	#186	Kono 1983		5. not intervention
Changes in marriage and fertility behavior. Behavior versus attitudes of young adults.	Moore KA; Stief TM	1991	Mar	Youth Soc	22	3	362-86		10.1177/0044118x91022003004	12156356	#1634	Moore 1991		5. not intervention
[IUDs and oral contraceptives: the most used methods in the world].		1996	Jun	Profamilia	14	27	8-13			12157692	#306			5. not intervention
An approach to accelerate acceptance of family planning services in rural areas.	Sawhney N; Srivastava NK	1979	Jun-Jul	POPCEN Newsl	5	3	7-12			12157739	#2663	Sawhney 1979		5. not intervention
Demographic profile of scheduled caste population in rural Uttar Pradesh.	Saksena DN	1979	Jun-Jul	POPCEN Newsl	5	3	12-20			12157746	#416	Saksena 1979		5. not intervention
Distribution effectiveness of Nirodh: free vs. commercial channels.	Talwar PP	1979	Dec-1980	POPCEN Newsl	5	6	1-6			12157750	#2638	Talwar 1979		3. Not male/partner engagement
Very few couples remain voluntarily childless.	Toulemon L	1996		Popul	8		1-27			12157958	#1860	Toulemon 1996		1. Not LMICS
[Family planning. Current levels and trends in contraceptive use].	Palma Cabrera Y	1988		Demos			26-7			12158026	#631	PalmaCabrera 1988		5. not intervention
[Fertility, a very slow decrease].	Welti C	1988		Demos			4-5			12158029	#547	Welti 1988		5. not intervention
[The demographic impact of abortion. Estimated to be one fifth of total fertility].	Welti C	1993		Demos		6	25-6			12158052	#373	Welti 1993		5. not intervention
[Family planning. Regional differences in contraceptive practice].	Palma Cabrera Y; Suarez Morales J	1994		Demos		7	39-40			12158062	#387	PalmaCabrera 1994		5. not intervention
[Changes in family planning].	Martinez Manautou J	1997		Demos		10	37-9			12158088	#533	MartinezManautou 1997		5. not intervention
Research in marriage reproduction (1970).	Srb V	1972		Demosta	5	4	442-9			12158182	#2141	Srb 1972		1. Not LMICS
The contraceptive transition in Flanders.	Cliquet R; Lodewijckx E	1986	May	Eur J Popul	2	1	71-84		10.1007/BF01796881	12158948	#1834	Cliquet 1986		5. not intervention
The effect of changing sexual, marital and contraceptive behaviour on conceptions, abortions, and births.	Dalla Zuanna G; Gavini S; Spinelli A	1998	Mar	Eur J Popul	14	1	61-88		10.1023/a:1006000814951	12158981	#2168	DallaZuanna 1998		3. Not male/partner engagement
Pathways to a third child in Sweden.	Berinde D	1999	Dec	Eur J Popul	15	4	349-78		10.1023/a:1006287630064	12159010	#1374	Berinde 1999		1. Not LMICS
The fall of marital fertility in nineteenth-century France: exemplar or exception? (Part I).	Wrigley EA	1985	Jan	Eur J Popul	1	1	31-60		10.1007/BF01796917	12159012	#2495	Wrigley 1985		1. Not LMICS
Two reasonable people: joint decisionmaking in contraceptive choice and use.	Severy LJ; Silver SE	1993		Adv Popul	1		207-27		10.1080/0907676x.1993.9961214	12159229	#2692	Severy 1993		1. Not LMICS
[Theoretical explanation of rapid decline in China's fertility].	Wu C	1986	Jan	Renkou Yanjiu		1	10-6			12159293	#252	Wu 1986		5. not intervention
[Family grasping establishment of service net, making family planning work become a regular practice and a system].		1987	Jul	Renkou Yanjiu		4	44-6			12159297	#555			5. not intervention
[Intensifying family planning policy, promoting population control].		1989	Mar	Renkou Yanjiu		2	60-2			12159314	#392			1. Not LMICS; 3. Not male/partner engagement
[We must complete the population control system to control the population peak and achieve our population goal].	Xong G	1989	Sep	Renkou Yanjiu		5	59-61			12159323	#608	Xong 1989		1. Not LMICS
[Comparison and fairness in family planning].	Chen J	1989	Sep	Renkou Yanjiu		5	56-8			12159351	#581	Chen 1989		5. not intervention
Family planning program: big strides in 10 years.	Snead B	1977	Dec	War Hung	11	11	16-9			12177895	#475	Snead 1977		5. not intervention
[The wallop of the El Condonazo campaign].	Ramirez MM	1993	Jan-Apr	Familia	5	1	6-7			12178193	#549	Ramirez 1993		3. Not male/partner engagement
[Men want to speak out].	Murzi MA	1993	Jan-Apr	Familia	5	1	8-9			12178194	#2121	Murzi 1993		5. not intervention
[CBD: much more than community based distribution of contraceptives].		1984	Jul-Dec	Familia	2	2	9-14			12178202	#556			3. Not male/partner engagement
Sterilization 1. The changing attitude.	Teper S	1977		Bull Eugen Soc	9		116-22			12178247	#2579	Teper 1977		1. Not LMICS
Effect of child mortality on contraceptive use in rural Iran.	Aghajanian A; Mehryar AH	1979		Bull Eugen Soc	11		14-8			12178248	#2331	Aghajanian 1979		5. not intervention
Role of husbands in family planning.	Park HJ; Chung KK; Han DS	1976	Apr	Kajok Kyehoek Nonjip	3		22-34			12178428	#772	Park 1976		5. not intervention
Birth control practices and levels of development in India.	Karan PP; Bladen WA; Singh G	1978	Nov	J Geog	77	6	229-37		10.1080/00221347808980127	12178544	#250	Karan 1978		5. not intervention
Limited access. Contraceptive costs may impede use.	Camp SL	1991	Nov-Dec	Conscience	12	6	12-3			12178843	#326	Camp 1991		5. not intervention
Open letter to Pope John Paul II.	Sai F	1991	Sep-Oct	Conscience	12	5	8			12178850	#1700	Sai 1991		2. not Women's Health
Barring the way.		1999	Winter	Conscience	19	4	22-7			12178898	#2823			5. not intervention
Ethical dilemmas in population policy.	Shannon TA	1986	Mar-Apr	Conscience	7	2	1, 3			12178935	#3227	Shannon 1986		5. not intervention
The second great wall of China: evolution of a successful policy of population control.	Stycos JM	1989	Oct	NPG Forum Ser			1-5			12178969	#124	Stycos 1989		5. not intervention
How to influence fertility: the experience so far.	Weeks JR	1990	Sep	NPG Forum Ser			1-8			12178971	#365	Weeks 1990		5. not intervention
Women, population and development.	Sadik N	1994	Mar	ICPD 94		13	5-6			12178989	#207	Sadik 1994		5. not intervention
Dr. Sadik's remarks at PrepCom press conference.	Sadik N	1994	Apr	ICPD 94		14	5			12178991	#506	Sadik 1994		3. Not male/partner engagement; 5. not intervention
IMA to conduct training courses in family planning.		1993	Nov	Indian Med Trib	1	9	2			12179169	#492			5. not intervention
Planning sex of baby -- the Barthakur method.	Koshy LM	1994	Jul	Indian Med Trib	2	12	5			12179183	#256	Koshy 1994		3. Not male/partner engagement
The family planning methods.		1992	Nov	People Count	2	10	1-3			12179221	#220			5. not intervention
Celebrating its 25th anniversary, UNFPA presents Today's Choices for Tomorrow's World.		1994	Nov	People Count	4	10	1-4			12179228	#297			5. not intervention
Let us look at the population issue unflinchingly.	Shahani LR	1992	Sep	People Count	2	8	1-3			12179232	#478	Shahani 1992		5. not intervention
The population problem and family planning effort.	Sekhar AC	1972	Dec	Part J	7	6	17-21			12179385	#427	Sekhar 1972		5. not intervention
Parity, contraception and infant mortality.		1972	Mar	Part J	6	8	2-6			12179386	#472			5. not intervention
Algeria. From demographic explosion to social rupture.	Fargues P	1994	Sep-Oct	Middle East Rep	24	190	6-10			12179389	#528	Fargues 1994		2. not Women's Health
Keynote address: IGCC Expert Meeting on Comparative Fertility Research Sterilization and Post Conceptive Regulation.	Potts M	1978	Dec	IGCC News	4	3	1-2			12179399	#3239	Potts 1978		5. not intervention
[Reproductive health and family planning are human rights].		1995	Jul	Carta Inf		46	3-4			12179418	#253			5. not intervention
[Population and food scarcity].	Castro ES	1995	Jul	Carta Inf		46	5			12179419	#357	Castro 1995		2. not Women's Health
[Excessive population and health].	Rivera AA	1995	Jul	Carta Inf		46	9			12179421	#376	Rivera 1995		5. not intervention
The case for greater Australian support for population issues.	Schacht C	1992	Jul	Dev Bull	24		11-2			12179430	#1340	Schacht 1992		1. Not LMICS
[Family planning in Tunisia: reasons for success and strategies for the future].	Laajimi A	1987		Al Usrah Wa Al Umran Al Bashari		5-6	48-70			12179481	#337	Laajimi 1987		5. not intervention
Family planning and PHC programme.	Ibekwe J	1992	May	Dly Times			7			12179504	#609	Ibekwe 1992		3. Not male/partner engagement
Vasectomy project launched in Turkey. Turkey's first VSC clinic.		1992	Mar	Pathways	6	1	1-2			12179681	#132			5. not intervention
Self-esteem, spiritual well-being, and intimacy: a comparison among couples using NFP and oral contraceptives.	Fehring RJ; Lawrence DM; Sauvage CM	1989	Fall-Winter	Int Rev	13	3-4	227-36			12179690	#1788	Fehring 1989		2. not Women's Health
Bringing childbirth back home. Uruguay's "Ayiqueen".		1993	Jan-Mar	Womens Health J		1	63-4			12179724	#638			5. not intervention
By and for women. Nicaragua's Si Mujer.		1993		Womens Health J		2	64-6			12179738	#258			5. not intervention
Are Latin American and Caribbean men irresponsible with regard to family planning? A surprising male view.	Santiso R	1988	Apr	Forum Fam Plan West Hemisph			12			12179851	#87	Santiso 1988		5. not intervention
Are Latin American and Caribbean men irresponsible with regard to family planning? It is the couple who gets pregnant.	Olivares D	1988	Apr	Forum Fam Plan West Hemisph			13			12179854	#86	Olivares 1988		5. not intervention
Global contraceptive use improves health.	Ross JA	1988	Summer	Int Health News	9	6	6			12179881	#495	Ross 1988		5. not intervention
Reporting of fertility events by men and women in rural Gambia.	Ratcliffe AA; Hill AG; Harrington DP; Walraven G	2002	Aug	Demography	39	3	573-86		10.1353/dem.2002.0031	12205759	#2108	Ratcliffe 2002		5. not intervention
[The current state of law as a mirror of social movements and currents].	Hammerstein J	2002	Jul	Z Arztl Fortbild Qualitatssich	96	6-7	468-73			12219503	#3314	Hammerstein 2002		1. Not LMICS
World contraceptive use in 1987.		1989	Mar	Entre Nous Cph Den		13	16-7			12222204	#523			3. Not male/partner engagement
Pointers on progress in family planning in Portugal.		1987	Dec	Entre Nous Cph Den		11	11-2			12222216	#1998			1. Not LMICS
Female condom improves with use.	Ford N	1992	May	Entre Nous Cph Den		20	14			12222228	#2799	Ford 1992		3. Not male/partner engagement
Waltz of the couples: change partners, please.	Haskey J	1992	May	Entre Nous Cph Den		20	5			12222231	#2139	Haskey 1992		2. not Women's Health
Tomorrow may be too late.	Prioux F	1992	May	Entre Nous Cph Den		20	8			12222233	#1767	Prioux 1992		1. Not LMICS
Family planning in Europe.	Blayo C	1993	Jun	Entre Nous Cph Den		22-23	3			12222242	#2164	Blayo 1993		1. Not LMICS
The access to contraception and sterilization.	Blayo C; Leitao AE	1993	Jun	Entre Nous Cph Den		22-23	4			12222243	#1022	Blayo 1993		5. not intervention
A system of registration and statistics.	Blayo C	1993	Jun	Entre Nous Cph Den		22-23	5-6			12222244	#2683	Blayo 1993		1. Not LMICS
Dutch male teenagers on their role in prevention.	Vennix P; Ketting E; Curfs P	1993	Oct	Entre Nous Cph Den		24	13-4			12222248	#2322	Vennix 1993		1. Not LMICS
Male participation and responsibility in fertility regulation. Research.		1996	Sep	Entre Nous Cph Den		33	12			12222275	#291			5. not intervention
Reproductive health in Europe. In every country -- for every age group.	Kunz K	1996	Sep	Entre Nous Cph Den		33	3			12222277	#1038	Kunz 1996		1. Not LMICS
Infertility and family planning.	Balogh A; Tomazevic T; Molitor-pfeffer MP	1989	Mar	Entre Nous Cph Den		13	1-5			12222331	#974	Balogh 1989		5. not intervention
The female condom.		1997	Sep	SAfAIDS News	5	3	12-3			12222373	#1074			1. Not LMICS
[The effect of spouse's age and educational distances on women's fertility controlability].	Lee ML	1986	Jun	Ingu munje nonjip		9	61-77			12222426	#703	Lee 1986		5. not intervention
Family interventions, life cycle, and reproductive behavior of married couples in Thailand.	Kanjanapan W	1988	Jun	Ingu munje nonjip		11	79-102			12222435	#766	Kanjanapan 1988		5. not intervention
Future research directions on factors related to fertility decline in Taiwan, ROC.	Sun TH	1985	Jul	Ingu munje nonjip		8	91-107			12222502	#576	Sun 1985		1. Not LMICS
MJH Clinic: Tilamsik team surpass 10,000 voluntary sterilizations.	Washburn L	1976	Summer	Newsl Fam Plan Int Assist	2	3-4	1			12229574	#767	Washburn 1976		3. Not male/partner engagement
The politics of contraception.	Kome P	1977	May	Homemak Mag	12	4	6-8			12229653	#2826	Kome 1977		3. Not male/partner engagement
Family planning in the People's Republic of China.	Wadia AB	1977	Apr-May	Contracept Fertil Sex (Paris)	5	3	191-3			12229654	#578	Wadia 1977		5. not intervention
Coptic church program includes family planning.	Assad MM	1977	Summer	Newsl Fam Plan Int Assist	3	2	1			12229660	#346	Assad 1977		5. not intervention
World Population Plan of Action from the United Nations World Population Conference, Bucharest, August 19-30, 1974.		1974	Sep	Dep State Bull			1-14			12229766	#1027			5. not intervention
Premarital information efforts under way.	Bautista PF	1978	Mar	Initiatives Popul	4	1	32-4			12233328	#497	Bautista 1978		5. not intervention
A study of the impact of large scale abortions on the fertility rates in India.	Srinivasan K	1968	Nov	Antiseptic	65	11	813-22			12254318	#107	Srinivasan 1968		3. Not male/partner engagement
Vasectomy in Britain.		1970	Apr	IPPF Med Bull	4	2	4			12254355	#3130			1. Not LMICS
Infertility services in a family planning clinic.	Chinnatamby S	1970		IPPF Med Bull	4	2	3-4			12254772	#386	Chinnatamby 1970		3. Not male/partner engagement
Voluntary sterilization in Britain.	Jackson LN	1968		IPPF Med Bull	2	3	4			12254798	#2922	Jackson 1968		1. Not LMICS
Field trial of a contraceptive foam in Puerto Rico.	Paniagua ME	1961	Jul	JAMA	177	2	125-9			12255135	#148	Paniagua 1961		1. Not LMICS
Family planning a Catholic doctor's dilemma.	Jobson KF	1971	Mar	J Christ Med Assoc India	46	3	141-6			12256382	#2935	Jobson 1971		5. not intervention
The demographic scene: a brief review.	Prasad A	1972	Nov	Yojana	16	21	860-2			12256500	#459	Prasad 1972		5. not intervention
Historical review about contraception in Islam.	Shaaban AH	1972		Birthright	7	1	26-9			12256863	#295	Shaaban 1972		5. not intervention
Effectively strengthen party leadership over the work of family planning.		1974	Spring	Chin Econ Stud	7	3	83-8			12257534	#397			3. Not male/partner engagement
Effectively strengthened party leadership over the work of family planning.		1974	Spring	Chin Econ Stud	7	3	83-8			12257535	#319			5. not intervention
[The experience of the Peoples Republic of China].	Suyin H	1974	Jul-Aug	Courr Unesco	27		52-5			12257584	#367	Suyin 1974		5. not intervention
[The Indonesian experience)].	Suyono H	1974	Jul-Aug	Courr Unesco	27		58-60			12257586	#2762	Suyono 1974		5. not intervention
Contraceptive use and its impact on fertility.	Dasvarma GL; Gupta RB	1973		J Christ Med Assoc India	48	9	397-402			12257836	#3260	Dasvarma 1973		3. Not male/partner engagement
Family planning programmes in other countries.	Schweigart D	1974	Oct	SA Nurs J	41	10	28-9			12257977	#298	Schweigart 1974		5. not intervention
Progress in family planning programs.	Ravenholt RT	1975	Jul	Conf Board Rec	12	7	41-2			12258509	#499	Ravenholt 1975		5. not intervention
[Contraceptive efficiency. Reflections on statistical evaluation and real value].	Lagroua Weill-halle MA	1975		Sem Hop Paris	51	45	199-206			12258789	#2871	LagrouaWeill-halle 1975		5. not intervention
Progress of family planning.	Sastri Vvs	1975	Feb	Swasth Hind	19	2	58-65			12258937	#190	SastriVvs 1975		5. not intervention
Magdamayan: strategy for a rural family planning program (the FPOP model).	Eduarte RD	1976	May-June	Fpop Bull	8	3	2-3			12259342	#381	Eduarte 1976		5. not intervention
The value and cost of children.	Espenshade TJ	1977	Apr	Popul Bull	32	1	1-47			12260055	#422	Espenshade 1977		5. not intervention
Another look at sterilization.	Willson PD	1977	Mar	Zero Popul Growth Natl Rep	9	2	1-2			12260192	#869	Willson 1977		3. Not male/partner engagement
Bangladesh: National Population Policy approved.		1977		Asian Popul Programme News	6	1	16			12260243	#317			5. not intervention
Malaysia implements the integrated approach.		1977		Asian Popul Programme News	6	1	24-8			12260250	#526			3. Not male/partner engagement
Indonesia: paradise lost.		1977		Asian Popul Programme News	6	3	28			12260384	#322			5. not intervention
Africa: support for family planning grows.		1978	Jan-Feb	PP News	1	1	5			12260450	#355			3. Not male/partner engagement
Income, education, and fertility.		1978	Jan	Popul Res Bull	1	1	2-3			12260529	#394			5. not intervention
Attitudes and reactions of general practitioners and gynecologists to their patients demand for sterilization in the Rennes sanitary district.	Pierotti D; Teng U; Jourdain A	1978	Aug	Contracept Fertil Sex (Paris)	6	8	491-9			12260746	#1938	Pierotti 1978		5. not intervention
Closing the condom KAP gap.	Roberto EL	1977	Jul-Aug	Options Policy Pract	3	4	3-10			12261088	#2540	Roberto 1977		5. not intervention
Magdamayan: drawing the family into community work.	Olizon NC	1978	Mar	Initiatives Popul	4	1	24-8			12261117	#1435	Olizon 1978		2. not Women's Health
Fertility levels and differentials in Yogyakarta.	Kasto	1977	Dec	Majalah Demografi Indones	4	8	14-36			12261119	#2029	Kasto 1977		5. not intervention
The effects of vasectomy on the perception of marital roles among married Filipino couples.	Barrion E	1978		Popul Data Inf Serv		4	20-4			12261323	#100	Barrion 1978		2. not Women's Health
1976 National Acceptor Survey (NAS): estimation of national contraceptive prevalence from survey data on acceptors.	Laing JE	1978		Popul Data Inf Serv		4	45-5			12261330	#580	Laing 1978		3. Not male/partner engagement
Decision-making in family planning among selected acceptors in the University Health Service Family Planning Clinic.	Nguyen TH	1978		Popul Data Inf Serv		4	60-1			12261333	#597	Nguyen 1978		5. not intervention
[Asociacion Dominicana Pro Bienestar de la Familia begins its second programs of promoters].		1976	Sep-Oct	Bol Asoc Chil Prot Fam	9	7	11			12261381	#538			5. not intervention
A new approach to family planning acceptance.	Shukla M	1979		East Anthropol	32	2	25-7			12261422	#343	Shukla 1979		3. Not male/partner engagement
[A survey on the method of contraception employed by women gynecologists and by wives of gynecologists in France].	Cohen J; Winaver D	1979	Nov	Contracept Fertil Sex (Paris)	7	11	767-72			12261675	#2451	Cohen 1979		1. Not LMICS
Population's political clout.	Schima ME; Viel B; Chen PC; Gille H; Epstein SG	1980	Mar	Draper Fund Rep	8		19-22			12261795	#113	Schima 1980		5. not intervention
An analysis of the value of spermicides in contraception.		1979	Nov	Res Reprod	11	6	1-2			12261805	#2020			2. not Women's Health
Some social aspects of providing contraception for under-16-year-olds.	Bury JK	1980	Jan	Fertil Contracept	4	1	1-6			12261891	#1470	Bury 1980		5. not intervention
[Inquiry into the family health center: first considerations].	Derme D; Bartolomeo S; Galatioto U; Amici L	1977	Aug	Aggiorn Ostet Ginecol	10	4	283-92			12261971	#3139	Derme 1977		1. Not LMICS
Program-relevant findings from UPPI research.	Laing JE	1979		Options Policy Pract	5	5/6	1-15			12262361	#2100	Laing 1979		5. not intervention
Trends in fertility level in the Union of Soviet Socialist Republics during the years of Soviet rule.	Urlanis BT	1980		Popul Bull		13	53-9			12262584	#1515	Urlanis 1980		5. not intervention
Withdrawal: said to be unreliable yet it remains popular.	Young V	1981		Popul Forum	7	1	16-7			12263977	#198	Young 1981		5. not intervention
Continuously do a good job in planned parenthood work and fulfill this year's population target.	Yang H	1981	Sep	Dly Rep Peoples Repub China	1		O4			12263995	#280	Yang 1981		5. not intervention
Chen Muhua outlines significance of planned parenthood.		1979	Dec	Dly Rep Peoples Repub China	1		L7-9			12264004	#541			5. not intervention
[Five hundred females from Guadeloupe and their attitudes to contraception (author's transl)].	Gadras P	1982	Jan	Contracept Fertil Sex (Paris)	10	1	15-8			12264006	#787	Gadras 1982		5. not intervention
Beijing to use education, incentives to control population growth.		1979	Nov	Dly Rep Peoples Repub China	1		R3-4			12264019	#504			1. Not LMICS
Yunnan population.		1981	Mar	Dly Rep Peoples Repub China	1	55	Q6			12264026	#163			2. not Women's Health
Family planning in Nangong County.	Sun X	1980	Apr	China Reconstr	29	4	8-9			12264032	#441	Sun 1980		5. not intervention
Management development in the Korean national family planning program.	Kim TI; Cho NH	1981	Dec	Ingu Pogon Nonjip	1	1	135-78			12264034	#614	Kim 1981		3. Not male/partner engagement
How do we decide?	Gojaseni P	1980	Dec	J Thai Assoc Volunt Steriliz	2		27-30			12264055	#2305	Gojaseni 1980		5. not intervention
Injectable contraceptives: safe and effective.		1982	Feb	IPPF Med Bull	16	1	3-4			12264296	#947			5. not intervention
[A note on induced abortion in Italy].	Cagiano De Azevedo R	1980		Popul Famille	49	1	61-9			12264439	#1731	CagianoDeAzevedo 1980		1. Not LMICS
The pattern of supply, distribution and use of oral contraceptive pill in rural areas in Uttar Pradesh.	Singh RP	1980	Jun	POPCEN Newsl	5	6	7-10			12264614	#229	Singh 1980		5. not intervention
Needs for laws dealing with abortion in Africa.	Ojo SL	1976	Sep	Jimlar Mutane	1	2	216-31			12264822	#211	Ojo 1976		5. not intervention
[Child-rearing environment and fertility in contemporary Japan].	Hirosima K	1981	Apr	Jinko Mondai Kenkyu		158	11-45			12264978	#2222	Hirosima 1981		1. Not LMICS
A stock adjustment model of U.S. marital fertility.	Lee R	1981		Res Popul Econ	3		67-91			12265066	#1886	Lee 1981		1. Not LMICS
Some aspects of practice of family planning as revealed in the NSS survey.	Das NC	1979	Jan	Sarvekshana	2	3	119-28			12265165	#690	Das 1979		5. not intervention
A case study of Thailand on sterilization acceptance and its demographic impact.	Leoprapai B	1979	Dec	J Thai Assoc Volunt Steriliz			66-78			12265370	#677	Leoprapai 1979		5. not intervention
Integration of family planning programmes with health services.		1983	Jan-Jun	Afr Popul Newsl		42-43	5-7			12265378	#726			5. not intervention
[A cure for declining fertility. Pt. 2].	Ransford E	1981	Apr	Contrepoint		37	59-72			12265401	#1969	Ransford 1981		5. not intervention
Company improves condoms by adding spermicide.		1982	Aug	Contracept Technol Update	3	8	103-4			12265537	#312			1. Not LMICS
NFP promotion in the Philippines: all program components covered.		1983		Initiatives Popul	7	1	13-7			12265789	#452			3. Not male/partner engagement
Upholding the freedom of couples to use a method of their choice.	Montes SP	1983		Initiatives Popul	7	1	18-20			12265790	#184	Montes 1983		5. not intervention
Natural family planning works in a Bukidnon town.	Toledo R	1983		Initiatives Popul	7	1	21-3			12265792	#338	Toledo 1983		5. not intervention
Understanding calendar rhythm.	Reyes DP	1983		Initiatives Popul	7	1	24-7			12265793	#101	Reyes 1983		5. not intervention
Satisfied users clubs: family planning acceptors as model agents of the program.	Navarro RC	1983		Initiatives Popul	7	1	33-7			12265795	#456	Navarro 1983		5. not intervention
The quality of marriage before and after vasectomy.	Howard G	1979	Sep	Br J Sex Med	6	52	13-4, 57			12265816	#1520	Howard 1979		2. not Women's Health
[Family planning in Zaire].		1983	Jul-Dec	Afr Popul Newsl		44-45	32-3			12265822	#516			5. not intervention
Female sterilization, should its reversibility be promoted?		1984	Feb	Contracept Technol Update	5	2	13-6			12265920	#723			3. Not male/partner engagement
Spotlight: Egypt.		1984	Jan	Popul Today	12	1	12			12266005	#135			5. not intervention
How India's fertility rates have fallen.		1984	Apr	Popul Today	12	4	5			12266070	#573			5. not intervention
NFP update: researcher cites need to improve instruction.	Alberto Diaz C	1983		Initiatives Popul	7	2	38-41			12266166	#430	AlbertoDiaz 1983		2. not Women's Health
Natural family planning: can it work?	Shivanandan M	1976	Nov	Marriage Fam Living	58	11	9-11			12266169	#643	Shivanandan 1976		5. not intervention
Attitudes of college males toward parenthood timing.	Eversoll DB; Voss JH; Knaub PK	1983	Winter	J Home Econ	75	4	25-9, 49			12266189	#689	Eversoll 1983		5. not intervention
Four countries liberalize abortion laws.	Goldberg MS	1984	Spring-Summer	Plan Parent Rev	4	1	20-1			12266276	#438	Goldberg 1984		5. not intervention
Men and family planning in Africa. Les hommes et la planification familiale en Afrique.	Diallo A	1984	Sep	Afr Link			18-25			12266427	#156	Diallo 1984		5. not intervention
Understanding U.S. fertility: findings from the National Survey of Family Growth, Cycle III.	Pratt WF; Mosher WD; Bachrach CA; Horn MC	1984	Dec	Popul Bull	39	5	3-42			12266654	#815	Pratt 1984		1. Not LMICS
The relationships of career salience, attitudes toward women, and demographic and family characteristics to marital adjustment in dual-career couples.	Hardesty SA; Betz NE	1980	Oct	J Vocat Behav	17	2	242-50		10.1016/0001-8791(80)90008-1	12266747	#2489	Hardesty 1980		2. not Women's Health
Influence of monetary incentive on the adoption of sterilization.	Reddy V	1981	Dec	Bull Gandhigram Inst Rural Health Fam Welf Trust	16	4	45-56			12266855	#531	Reddy 1981		3. Not male/partner engagement
Health and family planning.		1984		In Point Fact		23	1-4			12266985	#97			5. not intervention
The International Parliamentary Assembly on Population and Development held in Mexico City.	Xing W	1984	Aug	China Popul Newsl	1	3	14-6			12266993	#882	Xing 1984		5. not intervention
A brief introduction to China's family planning programme.	Shen G	1984	Aug	China Popul Newsl	1	3	4-10			12266994	#761	Shen 1984		1. Not LMICS
Cross-cultural attitudes toward voluntary sterilization.	Hong S	1985	Jun	AVS News	23	2	2, 5			12266995	#2095	Hong 1985		3. Not male/partner engagement
Legal abortion and public health.	Tietze C	1984	Winter	Plan Parent Rev	3	4	12, 16			12267089	#285	Tietze 1984		5. not intervention
Family planning in the South Pacific.		1985	Jun	Asian Pac Popul Programme News	14	2	32-4			12267257	#445			5. not intervention
Indonesia (country/area statements).		1985	Sep	Asian Pac Popul Programme News	14	3	11-4			12267447	#682			5. not intervention
Malaysia (country/area statements).		1985	Sep	Asian Pac Popul Programme News	14	3	15-8			12267449	#118			5. not intervention
Nepal (country/area statements).		1985	Sep	Asian Pac Popul Programme News	14	3	19-2			12267450	#706			2. not Women's Health; 3. Not male/partner engagement
Pakistan (country/area statements).		1985	Sep	Asian Pac Popul Programme News	14	3	25-6			12267452	#603			5. not intervention
Philippines (country/area statements).		1985	Sep	Asian Pac Popul Programme News	14	3	27-32			12267453	#114			5. not intervention
United States of America (country/area statements).		1985	Sep	Asian Pac Popul Programme News	14	3	36-7			12267457	#451			1. Not LMICS
China (country/area statements).		1985	Sep	Asian Pac Popul Programme News	14	3	6-7			12267459	#621			1. Not LMICS
India (country/area statements).		1985	Sep	Asian Pac Popul Programme News	14	3	9-10			12267461	#106			2. not Women's Health
Estimation of the level and timing of fertility control from reports on children ever born.	Boulier BL; Rosezweig MR	1985	Jan-Jun	Genus	41	1-2	1-11			12267530	#770	Boulier 1985		1. Not LMICS
Demography of sterilization: Indian experience.	Roy SG	1984	Jun	Janasamkhya	2	1	51-65			12267599	#469	Roy 1984		5. not intervention
Selling condoms to women: liberation plus legislation gives new life to the old rubber.	Wilkinson S	1985	Oct	Work Woman			68, 72, 74			12267625	#585	Wilkinson 1985		5. not intervention
Fertility, sterilization, and population growth in Shanti Nagar, India: a longitudinal ethnographic approach.	Freed SA; Freed RS	1985		Anthropol Pap Am Mus Nat Hist	60	Pt 3	229-86			12267659	#200	Freed 1985		5. not intervention
[What is the situation concerning Belgian fertility?].	Morsa J	1985	Nov	Popul Famille		57	41-60			12267679	#2161	Morsa 1985		1. Not LMICS
A preliminary survey of specialized households with single children in Tianjin rural areas.		1985	Aug	China Popul Newsl	2	2-3	1-7			12267762	#364			2. not Women's Health
A welcome family planning service center.	Lu H; Li H	1985	Aug	China Popul Newsl	2	2-3	11-3			12267763	#739	Lu 1985		5. not intervention
A survey of the family planning work done in Dongguan County.	Wang L; Hu F; Liu F	1985	Aug	China Popul Newsl	2	2-3	13-6			12267764	#412	Wang 1985		2. not Women's Health
[Sterilization determinants and their demographic effect on Colombia and Costa Rica].	Hollerbach PE	1986		Perspect Int Planif Fam		Special Number	7-12			12267934	#179	Hollerbach 1986		5. not intervention
Role of legislation in population and development planning.	Jayasuriya DC	1986	Sep	Asia Pac Popul J	1	3	21-30			12268011	#281	Jayasuriya 1986		5. not intervention
Community-based incentives: increasing contraceptive prevalence and economic opportunity.	Weeden D; Bennett A; Lauro D; Viravaidya M; Techo W	1986	Sep	Asia Pac Popul J	1	3	31-46			12268013	#633	Weeden 1986		3. Not male/partner engagement
Serving the people stressed in family planning.		1986	Apr	China Popul Newsl	3	2	4-6			12268066	#534			2. not Women's Health
[Psychological aspects of voluntary induced abortion among fathers drafted into military service].	Dubouis-bonnefond JC; Galle-tessonneau JR	1982	Jun	Psychol Med (Paris)	14	8	1187-9			12268237	#3155	Dubouis-bonnefond 1982		1. Not LMICS
Status and potential of family planning in Pakistan.	Reynolds J	1987	Feb	Asian Pac Cens Forum	1	2	2,22			12268248	#570	Reynolds 1987		5. not intervention
[Sterility and infertility: two concepts].	Rochon M	1986	Apr	Cah Que Demogr	15	1	27-56			12268268	#819	Rochon 1986		5. not intervention
Population planning broadcasts in Bangladesh.	Ali SA	1982	Jun	COMBROAD			-37			12268415	#465	Ali 1982		3. Not male/partner engagement
How Romania tries to govern fertility.	Haupt A	1987	Feb	Popul Today	15	2	3-4			12268504	#1705	Haupt 1987		1. Not LMICS
Survey report: Puerto Rico.	Kent M	1987	Feb	Popul Today	15	2	4			12268505	#623	Kent 1987		1. Not LMICS
[Research on the planning of family size (1985), Part 2].	Kraus J	1987		Demografie	29	2	107-13			12268633	#1507	Kraus 1987		5. not intervention
[On the eve of birth control. II].	Smolinski Z	1983	Oct	Wiad Stat (Warsaw)		10	5-8			12268683	#1816	Smolinski 1983		1. Not LMICS
Voluntary and nonvoluntary childlessness: personality vs. structural implications.	Heller PL; Tsai Y; Chalfant HP	1986	Spring	Int J Sociol Fam	16	1	95-110			12268864	#670	Heller 1986		5. not intervention
[Family planning needs help to reduce the number of abortions].		1987	Mar-Apr	Profamilia	3	8	17			12268898	#536			3. Not male/partner engagement
[Integration in family planning programs].	Trias M	1987	Mar-Apr	Profamilia	3	8	24-8			12268899	#733	Trias 1987		5. not intervention
Money income of households, families, and persons in the United States: 1985.	Welniak EJ	1987	Aug	Curr Popul Rep Consum Income		156	1-213			12268947	#776	Welniak 1987		1. Not LMICS
Fertility and contraception in Puerto Rico.	Beebe GW; Belaval JS	1942	Sep	PR J Public Health Trop Med	18	1	3-52			12275792	#159	Beebe 1942		1. Not LMICS
Population and family planning: the particulars of five nations.		1974	Apr	Equilibrium	2	2	36-7			12276745	#1134			5. not intervention
Disincentives to fertility: the Singapore program.	Hall P	1974	Jan	Dev Dig	12	1	8-12			12276881	#532	Hall 1974		1. Not LMICS
India's family planning programme: a review.	Seal KC	1974	Jan	Swasth Hind	18	1	21-6			12276893	#466	Seal 1974		5. not intervention
Family planning services and Population Research Act.		1973	Nov	Zero Popul Growth Natl Rep	5	7	3			12276914	#2433			1. Not LMICS
Legal abortion: a changing scene.	Hordern A	1972		Prevent	1	2	17-23			12277004	#3035	Hordern 1972		1. Not LMICS
Beyond population, beyond family planning: the Commission on Population's total integrated development approach.	Guerrero AM	1976	Mar	Initiatives Popul	2	1	8-15			12277099	#1335	Guerrero 1976		2. not Women's Health
Brazilian policy change means new role for BEMFAM.		1975	Feb	IPPF WHR News Serv	3	1	7			12277283	#554			5. not intervention
Socioeconomic factors in family planning.	Eger G	1976	Mar	Int Dev Rev	18	1	23-5			12277291	#432	Eger 1976		2. not Women's Health
[Necessity and methods of family planning in industrial and developing countries].	Fromm G; Klug S	1968	Oct	Medizinische	22	10	434-8			12277444	#906	Fromm 1968		5. not intervention
Demand for family planning in rural Bangladesh.	Khan AR; Rahaman MM	1975		Rural Demogr	2	1-2	15-25			12277608	#615	Khan 1975		5. not intervention
Awareness, attitude and action about family planning in villages in Maharashtra.	Patil PS; Ingle VN; Patil VP	1977	Oct	Maharashtra Med J	24	7	309-11			12278139	#2488	Patil 1977		5. not intervention
Extending contraceptive use.	Perkin G; Saunders L	1979		PIACT Pap		5	1-15			12278290	#126	Perkin 1979		5. not intervention
Adolescent sexuality in Singapore.	Wong YM; Ratnam SS	1980	Jul-Sep	Concern (Anaheim)		18	10-1			12278541	#2274	Wong 1980		1. Not LMICS
[A study on the acceptance and pattern of contraceptive use in Korean women (author's transl)].	Kim EI	1978	Jun	Seoul J Med	19	2	81-8			12278633	#809	Kim 1978		1. Not LMICS
Japan: Japanese family size continues to decline.		1980		Asian Pac Popul Programme News			30-1			12278638	#2176			1. Not LMICS
[Population dynamics and relation with the middle class].	Madeira JL	1977	Oct-Dec	Bol Demogr	8	2	5-31			12278900	#390	Madeira 1977		2. not Women's Health
Knowledge and utilisation pattern of MCH and family planning services in Lucknow city--salient findings of the survey.	Kumar A	1981	Jul-Oct	POPCEN Newsl	7	2	5-7			12279199	#2865	Kumar 1981		5. not intervention
AFP views birth control policies, practices.	Chang E	1980	Nov	Dly Rep Peoples Repub China	1	219	L11			12279242	#559	Chang 1980		1. Not LMICS
India well prepared for meeting future goals.	Nair SS	1982		Asian Pac Popul Programme News	11	4	30-1			12279376	#716	Nair 1982		5. not intervention
Fertility trends in the Third World.	Singh S	1983	Jun	IPPF Med Bull	17	3	4			12279412	#453	Singh 1983		5. not intervention
Domestic group, status of women, and fertility.	Patel T	1982	Oct-Dec	Soc Action	32	4	363-79			12279417	#151	Patel 1982		5. not intervention
The delineation of fertility strategies in a tribal population of India: the Koyas of Koraput District, Orissa.	Roth EA; Ray AK; Mohanty B	1983	Fall	J Anthropol Res	39	3	265-76		10.1086/jar.39.3.3629671	12279739	#671	Roth 1983		5. not intervention
'Condom gap' examined in Bangladesh survey.		1984	Spring	Netw Res Triangle Park N C	5	3	5			12279799	#489			5. not intervention
The ovulation method in developing countries with special reference to India.	Mascarenhas MM	1982	Jun-Dec	Indian J Prev Soc Med	13	2-4	89-94			12279951	#134	Mascarenhas 1982		5. not intervention
Dimensions and crystallization of family-size norms.	Ballweg JA; Klemmack DL	1984		Sociol Spectr	4		1-15		10.1080/02732173.1984.9981706	12280128	#658	Ballweg 1984		5. not intervention
Costa Rica. Spotlight.	Haub C; Adams J	1985	May	Popul Today	13	5	12			12280129	#102	Haub 1985		5. not intervention
Natural family planning in 1985: a status report.	Spieler J; Shuler A	1985	May	Popul Today	13	5	3, 9			12280130	#1012	Spieler 1985		3. Not male/partner engagement
Physician attitudes and practices studied in Sao Paulo, Brazil.		1985	Spring	Netw Res Triangle Park N C	6	3	4-5			12280132	#661			2. not Women's Health
Age at marriage and fertility in Java-Bali, a question of natural or controlled fertility.	Adioetomo SM	1983	Dec	Majalah Demografi Indones	10	20	iv-49-72			12280178	#648	Adioetomo 1983		3. Not male/partner engagement
Does family planning work in a Chinese way.		1985	Mar	China Popul Newsl	2	1	1-4			12280247	#477			5. not intervention
Do family planning work in a Chinese way.		1985	Mar	China Popul Newsl	2	1	1-4			12280248	#476			5. not intervention
The one-child solution: declining fertility in China.	Vlassoff C	1986	Jul	IDRC Rep	15	3	22-3			12280617	#596	Vlassoff 1986		1. Not LMICS
A new aspect for family planning opened up by "eight visits".		1986	Jan	Popul Res	3	1	46-9			12280653	#627			5. not intervention
The division of labor for society's reproduction: on the concentration of childbearing and rearing in Austria.	Lutz W; Vaupel J	1987		Osterr Z Stat Inform	17	1-2	81-96			12280727	#1523	Lutz 1987		1. Not LMICS
The potential impact of improvements in contraception on fertility and abortion in Western countries.	Westoff CF; Hammerslough CR; Paul L	1987	Nov	Eur J Popul	3	1	7-32		10.1007/BF01797090	12280731	#799	Westoff 1987		1. Not LMICS
Depo-Provera: clarifying the issues.	Sy-quimsiam EB	1986		Initiatives Popul	8	2	8-13			12280745	#636	Sy-quimsiam 1986		5. not intervention
Curbing child marriages.	Rajan SI	1987	Jun	Yojana	31	11	31-2			12280896	#120	Rajan 1987		2. not Women's Health
Twenty Point Programme.	Harichandran C	1987	Oct	Yojana	31	18	4-8			12280944	#255	Harichandran 1987		2. not Women's Health
Gossypol: a male contraceptive with potential?	Morris ID	1986	Dec	IRCS J Med Sci	14	12	1177-80			12280996	#2919	Morris 1986		5. not intervention
Rubber soul: the condom makes a comeback.	Goldstein R	1986	Mar	Village Voice	31	9	17-8			12281000	#722	Goldstein 1986		5. not intervention
Magnitude and directional effects of marital sex-role incongruence on marital adjustment.	Li JT; Caldwell RA	1987	Mar	J Fam Issues	8	1	97-110		10.1177/019251387008001005	12281046	#756	Li 1987		1. Not LMICS
Barrier methods may offer some protection against AIDS.		1987	Spring	Netw Res Triangle Park N C		Spec No	8			12281265	#3283			5. not intervention
Pria Warga Mulia Sei Rengas, a male participation story.		1987	Dec	IPPA Newsl		42	3, 6			12281332	#485			2. not Women's Health
[Access to birth control: a world estimate].	Blanco C	1988	Apr	Profamilia	4	12	17-24			12281360	#356	Blanco 1988		1. Not LMICS
[Impact analysis of husband-wife conversation about number of children].	Oh YH	1988	Jul	Ingu Pogon Nonjip	8	1	58-72			12281392	#743	Oh 1988		5. not intervention
The right to have a second birth given up.		1987	Jun	China Popul Newsl	4	3	7-8			12281424	#674			5. not intervention
Fertility decisions and desires in Bangladesh: an econometric investigation.	Sirageldin I; Khan MA; Shah F; Ariturk A	1976	Jul	Bangladesh Dev Stud	4	3	329-50			12281429	#803	Sirageldin 1976		5. not intervention
Marriage in late nineteenth-century Melbourne.	Larson A	1988	May	J Aust Popul Assoc	5	1	15-45		10.1007/BF03029384	12281544	#553	Larson 1988		1. Not LMICS
Jiang Sannu's home clinic for family planning.		1987	Oct	China Popul Newsl	4	5	17-8			12281589	#530			3. Not male/partner engagement
Contraceptive method switching in Peninsular Malaysia: ethnic differences, 1940s-1970s.	Davanzo J; Starbird E; Reboussin D; Tan Boon Ann; Abdullah SH	1988	Jun	Malays J Reprod Health	6	1	1-21			12281591	#617	Davanzo 1988		5. not intervention
[Is family planning beneficial for our society?].	Noudjalbaye K	1988	Sep	Pop Sahel		7	12-3			12281649	#442	Noudjalbaye 1988		5. not intervention
To integrate family planning into the building up of mental civilization by offering comprehensive services.		1988	Mar	Popul Res	5	1	34-40			12281754	#143			5. not intervention
Determinants of household division of labor: resources, power, and ideology.	Kamo Y	1988	Jun	J Fam Issues	9	2	177-200		10.1177/019251388009002002	12281761	#737	Kamo 1988		1. Not LMICS
Ulamas play very important role in NTB family planning programme.		1988	Jun	IPPA Newsl		44	1, 3			12282031	#446			3. Not male/partner engagement
Male involvement in family planning.	Spencer B	1988	Aug	IPPF Med Bull	22	4	2-3			12282033	#1541	Spencer 1988		5. not intervention
BKKBN and the expanding role of private sector FP services and commercial contraceptive sales in Indonesia.	Suyono H	1989	Jul	Integration		20	19-23			12282136	#129	Suyono 1989		5. not intervention
Evidence of fertility regulation among rural French villagers, 1749-1789: a sequential econometric model of birth-spacing behavior (Part 2).	David PA; Mroz TA	1989	Oct	Eur J Popul	5	2	173-206		10.1007/BF01796900	12282393	#2064	David 1989		1. Not LMICS
Traditional midwifery: a case study.	Anderson S	1985		Botsw Natl Health Bull	1	1	21-41			12282434	#384	Anderson 1985		3. Not male/partner engagement
Economic influences on birth rates.	Ermisch J	1988	Nov	Natl Inst Econ Rev		126	71-81		10.1177/002795018812600108	12282492	#1650	Ermisch 1988		2. not Women's Health
Falling fertility in Indonesia: success in national family planning.	Robey B	1989	Dec	Asia Pac Pop Policy		11	1-4			12282583	#448	Robey 1989		5. not intervention
Childlessness and social mobility during the baby boom.	Boyd RL	1989		Sociol Spectr	9		425-38		10.1080/02732173.1989.9981902	12282629	#1693	Boyd 1989		1. Not LMICS
The effectiveness of family-planning programmes.	Mauldin WP	1989		Popul Bull UN		27	69-94			12282637	#409	Mauldin 1989		5. not intervention
Communique of the National Sample Survey of Fertility and Birth Control (abstract).		1989	Apr	China Popul Newsl	6	2	8-10			12282694	#599			3. Not male/partner engagement
Several theoretical issues on China's marriage and fertility transition during 1950-1979.	You S	1989	Mar	Popul Res	6	1	15-25			12282802	#244	You 1989		5. not intervention
[The influence of contraception on couple method preference].	Rodriguez De Francisco E	1989	Dec	Profamilia	5	15	4-8			12282899	#548	RodriguezDeFrancisco 1989		5. not intervention
[Population growth and the need to implement family planning programs].	Rizo A	1989	Dec	Profamilia	5	15	58-60			12282903	#362	Rizo 1989		3. Not male/partner engagement
Family planning in Eastern Europe and the Soviet Union: are things changing?	Harper PB	1990	Apr	AVSC News	28	1	6-7			12283252	#2640	Harper 1990		5. not intervention
Breast-feeding, infant health and child survival in the Asia-Pacific context.	Shah IH; Khanna J	1990	Mar	Asia Pac Popul J	5	1	25-44			12283346	#243	Shah 1990		5. not intervention
Women's work and family size in rural Thailand.	Podhisita C; Havanon N; Knodel J; Sittitrai W	1990	Jun	Asia Pac Popul J	5	2	31-52			12283484	#251	Podhisita 1990		2. not Women's Health
Determinants of fertility in Athoor block, Tamil Nadu, India.	Dutt PR; Rajaretnam T; Sasty KR; Ramanujam C	1988	Sep	Fertil Determ Res Notes		23	10-1			12283510	#265	Dutt 1988		3. Not male/partner engagement
[Voluntary sterilization].	Trias M	1990	Dec	Profamilia	6	16	56-61			12283634	#785	Trias 1990		1. Not LMICS
Nutrition in Africa.	Murray-lee M	1989	Jul	New Afr		262	8-9			12283697	#709	Murray-lee 1989		2. not Women's Health
Postpartum contraception conference held.		1990	Dec	Netw Res Triangle Park N C	11	4	15-6			12283717	#221			5. not intervention
AIDS and family planning: Thailand conference breaks new ground.	Finger WR	1990	Dec	Netw Res Triangle Park N C	11	4	3-5			12283719	#663	Finger 1990		5. not intervention
India: sex education counselling research training therapy / family life and marriage counselling centres.	Manorama HS	1990	Dec	Plan Parent Eur	19	3	15			12283768	#222	Manorama 1990		3. Not male/partner engagement
Men's absence in family planning clinics.	De Souza L	1990	Dec	Plan Parent Eur	19	3	5-6			12283771	#1280	DeSouza 1990		1. Not LMICS
Male participation in family planning and its demographic impact.	Bhatta AD	1990	Jan-Mar	J Inst Med	12	1	31-5			12283774	#565	Bhatta 1990		5. not intervention
[ONAPO and its information, education, communication [IEC] program: ten year assessment (1981-1991) and prospects].	Kamanzi C; Avutsekubwimana B; Hakiruwizera C	1990	Dec	Imbonezamuryango		19	22-31			12283851	#542	Kamanzi 1990		3. Not male/partner engagement
[Promotion of family planning services: experience of Ruhengeri].	Binyange M	1990	Dec	Imbonezamuryango		19	32-7			12283852	#267	Binyange 1990		3. Not male/partner engagement
The challenge of the 1990s.	Potts M	1991	Feb	IPPF Med Bull	25	1	1-3			12283854	#841	Potts 1991		5. not intervention
Economic development and fertility decline: lessons from Asia's newly industrialized countries.	Robey B	1991	Mar	Asia Pac Pop Policy		16	1-4			12283895	#141	Robey 1991		2. not Women's Health
[Future tasks related to contraception].	Wagatsuma T	1988		Rinsho Fujinka Sanka	42	11	981-4			12283951	#1149	Wagatsuma 1988		1. Not LMICS
[Fecundity, fertility, and sterility: assessment and controversy].	Riphagen FE	1990		Contracept Fertil Sex (Paris)	18	3	193-9			12284023	#1922	Riphagen 1990		5. not intervention
Policy implications and future program issues of family planning and fertility reduction in Jordan.	Hammouda AA	1989	Dec	Egypt Popul Fam Plann Rev	23		1-25			12284070	#112	Hammouda 1989		5. not intervention
[Family planning as a determinant of individual and community health].	Trias M	1991	Jun	Profamilia	7	17	3-4			12284194	#199	Trias 1991		5. not intervention
[The right to family planning].		1991	Jun	Profamilia	7	17	38-46			12284195	#431			5. not intervention
Wholesome parenthood.	Kamsiouk L; Sheveleva A	1991	Sep	Integration		29	16-8			12284283	#1400	Kamsiouk 1991		5. not intervention
Preventing unplanned pregnancies.	Bogatova DK; Gorodkov VN; Lapina GN	1991	Sep	Integration		29	22-5			12284287	#1941	Bogatova 1991		3. Not male/partner engagement
Marriage and divorce.	Seewald I	1991	Sep	Integration		29	26-8			12284288	#2391	Seewald 1991		1. Not LMICS
Spotlight: India (Part 2 of 2).	Zheng J	1991	Oct	Popul Today	19	10	12			12284302	#331	Zheng 1991		5. not intervention
[Contraception and contraceptive methods].	Rodriguez De Francisco E	1988		Profamilia			51-4			12284489	#3025	RodriguezDeFrancisco 1988		3. Not male/partner engagement
Indonesia family planning aims for sustainability.	Barron T	1991	Nov-Dec	Family Plan World	1	2	22-3, 30			12284516	#339	Barron 1991		5. not intervention
Women at risk: areas of concern in India.		1991	Jul-Sep	Newsl Womens Glob Netw Reprod Rights		36	57-9			12284537	#150			5. not intervention
Infertility: a health problem in the Muslim world.	Serour GI; El Ghar M; Mansour RT	1991	Jan	Popul Sci	10		41-58			12284661	#757	Serour 1991		5. not intervention
A lack of knowledge. An investigation of the social and contraceptive behavior of young Russian married couples.	Kamsiouk L	1991	Dec	Integration		30	30-1			12284676	#1799	Kamsiouk 1991		5. not intervention
Closer review of condom breakage leading to more reliable product.	Finger WR	1991	Dec	Netw Res Triangle Park N C	12	3	1			12284755	#1210	Finger 1991		5. not intervention
STD / AIDS prevention: new challenges for family planning programs.	Williamson N; Townsend S	1991	Dec	Netw Res Triangle Park N C	12	3	14-8			12284756	#788	Williamson 1991		5. not intervention
Household population multiple-condition development equations and their application.	Ye X; Huang Y	1990		Chin J Popul Sci	2	3	219-27			12284986	#801	Ye 1990		1. Not LMICS
Fallout from the STD epidemic: salpingitis, ectopic pregnancy, and infertility.	Rosenberg MJ	1989	May-Jun	Am J Gynecol Health	3	3-S	19-22			12284994	#3435	Rosenberg 1989		3. Not male/partner engagement
Interview. Mr. Jacob Guijt, UNDP Resident Representative and UNFPA Representative for the Republic of Korea.		1991	Sep	Asia Pac POPIN Bull	3	3	8-12			12285080	#712			1. Not LMICS
AVSC helps Rwanda prepare for expansion of services.	Gold M	1992	Mar	AVSC News	30	1	5			12285115	#292	Gold 1992		5. not intervention
Role dissatisfaction and the decline in marital quality across the transition to parenthood.	Terry DJ; Mchugh TA; Noller P	1991	Dec	Aust J Psychol	43	3	129-32		10.1080/00049539108260136	12285193	#1524	Terry 1991		1. Not LMICS
[Love me with a condom].	Tonda J	1991	Mar-Apr	Gac CONASIDA	4	2	3-5			12285217	#579	Tonda 1991		5. not intervention
Where have all the babies gone?		1992	May	Asiaweek			43			12285428	#379			5. not intervention
The Indonesian Family Planning Programme: a success story for women?	Smyth I	1992	Jan-Mar	Newsl Womens Glob Netw Reprod Rights		38	13-5			12285429	#463	Smyth 1992		3. Not male/partner engagement
Women and AIDS. AIDS and sexuality.		1992	Jan-Mar	Newsl Womens Glob Netw Reprod Rights		38	31-2			12285433	#171			5. not intervention
[A comprehensive study of family planning rules of several provinces].	Yu Y	1991	Apr	Ren Kou Xue Kan		2	51-6			12285487	#335	Yu 1991		5. not intervention
Family planning goes public.	Merritt AP	1992	Jun	Integration		32	41-3			12285556	#773	Merritt 1992		5. not intervention
Decision on family planning work of 7 March 1990.		1990	May	Dly Rep China			42-5			12285788	#284			5. not intervention
Henan Provincial Rules and Regulations on Family Planning.		1990	Jun	Dly Rep China			36-42			12285789	#657			5. not intervention
Plastic condom developed.		1992	Sep-Oct	Popline	14		1			12285831	#3153			3. Not male/partner engagement
Impact on the performance of family welfare assistants for their involvement in Expanded Program on Immunization.	Ahmed AU; Islam MN	1989		Rural Demogr	16	1-2	57-68			12285844	#740	Ahmed 1989		2. not Women's Health
Female condom launched in UK.		1992		Fam Plann Today			1			12285918	#2057			1. Not LMICS
Gender, health and population policy.	Postel E	1992	Apr-Jun	Newsl Womens Glob Netw Reprod Rights		39	25-6			12285921	#568	Postel 1992		5. not intervention
Abortion, church and politics in Poland.	Jankowska H	1992	Apr-Jun	Newsl Womens Glob Netw Reprod Rights		39	33-6			12285924	#3024	Jankowska 1992		1. Not LMICS; 3. Not male/partner engagement
Biological and behavioural determinants of fertility in Bangladesh: 1975-1989.	Islam MN; Islam MM	1993	Mar	Asia Pac Popul J	8	1	3-18			12286246	#242	Islam 1993		5. not intervention
Client satisfaction with sterilization procedure in Bangladesh.	Islam MN; Rahman MM	1993	Mar	Asia Pac Popul J	8	1	39-52			12286247	#584	Islam 1993		5. not intervention
A changing society and its population statistics. Reorientations in the Netherlands.	Latten JJ; Veenstra CJ	1993	May	Maandstat Bevolking	41	5	13-23			12286252	#2109	Latten 1993		1. Not LMICS
Developing more effective family planning, family health and family welfare programmes: opportunities for government-NGO collaboration. Executive summary and policy implications.	Donaldson PJ; Cernada GP	1992		Popul Res Leads		42	1-2			12286306	#577	Donaldson 1992		3. Not male/partner engagement
Moral recovery. Couples should be more responsible in bringing up the number of children that they can support and educate.	Hata K	1993	Mar	Integration		35	11-3			12286365	#131	Hata 1993		5. not intervention
Becoming clear.	Rakia N	1993	Mar	Integration		35	14-5			12286366	#63	Rakia 1993		5. not intervention
A response. 60,000 Filipino mothers and children die yearly because of causes related to frequent pregnancies.	Esguerra F	1993	Mar	Integration		35	14-5			12286367	#257	Esguerra 1993		3. Not male/partner engagement
No cause for conflict. Religion does not emerge as a major reason for their not using contraceptives.	Nuguid NA	1993	Mar	Integration		35	16-7			12286368	#354	Nuguid 1993		5. not intervention
Visible changes. Family planning in the Philippines regains its role as a key program in national development.	Taniguchi H	1993	Mar	Integration		35	2-3			12286370	#301	Taniguchi 1993		5. not intervention
"We will not rest." Filipino women want a fertility management program that respects women's dignity, women's bodies and women's choices.	Alvarez RO	1993	Mar	Integration		35	22-3			12286371	#157	Alvarez 1993		5. not intervention
People's major concern. The decision of couples to practice family planning is more influenced by the teachings in school and the advice given by physicians.	Mann R	1993	Mar	Integration		35	24-5			12286372	#121	Mann 1993		5. not intervention
Empowering people. Alleviating poverty through self-sufficiency.	Nahariya R	1993	Mar	Integration		35	28-9			12286374	#340	Nahariya 1993		2. not Women's Health
Consensus on demographic targets.	Seewald M	1993	Mar	Integration		35	37-9			12286377	#398	Seewald 1993		5. not intervention
Voices of acceptors. How family planning has touched the lives of five Filipino couples.	Santos RP	1993	Mar	Integration		35	4-5			12286378	#612	Santos 1993		5. not intervention
[The population questions in Rumania].	Birzea C	1993	Mar	Int Rev Educ	39	1-2	133-6			12286394	#1697	Birzea 1993		1. Not LMICS
Having quality population.	Ramos FV	1993	Jun	Integration		36	18-9			12286475	#204	Ramos 1993		5. not intervention
Japanese couples' opinions.	Ozaki M	1993	Jun	Integration		36	28-31			12286480	#1016	Ozaki 1993		1. Not LMICS
[The correct use of the condom reduces the risk of HIV infection].	Scala E; Luzi G; Aiuti F	1989	Dec	Immunol Clin	8	4	201-13			12286723	#3104	Scala 1989		3. Not male/partner engagement
USA President Clinton acts to ensure reproductive health.		1993	Feb	IPPF Open File			1			12286731	#759			1. Not LMICS
Using service data: tools for taking action.		1992	May-Jun	Fam Plan Manag	1	2	1-12			12286869	#795			2. not Women's Health
Africa's population and family planning dynamics.	Segal A	1993		Afr Today	40	3	25-37			12286949	#571	Segal 1993		5. not intervention
Current population situation in China.	Peng P	1993	Apr	China Popul Today	10	2	2-6			12286983	#696	Peng 1993		1. Not LMICS
Ask the experts: progestin-only contraceptives.	Hatcher RA; Schnare S	1993	Jul	Contracept Technol Update	14	7	114-5			12286999	#2398	Hatcher 1993		5. not intervention
Oral contraception: where do we stand?	Diczfalusy E	1992	Jul	Contemp Rev Obstet Gynaecol	4	3	148-53			12287020	#629	Diczfalusy 1992		5. not intervention
Couple's literacy level and acceptance of family planning methods: Lorenz curve analysis.	Prakasam CP; Murthy PK	1992	Jan	J Inst Econ Res	27	1	1-11			12287029	#769	Prakasam 1992		3. Not male/partner engagement
Popularizing spacing methods of family planning in rural areas: the perception of programme personnel and the community in Karnataka.	Rajaretnam T; Deshpande RV	1992	Jan	J Inst Econ Res	27	1	25-34			12287030	#652	Rajaretnam 1992		5. not intervention
Factors associated with fertility moderation in India.	Sharma S; Singhal DS; Sharma BB; Gupta YP	1991	Apr	Asian J Econ Soc Stud	10	2	137-55			12287168	#372	Sharma 1991		5. not intervention
Transactional price of an expected child and its application in birth control.	Li X	1993		Chin J Popul Sci	5	2	159-69			12287289	#336	Li 1993		5. not intervention
Tanzania DHS survey reveals gaps in AIDS knowledge.		1993		Newsl Macro Syst Inst Resour Dev Demogr Health Surv	6	1	8-9			12287326	#582			5. not intervention
True-to-life characters.		1993	Sep-Nov	AIDS Action		22	7			12287341	#2627			5. not intervention
Convocation address.	Ghatowar PS	1993	Jul	IIPS Newsl	34	3	2-4			12287407	#127	Ghatowar 1993		5. not intervention
CFPA faces challenge of self-reliance. China.		1994	Apr	JOICFP News		238	2			12287644	#651			1. Not LMICS
Men, sex, and parenthood.	Sachs A	1994	Mar-Apr	World Watch	7	2	12-9			12287751	#1120	Sachs 1994		5. not intervention
Fertility rates: the decline is stalling.	Starke L	1994	Mar-Apr	World Watch	7	2	37-8			12287752	#490	Starke 1994		5. not intervention
Gender in the post-socialist transition: the abortion debate in Hungary.	Gal S	1994	Spring	East Eur Polit Soc	8	2	256-86		10.1177/0888325494008002003	12287764	#2362	Gal 1994		1. Not LMICS
A long way to go.	Peng P	1994	Mar	Integration		39	2-5			12287771	#287	Peng 1994		2. not Women's Health
Coordinated development. Sichuan province.	Zhang J	1994	Mar	Integration		39	22-3			12287773	#233	Zhang 1994		5. not intervention
Men's role. Developing public opinion.	Song Y	1994	Mar	Integration		39	35			12287782	#420	Song 1994		5. not intervention
Training: more user friendly.	Horibe N	1994	Mar	Integration		39	48-50			12287787	#594	Horibe 1994		3. Not male/partner engagement
Pre-testing. Adolescent health.	Mariano CS; Alvarez RO	1994	Mar	Integration		39	51-2			12287788	#116	Mariano 1994		3. Not male/partner engagement
Voices of acceptors.	Zhang Y; Lu X; Duan Y; Wang J; Wang X; Zhang W; Chen Y; Cao T; Ni J; Cai H	1994	Mar	Integration		39	6-11			12287791	#687	Zhang 1994		5. not intervention
[What is a family? And who plans it?].	Lloyd C	1993	Dec	Profamilia	10	22	24-9			12287887	#572	Lloyd 1993		2. not Women's Health
Femidom -- a woman's condom.	Kamungulu P	1994	Jul-Aug	Z Mag			14			12287981	#593	Kamungulu 1994		3. Not male/partner engagement
Misperceptions about contraceptives keep abortion incidence high in Ghana.		1994		Prog Hum Reprod Res		29	3			12287987	#616			5. not intervention
Important conclusions from abortion studies.		1994		Prog Hum Reprod Res		29	6			12287992	#1818			3. Not male/partner engagement
Stung by coercion controversy, China defends population goals.	Kennett J	1993	Jul-Aug	Family Plan World	3	4	1, 3			12288085	#436	Kennett 1993		1. Not LMICS
New sterilization techniques accent ease, speed.		1993	Jul-Aug	Family Plan World	3	4	29			12288088	#1974			2. not Women's Health
Women call for more contraceptive choice.		1994	Aug	JOICFP News		242	2			12288119	#2384			5. not intervention
The status and role of women.		1994	Jul	China Popul Today	11	3	13-6			12288126	#666			5. not intervention
[Family planning. Priority on family health in order to reach men].	Ilboudo M	1994	May	Pop Sahel		20	8-10			12288140	#540	Ilboudo 1994		5. not intervention
From comparison to choices. The voice of the voiceless.	Geary J	1994		ORGYN		4	10-3			12288143	#192	Geary 1994		3. Not male/partner engagement
[Family planning at the turn of the 21st century].	Trias M	1994	Jun	Profamilia	11	23	7-22			12288162	#311	Trias 1994		5. not intervention
The female condom: STD protection in the hands of women.	Gollub EL	1993	Jul-Aug	Am J Gynecol Health	7	4	91-2			12288250	#1906	Gollub 1993		3. Not male/partner engagement
TV spots' impact.	El-bakly S	1994	Sep	Integration		41	24-7			12288256	#560	El-bakly 1994		5. not intervention
We will solve the problem. An interview with Population and Family Welfare Minister Prof. Maher Mahran.	Rakia N	1994	Sep	Integration		41	4-7			12288260	#707	Rakia 1994		5. not intervention
Cairo conference to link population and sustainable development.		1994	Sep	Popul Headl		234	1			12288407	#883			5. not intervention
Reflections from statements at the Conference.		1993	Jan-Dec	Afr Popul Newsl		63-64	4-5			12288481	#454			5. not intervention
Towards child health: through mother's health and education.	Aras RY	1992	Apr-Jun	Indian J Matern Child Health	3	2	52-3			12288488	#130	Aras 1992		5. not intervention
Partnership challenges fund in India.		1994	Mar	IPPF Open File			1			12288551	#308			5. not intervention
Asia calls for speedy implementation of Cairo Programme of Action.		1995	Jan	Popul Headl		238	1-2			12288556	#455			2. not Women's Health
Needed: "women-friendly" bills.	Aragon-choudhury P	1992	Jan-Mar	MARHIA	5	1	10-1			12288564	#202	Aragon-choudhury 1992		5. not intervention
Female condom becomes available nationwide.		1995	Jan	Contracept Rep	5	6	11-4			12288570	#2986			3. Not male/partner engagement
Contraceptive method-mix and family planning program in Vietnam.	Hardjanti K	1995		Adv Contracept Deliv Syst	11	1-2	65-81			12288574	#752	Hardjanti 1995		3. Not male/partner engagement
Pope, head of UNFPA discuss problems.		1994	May	Popul Headl		230	8			12288619	#3000			5. not intervention
Sterilization decision: reasons for delay by acceptors in a Haryana village.	Makhija K; Kumar S	1991		Indian J Matern Child Health	2	1	25-7			12288705	#191	Makhija 1991		5. not intervention
Female sterilization. Patient update.		1995	Mar	Contracept Rep	6	1 Suppl	1-2			12288783	#3061			1. Not LMICS
Integration of population with development: China's practice.	Xiao Z	1994	Aug	China Popul Today	11	4	9-11			12288812	#270	Xiao 1994		5. not intervention
A comparative study of sterilisation acceptors.	Soni RK; Sachar RK; Gill PJ	1992	Jul-Sep	Indian J Matern Child Health	3	3	82-4			12288816	#654	Soni 1992		5. not intervention
Prevention is still the best medicine. Condom social marketing campaign changes attitudes and actions in Guinea.	Hess LL	1993	Sep	Front Lines	33	8	1-2			12288836	#371	Hess 1993		5. not intervention
Fertility incentives and participation in localities with limited means: a dynamic model of per capita resources.	Cohen JE	1994		Math Popul Stud	5	1	3-24, 121		10.1080/08898489409525385	12288878	#248	Cohen 1994		3. Not male/partner engagement
Focus on managing population growth.	Brown S	1995		ORGYN		1	36-7			12288953	#965	Brown 1995		5. not intervention
AIDS and the law: opportunities and limitations.	Kirby M	1995	Jan	AIDS Asia		7	9-10			12289001	#3164	Kirby 1995		2. not Women's Health
Abortion and infertility in Russia.	Kulakov VI	1995	Mar	Plan Parent Eur	24	1	10-2			12289089	#2889	Kulakov 1995		3. Not male/partner engagement
Need for focus on men's perspective in family planning.	Rix BA	1995	Mar	Plan Parent Eur	24	1	17-9			12289090	#2119	Rix 1995		1. Not LMICS
Family planning in a Roman Catholic community.	Savona-ventura C	1995	Mar	Plan Parent Eur	24	1	20-2			12289091	#2743	Savona-ventura 1995		1. Not LMICS
Resolution containing the agreement with INSALUD in the matter of family planning, 21 November 1988.		1988		Annu Rev Popul Law	15		12			12289162	#2452			1. Not LMICS
Ministerial Order No. 52/85, 26 January 1985.		1988		Annu Rev Popul Law	15		12, 293-6			12289163	#1900			5. not intervention
Joint Decision No. KEP-235/MEN 1985 and No. 114/MENKES/SKB/111/1985 and Joint Decision No. KEP-333/MEN/1985 and No. 15/MENKES/SKB/IV/1985, 1985.		1988		Annu Rev Popul Law	15		16			12289269	#329			2. not Women's Health
Population Policy.		1988		Annu Rev Popul Law	15		2, 274-9			12289392	#68			5. not intervention
Family planning measures, February 1988.		1988		Annu Rev Popul Law	15		5-6			12289585	#634			3. Not male/partner engagement
Rewards for couples without sons, 1988.		1988		Annu Rev Popul Law	15		8			12289690	#473			1. Not LMICS
UNFPA maintains pressure for Cairo goals.		1995	Aug	AIDS Anal Afr	5	4	4			12289856	#1769			5. not intervention
The implication of spatial variations in marital fertility for development planning: a case study from Nigeria.	Osirike AB	1993	Spring	Geogr Perspect		64	49-55			12289874	#350	Osirike 1993		5. not intervention
[The worldwide contraception "boom"].	Nau JI	1992	Jul-Dec	Bol Asoc Chil Prot Fam	28	7-12	9-11			12289917	#370	Nau 1992		5. not intervention
Reproductive rights, family planning: a cornerstone of control.		1994	Sep	UN Chron	31	3	46			12289933	#467			5. not intervention
Research on fertility regulation has a key role in reproductive health.		1995		Prog Hum Reprod Res		33	1			12289974	#1121			5. not intervention
Men find the prospect of male hormonal methods exciting.		1995		Prog Hum Reprod Res		33	3-4			12289976	#2963			1. Not LMICS
Provincial patterns of contraceptive use in China.	Yang Q	1994	Dec	Asia Pac Popul J	9	4	23-42			12290009	#583	Yang 1994		1. Not LMICS
Men and family planning: toward a policy of male involvement.	Pillai VK; Kelley AC	1994		Pol Popul Rev		5	293-304			12290097	#71	Pillai 1994		5. not intervention
From teenage unwanted pregnancy to induced abortion: who facilitates links?	Leshabari MT; Mpangile GS; Kaaya SF; Kihwele DJ	1994		Int J Adolesc Youth	4	3-4	195-210		10.1080/02673843.1994.9747736	12290193	#167	Leshabari 1994		3. Not male/partner engagement
Unmet family planning needs.	Yan H; Shi H	1995	Aug	China Popul Today	12	3-4	22-3			12290270	#235	Yan 1995		5. not intervention
Informed contraceptive choice: interview with Vice Minister Li Honggui.	Li W	1995	Aug	China Popul Today	12	3-4	24-5			12290271	#783	Li 1995		1. Not LMICS
China: women benefit from the family planning programme.	Xiao Z	1995	Aug	China Popul Today	12	3-4	7-8			12290277	#444	Xiao 1995		1. Not LMICS
Wujiang's service-oriented family planning programme.	Zhu H	1995	Aug	China Popul Today	12	3-4	9			12290278	#486	Zhu 1995		3. Not male/partner engagement
Please stand up, Manuela Ramos.		1995	Jun	Links (Oxford)			5-6			12290286	#509			3. Not male/partner engagement
Emergency contraception as a backup method.	Barnett B	1997	Winter	Netw Res Triangle Park N C	17	2	12-3			12290333	#2924	Barnett 1997		3. Not male/partner engagement
FDA: polyurethane condom carries "extremely misleading" label. Federal agency allows distribution for public health's sake.		1995	Feb	Contracept Technol Update	16	2	17-20			12290714	#1157			1. Not LMICS
[Approaching the area of reproductive rights through a focus on conflicts].	Figueroa Perea JG; Aguilar Ganado BM; Hita Dussel MG	1994	Jan-Apr	Estud Sociol	12	34	129-54			12290743	#632	FigueroaPerea 1994		3. Not male/partner engagement
A study of rural women's decision-making power on reproduction and fertility.	Jin H	1995		Chin J Popul Sci	7	3	241-57			12290860	#94	Jin 1995		3. Not male/partner engagement
Women segmentation based on contraceptive use.	El-zanaty FH	1994	Jun	Egypt Popul Fam Plann Rev	28	1	19-54			12290886	#507	El-zanaty 1994		5. not intervention
Experts predict increase in overseas abortions, maternal deaths.	Scommegna P	1996	Apr	Popul Today	24	4	1-2			12290887	#471	Scommegna 1996		5. not intervention
"Backers of the people" in China. Advocacy for reproductive health: China.	Yang L; Hamand J	1996		Plan Parent Chall		1	25-8			12291098	#214	Yang 1996		1. Not LMICS
Combating opposition in the Philippines.	Marcelino AB	1996		Plan Parent Chall		1	28-30			12291099	#289	Marcelino 1996		5. not intervention
Is family planning an economic decision?	Wunderink SR	1995	Sep	J Econ Psychol	16	3	377-92		10.1016/0167-4870(95)00016-h	12291178	#1589	Wunderink 1995		1. Not LMICS
Sex preference and fertility: what is the link?	Robey B	1987	Apr	Asia Pac Pop Policy		2	1-4			12291498	#241	Robey 1987		5. not intervention
Media, peers and misinformation.		1996		Pac AIDS Alert Bull		12	18			12291523	#361			2. not Women's Health
Progesterone and STDs: selected studies.		1996	Summer	Netw Res Triangle Park N C	16	4	20-1			12291589	#3038			3. Not male/partner engagement
A commitment to women.		1996	Oct	JOICFP News		268	2			12291710	#369			3. Not male/partner engagement
[Fertility behavior in Quebec, family allowances, and taxes: results and simulations with a discrete choice model for the years 1975-1987].	Lefebvre P; Brouillette L; Felteau C	1994	Dec	Actual Econ	70	4	399-451			12291903	#1463	Lefebvre 1994		1. Not LMICS
Masculinity and the male role in sexual health.	Shephard B	1996		Plan Parent Chall		2	11-4			12291933	#2125	Shephard 1996		5. not intervention
Male contraception. Withdrawal: a time-honoured but risky method?	Oodit G	1996		Plan Parent Chall		2	25			12291937	#278	Oodit 1996		5. not intervention
Finding the right sexual health services for young men.	Aguma A	1996		Plan Parent Chall		2	26-9			12291938	#1260	Aguma 1996		2. not Women's Health
Male involvement: current status and future needs.	Ketting E	1996		Plan Parent Chall		2	30-3			12291939	#1454	Ketting 1996		5. not intervention
Male-friendly approaches. Arab world make programmes.	Gataa R	1996		Plan Parent Chall		2	37			12291941	#349	Gataa 1996		5. not intervention
Converting Bangladesh's influential religious leaders.	Neaz A	1996		Plan Parent Chall		2	38-40			12291942	#484	Neaz 1996		5. not intervention
Gender equality remains the objective.	Helzner J	1996		Plan Parent Chall		2	4-7			12291943	#1858	Helzner 1996		2. not Women's Health
On the "three-in-one" approach in family planning in rural China.	Yang K	1996		Chin J Popul Sci	8	2	231-7			12291973	#417	Yang 1996		5. not intervention
Son preference and reproductive behaviour in rural Punjab.	Malhi P; Singh S	1995	Oct	Guru Nanak J Sociol	16	2	31-40			12292072	#650	Malhi 1995		5. not intervention
Towards a more responsible male role.	Singh A	1996	Sep-Oct	Health Millions	22	5	11-3			12292119	#1553	Singh 1996		5. not intervention
Population and environment.		1997	Apr	JOICFP News		274	3			12292158	#2656			2. not Women's Health
Education, fertility desires, and the perceived cost of contraception.	Bhushan I; Sirageldin I	1996		Res Hum Cap Dev	9		103-29			12292402	#125	Bhushan 1996		5. not intervention
[Global fertility decline].	Veron J	1996	Mar	Bull Assoc Geogr Fr	73	2	86-95		10.3406/bagf.1996.1887	12292545	#847	Veron 1996		5. not intervention
Factors affecting contraceptive use in Pakistan.	Mahmood N; Ringheim K	1996	Spring	Pak Dev Rev	35	1	1-22			12292564	#701	Mahmood 1996		5. not intervention
Initiatives: Swaziland.	Mdluli N	1996	Apr	Afr Link			13-4			12292575	#145	Mdluli 1996		5. not intervention
A crucial responsibility.	Okunnu MA Sr	1996	Apr	Afr Link			2			12292580	#260	OkunnuMASr 1996		5. not intervention
Just for men.	Nyong'o D	1996	Apr	Afr Link			3			12292585	#173	Nyong'o 1996		2. not Women's Health
Sanger Center reaches out. Japan.		1997	Jun	JOICFP News		276	3			12292625	#1484			1. Not LMICS
Involving men after pregnancy.	Blaney CL	1997	Summer	Netw Res Triangle Park N C	17	4	22-5			12292684	#1582	Blaney 1997		5. not intervention
[Contraceptive methods: 2. Indications and suggestions for a choice].	David A; Tamar KA	1997	Feb	Dev Sante		127	4-7			12292718	#347	David 1997		5. not intervention
Family migration and the economic status of women in Malaysia.	Chattopadhyay A	1997	Summer	Int Migr Rev	31	2	338-52			12292875	#90	Chattopadhyay 1997		2. not Women's Health
Barriers to contraceptive use among Pakistani couples.	Harel K	1997	Summer	Popul Briefs	3	3	2			12292988	#520	Harel 1997		5. not intervention
Can you bet your life on a condom?		1997	Sep	Pac AIDS Alert Bull		13	8-9			12293128	#685			5. not intervention
Birth-based approach to family planning: an empirical justification.	Srinivasan K; Rajaram S	1997	Fall	J Health Popul Dev Ctries	1	1	44-56		10.12927/whp..17485	12293260	#502	Srinivasan 1997		5. not intervention
Preference for sons: past and present.	Li D	1997	Oct	China Popul Today	14	5	15-6			12293427	#700	Li 1997		2. not Women's Health
Reproductive requirement of Chinese farmers and its changes in Zhejiang.	Xie Z	1997	Oct	China Popul Today	14	5	3-4			12293431	#219	Xie 1997		5. not intervention
Great achievements and characteristics.	Zhu H	1997	Oct	China Popul Today	14	5	9-10			12293435	#403	Zhu 1997		5. not intervention
Gender decision making in family formation and planning: achievement and future direction.	Podhisita C	1998	Jan	Warasan Prachakon Lae Sangkhom	6	1-2	1-27			12293451	#877	Podhisita 1998		5. not intervention
An experience of women's participation in strengthening community management.	Moreno C	1996	Mar	Habitat Debate	2	1	11			12293484	#209	Moreno 1996		2. not Women's Health
Male participation in reproductive health.	Robey B; Drennan M	1998	Spring	Netw Res Triangle Park N C	18	3	11-5			12293527	#551	Robey 1998		5. not intervention
Men influence contraceptive use.	Herndon N	1998	Spring	Netw Res Triangle Park N C	18	3	13			12293528	#1261	Herndon 1998		5. not intervention
Male responsibility for reproductive health. Introduction.	Ndong I; Finger WR	1998	Spring	Netw Res Triangle Park N C	18	3	4-6			12293536	#1412	Ndong 1998		5. not intervention
Men urged to take more responsibility for family health.		1998		Safe Mother		25	2			12293574	#169			5. not intervention
China's population challenges immense.		1998	Mar-Apr	Popul Headl		263	8			12293634	#104			1. Not LMICS
Unmet need for family planning in Nepal.	Thapa S	1997	Jul	Nepal Popul Dev J		Spec No	98-107			12293772	#512	Thapa 1997		3. Not male/partner engagement
RCH in the context of women's health.	Varghese M	1998	May-Jun	Health Millions	24	3	16-7			12293801	#240	Varghese 1998		5. not intervention
Orissa women want small families - but the system fails them.	Jena M	1998	May-Jun	Health Millions	24	3	18-9			12293802	#443	Jena 1998		5. not intervention
Contraceptive failure and its subsequent effects in China: a two-stage event history analysis.	Wang D; Diamond I; Curtis SL	1998	Mar	Asia Pac Popul J	13	1	45-64			12293919	#210	Wang 1998		5. not intervention
Methods work better when couples talk.	Keller S	1996	Spring	Netw Res Triangle Park N C	16	3	10-11, 14			12293920	#3145	Keller 1996		5. not intervention
Men as partners: ideas from four continents.	Wegner MN	1997	Spring	AVSC News	35	1	6-7			12293925	#414	Wegner 1997		5. not intervention
"Theater of light". IEC.	Arca Ra Jr	1998	Spring	Integration		55	14-5			12294068	#404	ArcaRaJr 1998		2. not Women's Health
Shanghai premarital adolescent use of contraceptive methods and analysis of influencing factors.	Gao E; Tu X; Yuan W	1997		Chin J Popul Sci	9	4	375-88			12294147	#144	Gao 1997		1. Not LMICS
More than eight million births averted in Shandong.	Zhu H	1998	Aug	China Popul Today	15	4	19			12294252	#591	Zhu 1998		3. Not male/partner engagement
Involving men in reproductive health: making the mandate a reality.	Ndong I; Steele C; Mahony E	1998		Sex Health Exch		2	14-5			12294337	#266	Ndong 1998		2. not Women's Health
Family planning use often a family decision.	Barnett B	1998	Summer	Netw Res Triangle Park N C	18	4	10-1, 13-4			12294399	#321	Barnett 1998		5. not intervention
Contraception influences quality of life.	Best K	1998	Summer	Netw Res Triangle Park N C	18	4	6-9, 33			12294407	#352	Best 1998		5. not intervention
Men as partners: happenings around the globe.		1997	Summer	AVSC News	35	2	2			12294485	#288			5. not intervention
A controversial endorser for RH ad.		1998	Nov	Reprowatch	17	3	3			12294579	#692			2. not Women's Health
Research affirms female condom's effectiveness.		1999	Feb	Contracept Technol Update	20	2	18-9			12294590	#728			1. Not LMICS
Research confirms value of Tanzania IP.		1998	Dec	JOICFP News		294	5			12294634	#513			3. Not male/partner engagement
Country watch: Ghana.	Nerquaye-tetteh J	1998		Sex Health Exch		3	2-4			12294684	#225	Nerquaye-tetteh 1998		5. not intervention
Health workers ask for systematic training in Pune district.		1998	Apr-Jun	Cent Call	33	4-6	10-1			12294731	#447			3. Not male/partner engagement
ICDDR,B developing centre of excellence for reproductive health research.		1998	Jun	Glimpse	20	2	3-4			12294909	#213			5. not intervention
Increased condom use needed to fight AIDS.		1999	Jun	AIDS Wkly Plus			15			12295207	#1159			2. not Women's Health
Integrating GB and US census microdata for studying the impact of family migration on partnered women's labour market status.	Boyle P; Cooke T; Halfacree K; Smith D	1999	May-Jun	Int J Popul Geogr	5	3	157-78		10.1002/(SICI)1099-1220(199905/06)5:3<157::AID-IJPG136>3.0.CO;2-#	12295271	#1866	Boyle 1999		1. Not LMICS
Contraceptive research and development during the fifty years of independence in India: achievements and desired goal.	Puri CP	1998	Oct	Icmr Bull	28	10	89-102			12295322	#128	Puri 1998		5. not intervention
MPS views on population growth.		1997	Sep	Natl Popul News Bull	1	5	4			12295517	#1267			5. not intervention
Country watch: Burkina Faso.	Navele T; Timmermans D; Ouedraogo ML	1999		Sex Health Exch		2	10-1			12295563	#216	Navele 1999		5. not intervention
Indonesian survey looks at adolescent reproductive health.	Achmad SI; Westley SB	1999	Oct	Asia Pac Pop Policy		51	1-4			12295693	#318	Achmad 1999		5. not intervention
[Family planning and the mothers of the town of Toamasina (1988)].	Rakotomanga JD; Rakotomanga S	1992		Ravintsara		3	83-6			12295842	#176	Rakotomanga 1992		5. not intervention
Youth leadership at PPNC.	Ecker N; Smith J	2000	Apr	Educ Update	4	5	1-3			12295858	#932	Ecker 2000		1. Not LMICS; 5. not intervention
Survey shows shortcomings in male RH knowledge and practice.		2000	Apr	JOICFP News		310	5			12295864	#269			5. not intervention
Family planning associations (FPAs) respond to the HIV / AIDS epidemic.	Barry TM	1998	May	Afr Link			8-9			12295895	#462	Barry 1998		3. Not male/partner engagement
Bag the gag rule. Poll indicates most Americans think global gag rule is wrong.	Ernst J; Farmer A	2000	Sep	Reprod Freedom News	9	9	4-5			12296162	#2326	Ernst 2000		1. Not LMICS
Family planning in India.	Agarwala SN	1967		IPPF Med Bull	1	2	2			12304988	#366	Agarwala 1967		5. not intervention
The ovulation method of family planning.	France JT	1973	Jun	IPPF Med Bull	7	3	2-3			12306723	#3320	France 1973		3. Not male/partner engagement
Minnesota: PP unit may continue to provide contraceptives to most minors.		1973	Apr	Fam Plann Popul Rep	2	2	29			12307101	#2153			1. Not LMICS
An intensive effort to reduce fertility in Taoyuan County, Taiwan: 1973 intermediate report.	Sun TH	1974	Aug	Ind Free China	42	2	6-15			12307282	#798	Sun 1974		1. Not LMICS
Family planning and maternal and child health services.	Singh A	1975	Dec	Swasth Hind	19	12	370-4			12307760	#138	Singh 1975		5. not intervention
Ecuadorian Health Ministry publishes fertility regulation handbook.		1976	Oct	IPPF WHR News Serv	4	5	20			12308163	#518			3. Not male/partner engagement
Maternal and child health prospects in Nicaragua.		1976	Oct	IPPF WHR News Serv	4	5	5			12308166	#149			5. not intervention
Fertility behaviour in India - some aspects.	Parthasarathy NR	1975	Mar	Swasth Hind	19	3	81-3			12308208	#501	Parthasarathy 1975		3. Not male/partner engagement
Family planning programme need for self-examination.	Gandhi I	1975	Mar	Swasth Hind	19	3	98-100			12308209	#496	Gandhi 1975		5. not intervention
Voluntary childlessness and social policy: an alternative view.	Veevers JE	1977		Fam Plann Resume	1	1	254-6			12308800	#450	Veevers 1977		1. Not LMICS
Methods and approaches: some vital conclusions. (Contraception)).	Kamath HV	1977	Jun	Cent Call	12	6	10-1			12308879	#1603	Kamath 1977		1. Not LMICS
Make Nirodh as important as food and water.	Yadav JP	1978	Feb	Cent Call	13	2	7			12308918	#464	Yadav 1978		3. Not male/partner engagement
Pangasinan (A PPO pilot province.).	Lorenzo P	1978	Apr-Jun	Popul Forum	4	2	8-9			12309116	#626	Lorenzo 1978		3. Not male/partner engagement
Biological effectiveness of the sympto thermal rhythm method. An international study. A preliminary report.	Rice Fj Lanctot; Garcia-devasa C	1978		Acta Med Rom	16	3	349-56			12309199	#188	RiceFjLanctot 1978		5. not intervention
Hong Kong: legal aspects of family planning.		1979		Asian Pac Popul Programme News	8	2	21			12309578	#303			5. not intervention
Bangladesh: new directions for achieving national target.		1979		Asian Pac Popul Programme News	8	2	8			12309584	#332			5. not intervention
The psychology of male (non) involvement.		1977		Fam Plann (Palo Alto)	8	2-3	9-11			12309690	#1381			5. not intervention
Nonclinical family planning programs.	Bair WD	1978		Fam Plann Resume	2	1	107-21			12309775	#619	Bair 1978		5. not intervention
African women and family planning. [Letter].	Aigbotsua PP	1979	Jul-Aug	Afr Woman	22		6			12309800	#348	Aigbotsua 1979		5. not intervention
Basic information on family formation and family planning in rural Bangladesh.	Latif Mia MA; Zoha MS; Haq M; Khan AR; Rahman MM; Hossain MZ	1978		Rural Demogr	5	1/2	39-59			12309981	#2502	LatifMia 1978		5. not intervention
Analysis of fertility and labour force differentials in the Arab world.	Azzam H	1979	Jun	Popul Bull U N Econ Comm West Asia		16	39-49			12310015	#195	Azzam 1979		3. Not male/partner engagement
Contraceptives must fit in reproductive life plan.	Hatcher RA	1980	Dec	Contracept Technol Update	1	9	131-2			12310049	#1907	Hatcher 1980		3. Not male/partner engagement
Bicol hospital reaches out to rural folk.	Guerrero AM	1978	Jun	Initiatives Popul	4	2	8-12			12310078	#2440	Guerrero 1978		2. not Women's Health
Alternate strategies for beginning contraceptive use: the case of Bangladesh.	Langsten R; Potter RG; Kobrin F; Mosley WH	1979	Summer	Bangladesh Dev Stud	7	2	107-21			12310112	#457	Langsten 1979		5. not intervention
Sterilization in Australia.	Alesich V	1980	Dec	Fam Plann Inf Serv	1	5	52-5			12310334	#2891	Alesich 1980		1. Not LMICS
Attitudes to vasectomy.	Howard G	1981	Aug	IPPF Med Bull	15	4	1-3			12310974	#1433	Howard 1981		5. not intervention
Community development built on tradition: the example of Sawahlunto.		1981		JOICFP Rev	1	1	5-10			12310980	#679			2. not Women's Health
[Shift the focus of family-planning work to one couple giving birth to one child--an investigative report on family-planning conditions in Shifang County].	Lin FD; Zhou Q	1980	Apr	Renkou Yanjiu		1	54-9			12311028	#695	Lin 1980		5. not intervention
[Advocating "one couple with one child" being an optimal choice].	Wang WY; Zhang MC	1981	Apr	Renkou Yanjiu		2	41-2			12311032	#517	Wang 1981		2. not Women's Health
India's population: second and growing.	Visaria P; Visaria L	1981	Oct	Popul Bull	36	4	1-57			12311058	#142	Visaria 1981		5. not intervention
Attitude towards induced abortion in Bangladesh.	Ahmad R	1979	Autumn	Bangladesh Dev Stud	7	4	97-108			12311297	#600	Ahmad 1979		5. not intervention
[The Billings method].		1981	May	Temas Poblac	7	12	14			12311398	#201			5. not intervention
We must seriously study the new situation in family planning.		1981	Aug	Dly Rep Peoples Repub China	1		K12-4			12311426	#177			5. not intervention
Wang Feng on family planning.		1979	Sep	Dly Rep Peoples Repub China	1		T5			12311427	#488			3. Not male/partner engagement
Jiangxi planned parenthood.		1981	Feb	Dly Rep Peoples Repub China	1	37	7			12311432	#345			3. Not male/partner engagement
Acceptors of population programme in Pakistan.	Syed SH	1981	Spring	Pak Dev Rev	20	1	81-93			12311458	#768	Syed 1981		2. not Women's Health
Interrelationship of culture and fertility: a review of Thai experience.	Nibhon D; Noppavan C	1981	Dec	J Thai Assoc Volunt Steriliz			5-18			12311580	#109	Nibhon 1981		5. not intervention
Progress report on a multi-service family planning mobile unit September, 1981.		1981	Dec	J Thai Assoc Volunt Steriliz			97-101			12311584	#646			3. Not male/partner engagement
Population: the doomsday bomb.	Fraser S	1982	Jul	Age			20			12311599	#402	Fraser 1982		5. not intervention
Contraceptive use in China.	Perkin GW; Genstein J; Morrow M	1980		PIACT Prod News	2	1	1-8			12311625	#778	Perkin 1980		1. Not LMICS
Impact of contraceptive practice on child spacing. A life table analysis of birth intervals of urban and rural women, 1979.	Singhadej O; Keller T; Palmore JA	1981	Dec	J Thai Assoc Volunt Steriliz		3	57-74			12311886	#2623	Singhadej 1981		3. Not male/partner engagement
[Affective investment, identification and their impact on therapeutic abortion (author's transl)].	Aussilloux MT; Mattauer B; Peyrot D; Viala JL	1983	Jan	Contracept Fertil Sex (Paris)	11	1	29-31			12311956	#2266	Aussilloux 1983		3. Not male/partner engagement
Population debate dimensions and prospects.	Raina BL	1983	Jan	Yojana	27	1-2	11-4			12311990	#310	Raina 1983		5. not intervention
Checking population pressure in India.	Mittal SP	1983	Jan	Yojana	27	1-2	15-6, 56			12311991	#641	Mittal 1983		5. not intervention
Population problem, a planner's view.	Chavan SB	1983	Jan	Yojana	27	1-2	17-20			12311992	#415	Chavan 1983		3. Not male/partner engagement
[The dramatic turn toward sterilization in Quebec from 1971 to 1979].	Marcil-gratton N	1981	Aug	Cah Que Demogr	10	2	189-210			12312376	#1925	Marcil-gratton 1981		5. not intervention
China's first family planning publicity month.	Shen G	1983	May	China Popul Newsl	1	1	14-5			12312452	#330	Shen 1983		1. Not LMICS
Communique of the State Family Planning Commission on a nationwide fertility sampling survey of every person per thousand.		1983	May	China Popul Newsl	1	1	5-7			12312454	#724			5. not intervention
Implementation of China's population policy.	Qian XZ	1983	May	China Popul Newsl	1	1	8-13			12312455	#647	Qian 1983		1. Not LMICS
1981 census of India: some implications for family planning.	Ramabhadran VK	1983		Asian Pac Popul Programme News	12	4	20-1			12312728	#428	Ramabhadran 1983		3. Not male/partner engagement
Multivariate analysis of regional differentials of nuptiality in Bangladesh.	Chowdhury AA; Islam MA	1981		Rural Demogr	8	2	55-67			12312786	#264	Chowdhury 1981		2. not Women's Health
The influence of female education, labour force participation and age at marriage on fertility behaviour in Bangladesh.	Chaudhury RH	1983	Dec	Janasamkhya	1	2	143-62			12312911	#111	Chaudhury 1983		5. not intervention
India: the human factor in overcoming population problems.	Gandhi I	1984		Asian Pac Popul Programme News	13	1	15-6			12313051	#421	Gandhi 1984		5. not intervention
Population planning: a well co-ordinated approach required.		1984		Asian Pac Popul Programme News	13	1	17-9			12313052	#521			3. Not male/partner engagement
Indonesia. B. The building of a successful population-family planning programme.	Suyono H	1984		Asian Pac Popul Programme News	13	1	25-7			12313054	#139	Suyono 1984		5. not intervention
Third Asian and Pacific Conference perspectives on family planning, population, and development.		1984		Asian Pac Popul Programme News	13	2	25-30			12313216	#182			5. not intervention
China: the strengthening of family planning at grass-roots level.	Zhang Q	1984		Asian Pac Popul Programme News	13	2	33-4			12313217	#702	Zhang 1984		1. Not LMICS
Delayed childbearing in the U.S.: facts and fictions.	Baldwin WH; Nord CW	1984	Nov	Popul Bull	39	4	1-42			12313332	#810	Baldwin 1984		1. Not LMICS
[Birth limitation, late marriage and decline in the natural increase rate of the population].	Zhang LZ	1980	Sep	Renkou Yu Jingji		1	35-9			12313349	#393	Zhang 1980		5. not intervention
The emergence of countercyclical US fertility: a reassessment of the evidence.	Mcdonald J	1983	Fall	J Macroecon	5	4	421-36		10.1016/0164-0704(83)90032-0	12313364	#88	Mcdonald 1983		1. Not LMICS
Family planning and population policy in Brazil.	Sanders TG	1984	Aug	UFSI Rep		16	1-7			12313401	#103	Sanders 1984		5. not intervention
New contraceptives by the year 2000: promise and challenge.	Rinehart W	1984	Dec	Asian Pac Popul Programme News	13	4	13-6			12313700	#2618	Rinehart 1984		3. Not male/partner engagement
Indonesia: community participation key to success.		1984	Dec	Asian Pac Popul Programme News	13	4	31-2			12313702	#503			5. not intervention
Extending the frontiers of knowledge for the benefit of mankind.	Segal SJ	1984	Dec	Asian Pac Popul Programme News	13	4	9-10			12313705	#827	Segal 1984		5. not intervention
Population policy measures: effects on reproductive behavior in Hungary.	Klinger A	1984		Popul Bull UN		17	64-79			12313710	#2454	Klinger 1984		1. Not LMICS
Health posts: providers of basic health care and family planning in the rural areas.	Yang JM	1985	Oct	JOICFP Rev	10		7-9			12313891	#826	Yang 1985		5. not intervention
The Philippines: country statement prepared for the International Conference on Population, Mexico City, August 1984.		1985	Mar	Philipp Popul J	1	1	1-7			12313944	#183			5. not intervention
"Three primaries" method in pushing family planning ahead.		1983		Popul Res	1	2	56-9			12313986	#590			5. not intervention
Current family planning work viewed from results of the National Fertility Sample Survey.	Xiao Z; Chen S	1985	Jul	Popul Res	2	3	19-24			12314260	#377	Xiao 1985		5. not intervention
A comparison of the World Population Plan of Action and the recommendations for the further implementation of the World Population Plan of Action.		1985		Popul Bull UN		18	1-9			12314305	#1955			5. not intervention
Laparoscopic sterilization camps--a retrospection.	Mehta PV	1984	Apr	J Obstet Gynaecol India	34	2	191-3			12314455	#237	Mehta 1984		5. not intervention
Bangladesh: towards health for all by the year 2000.	Mazour-ul-karim	1986	Nov	JOICFP Rev	12		4-6			12314469	#731	Mazour-ul-karim 1986		5. not intervention
Towards health for all by the year 2000.	Manzoor-ul-karim	1986	Nov	JOICFP Rev	12		4-6			12314470	#620	Manzoor-ul-karim 1986
Smaller families through China's integrated project.	Wang Y	1986	Nov	JOICFP Rev	12		9-10			12314472	#745	Wang 1986		1. Not LMICS
The premarriage counseling program: effectively meeting its objectives.	Quijano Nv Jr	1986		Initiatives Popul	8	3	23-30			12314761	#309	QuijanoNvJr 1986		2. not Women's Health
An investigation into the problems of the ages of marriage and reproduction.	Duan W; Yang Y	1984	Spring-Summer	Chin Sociol Anthropol	16	3-4	131-44		10.2753/csa0009-4625160304131	12314769	#93	Duan 1984		5. not intervention
Communique on the one-in-one thousand sample survey of birthrate of China's population.		1984	Spring-Summer	Chin Sociol Anthropol	16	3-4	77-82		10.2753/csa0009-462516030477	12314776	#276			5. not intervention
[Family planning in Colombia -- 1987].	Trias M	1987	Sep	Profamilia	3	9-10	5-9			12315078	#493	Trias 1987		5. not intervention
[A study on the local marriage network in Korea].	Kim JS	1987	Dec	Ingu Pogon Nonjip	7	2	19-38			12315150	#751	Kim 1987		1. Not LMICS
[Premature recourse to tubal ligation in Quebec: some undesirable consequences?].	Marcil-gratton N	1987	Apr	Sociol Soc	19	1	83-95			12315211	#667	Marcil-gratton 1987		1. Not LMICS
[Attitudes and practices related to pregnancy and birth in a population from the State of Mexico].	Zamudio-diaz L; Barron-hernandez J; Martinez-sanchez C; Jimenez-ortiz T; Suarez-tellez M	1988	Jan-Mar	Perinatol Reprod Hum	2	1	25-31			12315233	#669	Zamudio-diaz 1988		5. not intervention
Condoms come back.	Ibeji I; Momah A	1987	Mar	ThisWeek			20			12315247	#567	Ibeji 1987		2. not Women's Health
[Family planning in Cuba].	Sosa Marin M	1987	Nov-Dec	Popul Desenvolv	22	145	3-5			12315396	#325	SosaMarin 1987		5. not intervention
[Contraception in Brazil].	Schiavo M	1987	Nov-Dec	Popul Desenvolv	22	145	30			12315397	#181	Schiavo 1987		5. not intervention
[Social mobilization and information, education, communication (IEC) in the area of population].	Zigirumugabe S	1988	Apr	Imbonezamuryango		11	23-8			12315404	#400	Zigirumugabe 1988		3. Not male/partner engagement
Are the economic consequences of population growth a sound basis for population policy?	Preston SH	1987		Popul Bull UN		23-24	1-10			12315518	#215	Preston 1987		2. not Women's Health
The effect of sex preference on fertility and family planning: empirical evidence.	Arnold F	1987		Popul Bull UN		23-24	44-55			12315521	#642	Arnold 1987		5. not intervention
Condom user study explores Bangladesh's "condom gap".		1988	Summer	Netw Res Triangle Park N C	9	4	5			12315564	#535			5. not intervention
Spotlight. China. Part II.	Brophy G	1989	Apr	Popul Today	17	4	12			12315610	#552	Brophy 1989		3. Not male/partner engagement
Young, low-parity women: critical target group for family planning in Bangladesh.	Alauddin M; Vanlandingham M	1989	Mar	Asia Pac Popul J	4	1	49-58			12315771	#604	Alauddin 1989		3. Not male/partner engagement
[The difficulties of contraception: conflicts and paradoxes].	Cribier F	1988	Jun	Fertil Contracept Sex	16	6	459-63			12315842	#2484	Cribier 1988		3. Not male/partner engagement
[What can be expected of family planning?].	Tallon F	1989	Apr	Imbonezamuryango		14	15-20			12315863	#550	Tallon 1989		3. Not male/partner engagement
Evidence of fertility regulation among rural French villagers, 1749-1789: a sequential econometric model of birth-spacing behavior (Part 1).	David PA; Mroz TA	1989	Sep	Eur J Popul	5	1	1-26		10.1007/BF01796786	12315883	#1985	David 1989		1. Not LMICS
China's nationwide fertility and family planning sample survey ends successfully.		1989	Jun	Popul Headl		171	2			12315911	#735			1. Not LMICS
Married women's retirement behavior.	Pozzebon S; Mitchell OS	1989		J Popul Econ	2	1	39-53		10.1007/BF00599179	12315948	#1228	Pozzebon 1989		2. not Women's Health
Hybrid coconut seedlings, scholarships, and discount cards for family planning acceptors.	Sumarsono	1989	Oct	Integration		21	28-31			12315968	#569	Sumarsono 1989		3. Not male/partner engagement
Status of women and family planning: the Indian case.	Vaidyanathan KE	1989	Jun	Asia Pac Popul J	4	2	3-18			12316023	#117	Vaidyanathan 1989		5. not intervention
The effect of infant and child mortality on subsequent fertility.	Richter K; Adlakha A	1989	Jul	Warasan Prachakon Lae Sangkhom	2	1	43-62, 117			12316144	#110	Richter 1989		5. not intervention
Spotlight: Haiti.	May JF	1989	Dec	Popul Today	17	12	12			12316152	#70	May 1989		2. not Women's Health
Zambian population policy and the Integrated Family Planning Project.	Kaunda KD	1989	Dec	Integration		22	32-5			12316163	#684	Kaunda 1989		5. not intervention
Fertility decline and gender preference--an experience of Kerala.	Ramakumar R; Devi KS	1989	Dec	Janasamkhya	7	2	121-38			12316274	#286	Ramakumar 1989		5. not intervention
India in the demographic trap.	Reddy PH	1989	Dec	Janasamkhya	7	2	93-102			12316277	#224	Reddy 1989		5. not intervention
Pronatalist experience in Europe.	David HP	1989	Winter	Plan Parent Eur	18	2	2-4			12316309	#1578	David 1989		1. Not LMICS
[Development of a voluntary surgical contraception program in Rwanda].	Rutagwera JM	1990	Aug	Imbonezamuryango		18	10-3			12316568	#344	Rutagwera 1990		3. Not male/partner engagement
Family planning costs and benefits.		1989	Jan	OECD Obs		155	12-4			12316737	#483			5. not intervention
Fertility reductions in four countries: voluntary sterilization plays a role.	Halpern JH	1990	Jul	AVSC News	28	2	3-4			12316742	#433	Halpern 1990		5. not intervention
Integrated Family Planning, Nutrition, and Parasite-Control Project in Ghana: a baseline survey report.	Odai I	1990	Oct	Integration		25	25-36			12316755	#808	Odai 1990		5. not intervention
Shortage of midwives -- the effect on family planning.	Kwast BE	1991	Jun	IPPF Med Bull	25	3	1-3			12316917	#575	Kwast 1991		3. Not male/partner engagement
Family planning dialogue. Rumors of contraception: myths vs facts.		1990		New Egypt J Med	4	2 Suppl	1-21			12317021	#277			5. not intervention
[Abortion: a public health or a family planning problem].	Aguayo Hernandez JR	1991	Jan-Feb	Emisor Demogr	5	1	19-24			12317070	#359	AguayoHernandez 1991		3. Not male/partner engagement
The Soviet question: as the new commonwealth rises from the ruins, will Western family planning assistance come to the rescue?	Barron T	1992	Jan-Feb	Family Plan World	2	1	22-3, 25			12317123	#2481	Barron 1992		5. not intervention
The dynamics of contraceptive adoption in Bohol, Philippines: 1976-1978.	Reynes JF	1988	Jan-Dec	Philipp Popul J	4	1-4	23-37			12317185	#598	Reynes 1988		5. not intervention
[Tubal ligation and vasectomies in Quebec. Recent trends].	Rochon M	1991	Spring	Cah Que Demogr	20	1	157-66			12317201	#1961	Rochon 1991		1. Not LMICS
Deferment of marriage and childbearing and effective control of population growth.	Yang S; Gu B	1991	Aug	China Popul Today	8	4	6-8			12317274	#699	Yang 1991		2. not Women's Health; 3. Not male/partner engagement
Family planning and protection of human rights.		1991	Dec	China Popul Today	8	6	4-6			12317280	#333			3. Not male/partner engagement
What happens to contraception when anti-abortion laws pass?		1991	Sep	Contracept Technol Update	12	9	143-4			12317311	#2816			1. Not LMICS
The power of planning births.	Adamson P	1992		People Planet	1	1-2	30-1			12317385	#640	Adamson 1992		5. not intervention
Concern for a graying nation.		1992	Jul	JOICFP News		217	5			12317491	#973			5. not intervention
Public policies and reproductive technology: a feminist critique.	Mccormack T	1991		Res Sociol Health Care	9		105-24			12317572	#2684	Mccormack 1991		3. Not male/partner engagement
Use of male methods varies by region.	Hardee-cleaveland K	1992	Aug	Netw Res Triangle Park N C	13	1	10-2			12317719	#304	Hardee-cleaveland 1992		5. not intervention
Communication key for family planning.	Hardee-cleaveland K	1992	Aug	Netw Res Triangle Park N C	13	1	13			12317720	#368	Hardee-cleaveland 1992		5. not intervention
Mexican agencies reach teenagers.	Brito Lemus R; Beamish J	1992	Aug	Netw Res Triangle Park N C	13	1	14-5			12317721	#734	BritoLemus 1992		3. Not male/partner engagement
Men targeted for family planning in Zambia.	Chirambo K	1992	Aug	Netw Res Triangle Park N C	13	1	16-7			12317722	#786	Chirambo 1992		5. not intervention
Men in Bangladesh play a role in family planning.	Ahsan SB	1992	Aug	Netw Res Triangle Park N C	13	1	18-9			12317723	#165	Ahsan 1992		5. not intervention
AIDS puts condoms in spotlight.	Manuel J	1992	Aug	Netw Res Triangle Park N C	13	1	24-7			12317725	#557	Manuel 1992		2. not Women's Health
Getting more men involved.	Finger WR	1992	Aug	Netw Res Triangle Park N C	13	1	4-6			12317727	#226	Finger 1992		5. not intervention
Pilot programs increase men's involvement.	Finger WR	1992	Aug	Netw Res Triangle Park N C	13	1	8-9			12317728	#300	Finger 1992		5. not intervention
MCH promotes family planning.	Duan Y	1992	Jun	China Popul Today	9	3	14-6			12317814	#665	Duan 1992		5. not intervention
Ensuring survival.	Sadik N	1992	Dec	Integration		34	10-1			12317825	#136	Sadik 1992		5. not intervention
Students absorb it better.	Poppe P; Aller Atucha LM	1992	Dec	Integration		34	30-5			12317832	#232	Poppe 1992		5. not intervention
[[The tempo and quantum components in trends in period fertility measures in present-day Japan: a Butz-Ward-type model and its application]].	Otani K	1991		Kansai Daigaku Keizai Ronshu	40	6	69-95			12317847	#1897	Otani 1991		1. Not LMICS
Fertility levels and trends in South Asia: an assessment and prospects.	Rele JR	1992	Jan-Jun	Genus	48	1-2	133-54			12317864	#119	Rele 1992		5. not intervention
A standardized measure of the years spent in a given conjugal or marital state.	De Santis G	1992	Jan-Jun	Genus	48	1-2	19-46			12317867	#3546	DeSantis 1992		2. not Women's Health
Serious complications after vasectomy rare, experts say.		1990	Dec	Contracept Technol Update	11	12	185			12317890	#2686			2. not Women's Health
The newly-weds' decisions on contraception.	Guo Y; Lin D; Shi Y; Lou C; Fang K; Li H; Gao E; Zhang D	1992		Chin J Popul Sci	4	2	175-85			12317923	#697	Guo 1992		1. Not LMICS
Labor force participation and fertility: a study of married women in Bangladesh.	Miah MM; Mizan AN	1992	Autumn	Int J Sociol Fam	22	2	69-82			12317936	#108	Miah 1992		5. not intervention
The effect of sex preference on subsequent fertility in two provinces of China.	Wen X	1992	Dec	Asia Pac Popul J	7	4	25-40			12317938	#755	Wen 1992		1. Not LMICS
[Heterosexual transmission of HIV infection]].	Coulaud JP	1993	Feb	Contracept Fertil Sex (Paris)	21	2	145-8			12318013	#686	Coulaud 1993		5. not intervention
[The impact of family planning on reproductive health].	Trias M	1992	Jun	Profamilia			4-13			12318090	#273	Trias 1992		5. not intervention
Next step for Egypt -- access to more methods.	Herndon N	1993	Mar	Netw Res Triangle Park N C	13	3	18-21			12318096	#613	Herndon 1993		3. Not male/partner engagement
[Familial modernity and plurality in West Africa].	Vimard P	1993	Jan-Mar	Tiers Monde	34	133	89-115			12318120	#425	Vimard 1993		2. not Women's Health
Shanghai takes action to reduce abortions.		1992	Dec	China Popul Today	9	6	14-5			12318230	#524			1. Not LMICS
Iran rebuilds family planning services.	Butta P	1993	Jul	AVSC News	31	2	3, 5			12318289	#299	Butta 1993		5. not intervention
Minister Peng stresses the necessity for improving the working style in family planning implementation.		1993	Jun	China Popul Today	10	3	2-3			12318429	#413			5. not intervention
Bishops reaffirm Humanae Vitae as "the authentic and constant teaching of the Magisterium".		1993	Sep-Oct	CCL Family Found	20	2	10-1			12318433	#2154			5. not intervention
The second twenty-five years.	Kippley JF	1993	Sep-Oct	CCL Family Found	20	2	6, 20			12318435	#2612	Kippley 1993		3. Not male/partner engagement
Induced abortion among the Pati Rabha women of Boko area, Kamrup district, Assam.	Sarma R; Das PB	1993	Sep	J Assam Science Society	35	3	162-9			12318459	#694	Sarma 1993		3. Not male/partner engagement
[Family planning: a choice made in total freedom].	Dossou L	1993		Bien Naitre		4	10-2			12318553	#544	Dossou 1993		5. not intervention
[Why family planning in Africa?].	Salifou A	1993		Bien Naitre		4	22-3			12318557	#419	Salifou 1993		5. not intervention
Singing about family planning.	Emah E	1993	Oct-Dec	Niger Pop			38			12318626	#231	Emah 1993		5. not intervention
IEC is fundamental.		1994	Feb	China Popul Today	11	1	10-1			12318704	#261			3. Not male/partner engagement
Debate on abortion in Colombia and Uruguay.		1994	Jan-Mar	Newsl Womens Glob Netw Reprod Rights		45	20-1			12318725	#230			5. not intervention
Chinese give new vasectomy methods a hard look.		1994	Jan-Feb	Family Plan World	4	1	28			12318853	#429			1. Not LMICS
PrepCom III ends with no consensus on reproductive health and rights.		1994	May	Reprod Freedom News	3	9	7-8			12318893	#1763			3. Not male/partner engagement
Quality: what do poor women want?	Verma A	1994		Plan Parent Chall		2	10-4			12318908	#511	Verma 1994		2. not Women's Health
PFPP re-introduces DMPA.		1994	Jan-Feb	ICMH Newsl	20	205	1			12318988	#91			2. not Women's Health
Community enthusiasm in hard-hit Sierra Leone.	Worthington T	1994		Popul Concern News		9	3			12318991	#529	Worthington 1994		2. not Women's Health
STD services in family planning programs.	Cole L; Finger WR	1994	Dec	Netw Res Triangle Park N C	15	2	22-3			12319044	#527	Cole 1994		3. Not male/partner engagement
Barrier methods serve dual purpose.	Feldblum P; Barnett B	1994	Dec	Netw Res Triangle Park N C	15	2	24-5			12319045	#736	Feldblum 1994		5. not intervention
[Induced abortion. Descriptive and quantitative study of the psychological and psychosocial aspects].	Lapple M	1994	Feb	Contracept Fertil Sex (Paris)	22	2	117-22			12319055	#2900	Lapple 1994		1. Not LMICS
Observations about a central Brazilian indigenous population: the Bakairi.	Picchi D	1994	Mar	South Am Indian Stud		4	37-46			12319065	#656	Picchi 1994		5. not intervention
Study recommends measures to reduce induced abortion among young women in the Republic of Korea.		1994		Prog Hum Reprod Res	29		6			12319108	#630			1. Not LMICS
A study on the discontinuation and failure of contraception among newly married couples in Shanghai.	Guo Y; Lin D	1994		Chin J Popul Sci	6	3	311-22			12319171	#140	Guo 1994		1. Not LMICS
Chinese women's participation in fertility discussions.	Li L	1993	Spring	Int J Sociol Fam	23	1	33-42			12319220	#324	Li 1993		1. Not LMICS
Results of 1,469 microsurgical vasectomy reversals by the Vasovasostomy Study Group.	Belker AM; Thomas Aj Jr; Fuchs EF; Konnak JW; Sharlip ID	1992	Apr-Jun	J Urol Nurs	11	2	93-111			12319282	#2009	Belker 1992		2. not Women's Health
Statement by Minister Peng Peiyun at the International Conference on Population and Development.	Peng P	1994	Oct	China Popul Today	11	5	2-4			12319287	#395	Peng 1994		5. not intervention
Improving the quality of care in Chinese family planning programme.	Jiang Y; Geng Q; Haffey J; Douglas E	1994	Oct	China Popul Today	11	5	5-8			12319288	#693	Jiang 1994		1. Not LMICS
Decline of traditional family system and reproductive behaviour in rural Bangladesh.	Sarker PC	1993	Jan-Mar	Indian J Soc Sci	6	1	65-75			12319291	#96	Sarker 1993		5. not intervention
Men and family planning: a special initiative.	Harper PB; Jezowski TW	1991	Oct	AVSC News			7			12319353	#320	Harper 1991		5. not intervention
Fertility and family planning behavior linked to residence in Egypt.		1995		Newsl Macro Syst Inst Resour Dev Demogr Health Surv	7	1	3			12319375	#405			5. not intervention
Evidence mounts for sex-selective abortion in Asia.	Westley SB	1995	May-Jun	Asia Pac Pop Policy		34	1-4			12319402	#753	Westley 1995		3. Not male/partner engagement
Liberating the shackled half. Family planning in Pakistan.	Geary J	1995		ORGYN		3	2-6			12319515	#327	Geary 1995		5. not intervention
Infertility in Africa.	Gerais AS; Rushwan H	1992	Jul	Popul Sci	12		25-46			12319540	#645	Gerais 1992		5. not intervention
Challenges from Cairo.	Tamburlini G	1994	Dec	Kangaroo	3	2	190-4			12319585	#1827	Tamburlini 1994		5. not intervention
[Ministerial Instruction No. 779 of March 3, 1988 concerning the promotion of the Family Health Program (SMI/PF) in health institutions in Rwanda].		1992	Dec	Imbonezamuryango		25	20-3			12319661	#396			3. Not male/partner engagement
New awareness campaign increases appeal of family planning.		1999	Jun	China Popul Today	16	3	17-8			12319745	#474			1. Not LMICS
Preparing for new male contraceptives.	Mcgee M	1999	Oct	Educ Update	4	2	1-3			12319748	#1796	Mcgee 1999		1. Not LMICS
Information, education and communication. Developments and trends in population IEC.		1995		Popul Educ Asia Pac Newsl Forum		42	15-6			12319764	#1785			5. not intervention
Content of educational programmes for men.	Hein C	1995		Popul Educ Asia Pac Newsl Forum		42	27			12319766	#1720	Hein 1995		5. not intervention
An innovative simplified MCH score for assessing the ideal babies in well baby shows of postpartum outreach programme.	Anandalakshmy PN; Mittal S	1995	Apr-Jun	Indian J Matern Child Health	6	2	50-3			12319818	#440	Anandalakshmy 1995		2. not Women's Health
National interests.		1994	Jul-Aug	Audubon			58-9			12319838	#69			5. not intervention
Japanese government takes steps toward approving birth control pill.		1995	Oct	Reprod Freedom News	4	19	5-6			12319897	#2959			1. Not LMICS
Men and family planning: focus on Egypt.	Roudi F; Ashford LS	1996	Feb	Popul Today	24	2	3			12319967	#328	Roudi 1996		5. not intervention
Fertility control early in marriage in Ireland a century ago.	O Grada C; Duffy N	1995	Nov	J Popul Econ	8	4	423-31		10.1007/BF00180877	12320118	#1647	OGrada 1995		1. Not LMICS
Status of women must be at programmes' core.		1996	Jan-Feb	Popul Headl		250	4			12320161	#910			2. not Women's Health; 3. Not male/partner engagement
Asian regional project set for new cycle.		1996	Mar	JOICFP News		261	1			12320164	#510			2. not Women's Health
An analysis of the determinants of family planning volunteer workers' performance in Iloilo City.	David F; Chin F	1993	Jan-Dec	Philipp Popul J	9	1-4	12-25			12320230	#587	David 1993		2. not Women's Health
On the right track. The integrated IEC campaign succeeds in recruiting many acceptors in a fishing commune.	Hata K	1995	Fall	Integration		45	14-6			12320319	#234	Hata 1995		3. Not male/partner engagement
Community-based IEC campaign. TFR has dropped to 2.15 in Binh Thanh District, Ho Chi Minh City.	Nguyen Ngoc Lich	1995	Fall	Integration		45	18-20			12320321	#227	NguyenNgocLich 1995		5. not intervention
One or two children. Replacement level fertility is expected to be achieved by 2015 or earlier.	Nguyen Thien Truong	1995	Fall	Integration		45	28-30			12320327	#423	NguyenThienTruong 1995		5. not intervention
The strong commitment. The government of Vietnam has invested nearly 30% of its budget for all the social programs such as education, health, population and family planning.	Nguyen Phuong Lan	1995	Fall	Integration		45	4-6			12320332	#146	NguyenPhuongLan 1995		3. Not male/partner engagement
Using maps to improve services.		1992	Nov-Dec	Fam Plan Manag	1	5	1-16			12320431	#1960			5. not intervention
Traditional beliefs part of people's lives.	Keller S	1996	Fall	Netw Res Triangle Park N C	17	1	10-1			12320441	#607	Keller 1996		3. Not male/partner engagement
Withdrawal popular in some cultures. Contraceptive update.	Finger WR	1996	Fall	Netw Res Triangle Park N C	17	1	15-6, 24			12320443	#290	Finger 1996		3. Not male/partner engagement
Client training vital for NFP.	Keller S; Finger WR	1996	Fall	Netw Res Triangle Park N C	17	1	21			12320445	#719	Keller 1996		5. not intervention
Fertility awareness and natural family planning. Opinion.	Lamprecht VM; Pyper C	1996	Fall	Netw Res Triangle Park N C	17	1	22-3			12320446	#1503	Lamprecht 1996		5. not intervention
[The condom: a badly known method in 1995].	Janaud A	1996	Feb	Contracept Fertil Sex (Paris)	24	2	117-22			12320462	#2991	Janaud 1996		1. Not LMICS
Africa takes a more male-friendly approach to family planning.	Omuodo DO	1996	Dec	AIDS Anal Afr	6	6	14			12320529	#458	Omuodo 1996		5. not intervention
Integration of poverty alleviation with family planning: an interview with SFPC Vice Minister Yang Kuifu.	Zhu HZ	1996	Aug	China Popul Today	13	4	2			12320583	#434	Zhu 1996		2. not Women's Health
Promote more civil-minded and happier families. Urban family planning programme.		1997	Feb	China Popul Today	14	1	10-1			12320696	#424			1. Not LMICS
National Conference on Urban Family Planning Programme.	Zhang G	1997	Feb	China Popul Today	14	1	8			12320705	#515	Zhang 1997		5. not intervention
Quality services for Shanghai couples. Urban family planning programme.		1997	Feb	China Popul Today	14	1	9			12320706	#659			1. Not LMICS
A woman's place: household labour allocation in rural Kenya.	Neitzert M	1994		Rev Can Etudes Dev	15	3	401-27		10.1080/02255189.1994.9669567	12320788	#161	Neitzert 1994		2. not Women's Health
Fertility differentials according to females' education, employment and family planning adoption in rural Bangladesh.	Bhuyan KC	1996		Nufusbil Derg	17-18		21-39			12320794	#426	Bhuyan 1996		5. not intervention
On a probability model of open birth interval.	Pandey H	1996	Jul-Dec	Genus	52	3-4	39-45			12320819	#480	Pandey 1996		5. not intervention
The role of different modes of rural marriage in the process of fertility decline in China.	Yan M; Shi R	1997		Chin J Popul Sci	9	1	55-65			12320984	#193	Yan 1997		5. not intervention
An investigative report on the phenomenon of postponing the birth of a second child among farmers in Liaoning province.	Cao J; Zhang Q; Wang Z; Liu F; Kang Z	1997		Chin J Popul Sci	9	1	9-17			12320986	#206	Cao 1997		2. not Women's Health
Quality of care: from concept to action. A way ahead for sub-Saharan Africa FP and RH programmes.	Barry TM	1996	Dec	Afr J Fertil Sexual Reprod Heal	1	2	85-91			12321202	#89	Barry 1996		5. not intervention
Avanti: similar efficacy to latex, more breaks.		1997	Oct	Contracept Technol Update	18	10	123-5			12321211	#3023			5. not intervention
Surprising decline in Iran's growth rates.	Roudi F	1997	Nov	Popul Today	25	11	4			12321257	#323	Roudi 1997		5. not intervention
Empowering women in villages: all-women village councils in Maharashtra, India.	Gala C	1997		Bull Concern Asian Sch	29	2	31-45			12321342	#245	Gala 1997		2. not Women's Health
Family planning in Lhasa.	Zhang G	1997	Aug	China Popul Today	14	3-4	15-6			12321520	#399	Zhang 1997		3. Not male/partner engagement
Tanzania benefits from inter-organizational cooperation.		1998	Aug	JOICFP News		290	4			12321789	#482			5. not intervention
Women plan condom use after sterilization.		1998	Dec	Contracept Technol Update	19	12	157-8			12321806	#1438			1. Not LMICS
STD and induced abortion.	Meskel YW	1998	Sep	Afr Health	20	6	2			12321813	#437	Meskel 1998		5. not intervention
Low fertility due to delay in -- not dearth of -- births.		1998	Sep	Popul Briefs	4	3	5			12321880	#2186			3. Not male/partner engagement
Withdrawal in Pakistan: new insight into an old method.		1998	Sep	Popul Briefs	4	3	6			12321881	#217			5. not intervention
Iran's revolutionary approach to family planning.	Roudi F	1999	Jul-Aug	Popul Today	27	7	4-5			12322212	#500	Roudi 1999		5. not intervention
South-South collaboration learns from the Philippines.		1999	Jul	JOICFP News		301	2			12322253	#172			5. not intervention
Unmet need for family planning.		1998	Sep	Glob Issues	3	2	24-5			12322269	#525			5. not intervention
India's needs and priorities in fertility regulation research.	Puri CP	1999	Feb	Icmr Bull	29	2	17-27			12322289	#293	Puri 1999		5. not intervention
Opposing views on contraceptives presented.		2000	Jun	Reprowatch	23	5-6	7-8			12322661	#481			5. not intervention
Family planning in industrial units.		1970		Birthright	5		3-5			12332197	#742			5. not intervention
A study of knowledge, attitude and practice of family planning in West Pakistan.	Khan WA	1967	Jan	Pak J Fam Plann	1		1-10			12332201	#765	Khan 1967		5. not intervention
Contraception and abortion in Cuba.	Chelala J	1971		IPPF Med Bull	5	5	3-4			12332828	#160	Chelala 1971		5. not intervention
Fertility, knowledge, attitude and practice (KAP) study in relation to family planning in a selected population of the Armed Forces.	Taneja RN	1972		Armed Forces Med J India	28	1	102-7			12332868	#775	Taneja 1972		5. not intervention
Psychological determinants of family size in a Mexican village.	Keller AB	1973		Merrill Palmer Q	19	4	289-99			12333495	#218	Keller 1973		5. not intervention
Thai midwives brought into family planning.		1974	Mar	IDRC Rep	3	1	17-20			12333530	#522			3. Not male/partner engagement
Role of religion in family planning acceptance.	Balasubramanian V	1974	Jan	J Christ Med Assoc India	49	1	15-8			12333563	#461	Balasubramanian 1974		5. not intervention
Attitude to family planning in an Aurangabad slum.	Sathe PV; Muzumdar RD	1974	Dec	Soc Welfare (India)	21	9	9-10			12333599	#624	Sathe 1974		5. not intervention
Fertility, education, and social change.	Punekar V	1974	Mar	Sociol Bull	23	1	99-111		10.1177/0038022919740106	12333680	#588	Punekar 1974		5. not intervention
[Freedom in contraception: opinion of a demographer].	Vincent P	1957	Apr	Temps Mod	12	134	1547-60			12334341	#2950	Vincent 1957		1. Not LMICS
Fertility and family planning among nomads.	Mohseni M; Motabar M	1976		Sociol Ruralis	16	3	197-207			12334762	#710	Mohseni 1976		3. Not male/partner engagement; 5. not intervention
What's happening to U.S. family size?	Miller CE	1977	Jul	Zero Popul Growth Natl Rep	9	5	8			12335169	#2368	Miller 1977		1. Not LMICS
Poverty and resistance to family planning.	Santpur SS; Chari HR; Devi KK	1977	Jun	IPPF Med Bull	11	3	1-2			12335211	#314	Santpur 1977		5. not intervention
Research needs in population and family planning: a view from the developing world.	Fathalla MF	1978	Summer	Draper Fund Rep	6		6-8			12335314	#99	Fathalla 1978		5. not intervention
Assessing fertility and nuptiality differentials of rural and urban Iran.	Lee C-f; Khan M	1977	Winter	Pak Dev Rev	16	4	424-34			12335324	#635	LeeC-f 1977		5. not intervention
Nirodh: a contraceptive of the future.	Kumar VP	1978	Feb	Cent Call	13	2	10-1			12335345	#586	Kumar 1978		3. Not male/partner engagement
How husband-wife relations affect fertility behavior: a study of urban, working class Filipino couples.	Alberto CS	1978	Mar-Apr	Options Policy Pract	4	2	1-16			12335546	#644	Alberto 1978		5. not intervention
Frustrated fertility: a population paradox.	Mcfalls Ja J	1979	May	Popul Bull	34	2	3-43			12335956	#566	McfallsJa 1979		5. not intervention
Analysis: population control program.		1979	Nov	Data Asia	47		6671-2			12336100	#406			2. not Women's Health
[Demographic perspectives and contraception (author's transl)].	Waynberg J	1980	Feb	Contracept Fertil Sex (Paris)	8	2	181-5			12336189	#2284	Waynberg 1980		5. not intervention
Sex and the Third World.	Taylor D	1980	Jun	New Int	88		26-8			12336291	#279	Taylor 1980		5. not intervention
Birth rights.	Hawkin R	1980	Jun	New Int	88		28			12336292	#595	Hawkin 1980		5. not intervention
An analysis of factors in fertility control in Japan -- an updated and revised version.	Muramatsu M	1973		Koshu Eisei In Kenkyu Hokoku	22	4	228-36			12336427	#2132	Muramatsu 1973		1. Not LMICS
[Tubal ligation in U.S.A. (author's transl)].	Aguillaume CJ; Aubert JM; Jubell I	1981	Jan	Contracept Fertil Sex (Paris)	9	1	23-34			12336730	#2997	Aguillaume 1981		1. Not LMICS
Brief history of vasectomy.	Leavesley JH	1980	Dec	Fam Plann Inf Serv	1	5	2-3			12336890	#3165	Leavesley 1980		2. not Women's Health
Chen Muhua, Bo Yibo speak at family planning meeting.		1980	Feb	Dly Rep Peoples Repub China	1		L2			12338054	#408			5. not intervention
Tianjin holds birth control commendation rally.		1981	Feb	Dly Rep Peoples Repub China	1	39	R5			12338069	#537			5. not intervention
Guizhou officials punished for birth control failures.		1980	Jun	Dly Rep Peoples Repub China	1		Q1			12338074	#494			1. Not LMICS
[An analysis of population growth in Romania].	Hou WR	1980		Renkou Yanjiu		2	61-4			12338198	#1378	Hou 1980		1. Not LMICS
The minorities of Bukidnon. Roots and leaves remain the acceptable family planning device.	Consignado LS	1981		Popul Forum	7	4	2-4			12338242	#363	Consignado 1981		2. not Women's Health
Men and family planning--a global view.		1981	Jan-Mar	Concern (Anaheim)		20	1-2			12338296	#2772			5. not intervention
Male acceptance of condoms in Japan.	Uchida Y	1981	Jan-Mar	Concern (Anaheim)		20	3-5			12338297	#2593	Uchida 1981		1. Not LMICS
Eastern Europe: pronatalist policies and private behavior.	David HP	1982	Feb	Popul Bull	36	6	1-49			12338315	#1292	David 1982		5. not intervention
Utilisation pattern of MCH services in an urban community.	Kumar A	1982	Jun-Aug	POPCEN Newsl	8	2	1-5			12338568	#1835	Kumar 1982		5. not intervention
[Professor Wu Jiepeng, prominent urologist, says men should assume more obligations in birth control; ligation surgery is simpler for men than for women].	Xie T	1983	Feb	Jian Kang Bao			1			12338641	#563	Xie 1983		5. not intervention
Barriers in family planning.	Pendharkar LP	1968		Parivar Ayojan	2		70-3			12338670	#382	Pendharkar 1968		5. not intervention
Empirical tests of the Chicago model and the Easterlin hypothesis: a case study of Japan.	Ohbuchi H	1982	May	Jinkogaku Kenkyu		5	8-16			12338784	#1983	Ohbuchi 1982		1. Not LMICS
Traditional structures clash with new imperatives.	Kayembe TB	1983	Aug	Draper Fund Rep		12	3-5			12338981	#727	Kayembe 1983		5. not intervention
Demographic evaluation of progress and target of national family planning programme of India.	Chaudhuri SK	1982	Apr	J Obstet Gynaecol India	32	2	173-8			12339272	#98	Chaudhuri 1982		5. not intervention
IUCN action.		1984		Earthwatch		16	7			12339364	#1606			5. not intervention
Reply to Sloan [on proxies for birth control].	Kelly WR; Cutright P	1984	Jan	Sociol Focus	17	1	81-3		10.1080/00380237.1984.10570464	12339405	#1069	Kelly 1984		5. not intervention
Commentary: initial problems with sponge are minor.	Hatcher RA	1983	Dec	Contracept Technol Update	4	12	148-9			12339515	#639	Hatcher 1983		1. Not LMICS
The population factor.	Kats G	1983	Jan	Cairo Today	4	1	26-7, 31, 34, 3			12339617	#262	Kats 1983		5. not intervention
Contraception and cardiac disease: can the pill, IUD be prescribed?	Neinstein LS; Katz B	1984	Sep	Contracept Technol Update	5	9	118-20			12339673	#2668	Neinstein 1984		3. Not male/partner engagement
[Coitus interruptus: unreliable method of birth control. A statistical study].	Ferrero G; La Pietra O	1968	Oct-Dec	Sessuologia	9	4	163-8			12339807	#1529	Ferrero 1968		5. not intervention
The Barangay service point officers: their performance and potentials.	Flores JP; Diaz CA	1983		Initiatives Popul	7	3	23-30			12339842	#305	Flores 1983		2. not Women's Health
Central Mindanao: selling family planning informally.	Zurita LM	1983		Initiatives Popul	7	3	44-5			12339845	#562	Zurita 1983		3. Not male/partner engagement
Methods of birth control. Choice is yours.	Hingorani V	1984	Oct	Yojana	28	19	33-4			12340097	#793	Hingorani 1984		5. not intervention
[Malay women as producers and managers].	Massard J	1985	Apr-Jun	Tiers Monde (1960)	26	102	359-70			12340322	#439	Massard 1985		2. not Women's Health
Contraceptive retail surveys locate problems of acceptance.		1985	Summer	Netw Res Triangle Park N C	6	4	6-7			12340326	#519			5. not intervention
The spatial variation in unemployment and labour force participation rates of male and female workers.	Lillydahl JH; Singell LD	1985	Oct	Reg Stud	19	5	459-69		10.1080/09595238500185451	12340358	#187	Lillydahl 1985		2. not Women's Health
[An insight into new basic strategies for lowering mortality].	Ilinigumugabo A	1985	Aug	Imbonezamuryango		3	23-32			12340375	#380	Ilinigumugabo 1985		2. not Women's Health
Tenth Asian and Oceanic Congress of Obstetrics and Gynaecology.		1985	Oct	IPPF Med Bull	19	5	1-2			12340472	#74			5. not intervention
Transitions to parenthood: his, hers, and theirs.	Cowan CP; Cowan PA; Heming G; Garrett E; Coysh WS; Curtis-boles H; Boles AJ 3rd	1985	Dec	J Fam Issues	6	4	451-81		10.1177/019251385006004004	12340558	#791	Cowan 1985		2. not Women's Health
Husbands' and wives' adjustment to pregnancy and first parenthood.	Goldberg WA; Michaels GY; Lamb ME	1985	Dec	J Fam Issues	6	4	483-503		10.1177/019251385006004005	12340559	#681	Goldberg 1985		5. not intervention
Intergenerational influences on the parent-infant relationship in the transition to parenthood.	Cox MJ; Owen MT; Lewis JM; Riedel C; Scalf-mciver L; Suster A	1985	Dec	J Fam Issues	6	4	543-64		10.1177/019251385006004008	12340562	#796	Cox 1985		5. not intervention
The metropolis of Tokyo.	Russoff D	1986	Apr	Int Demogr	5	4	1-4, 6-12			12340658	#664	Russoff 1986		1. Not LMICS
The use of contraception in the Asian and Pacific region.		1985		Popul Res Leads		21	1-31			12340713	#170			5. not intervention
Fertility preferences and contraceptive use in Pakistan.	Soomro GY; Farooqui MN	1985	Autumn-Winter	Pak Dev Rev	24	3-4	605-18			12340758	#655	Soomro 1985		5. not intervention
UNFPA and population assistance.	Salas RM	1986	Mar	Harvard Int Rev	8	4	15-21			12340885	#203	Salas 1986		3. Not male/partner engagement
Knowledge of family planning methods in Bangladesh, 1969-1979: trends and implications.	Amin R; Mariam AG	1986	Dec	Biol Soc	3	4	171-9			12341026	#137	Amin 1986		5. not intervention
[The desire to have children: contemporary sociological features].	Kellerhals J	1985	Jun-Jul	Rev Pediatr	21	6	265-72			12341081	#1670	Kellerhals 1985		2. not Women's Health
[Combining vertical service with horizontal service to promote family planning].	An Y; Yu Q	1986	Mar	Renkou Yanjiu		2	36-8			12341133	#546	An 1986		3. Not male/partner engagement
[Carrying out the number seven directive of C.C.C.C.P., spreading comprehensive measures of birth control].	Lai B	1986	Mar	Renkou Yanjiu		2	38-40			12341134	#622	Lai 1986		5. not intervention
Depo-Provera use in Sri Lanka: acceptor characteristics, continuation and side effects.	Basnayake S; Thapa S	1986	Oct	Adv Contracept Deliv Syst	2	4	307-21			12341188	#704	Basnayake 1986		5. not intervention
Fertility trends among acceptors of sterilisation in an urban situation: a socio-demographic explanation.	Chidambaram R	1982-1983		Bull Gandhigram Inst Rural Health Fam Welf Trust	17-18		1-14			12341194	#574	Chidambaram 1982-1983		5. not intervention
Social and demographic characteristics influencing adoption of female sterilisation.	Benjamin RE; Varagunasingh TV	1982-1983		Bull Gandhigram Inst Rural Health Fam Welf Trust	17-18		21-33			12341195	#672	Benjamin 1982-1983		5. not intervention
Thailand's reproductive revolution.	Knodel J	1987	Spring	Soc Sci	72	1	52-6			12341219	#66	Knodel 1987		5. not intervention
IPPF in Africa.	Weerakoon B	1987	Jul	JOICFP Rev	13		16-20			12341261	#249	Weerakoon 1987		3. Not male/partner engagement
The 'unreached' in family planning: a case study of the Republic of Korea.	Ahn KC; Rhee KY; Jung BH; Kong JJ	1987	Jun	Asia Pac Popul J	2	2	23-44			12341278	#708	Ahn 1987		1. Not LMICS
Sporting hero launches Australian "Men Too" campaign.		1986	Feb	IPPF Open File			9			12341332	#539			1. Not LMICS
Winning the young men over through a contest.	Kweeken FA	1987	Nov	JOICFP Rev	14		22-3			12341497	#383	Kweeken 1987		5. not intervention
Maternity and child health care in urban China.	Yan Y	1987	Feb	China Popul Newsl	4	1	5-7			12341555	#78	Yan 1987		3. Not male/partner engagement
Natural family planning in Mauritius, Indian Ocean: utilization patterns and continuance predictors.	Conner GL; Veeder NW	1984	Fall	J Soc Serv Res	8	1	29-48		10.1300/j079v08n01_03	12341667	#174	Conner 1984		3. Not male/partner engagement; 5. not intervention
Psychology as vital as technology in natural family planning.		1987	Jul	Contracept Technol Update	8	7	85-7			12341794	#1068			3. Not male/partner engagement
[Living conditions of the family, relationships between married couples, and the birth rate in the USSR].	Foteeva E	1988		Naselenie	6	1	79-93			12342010	#1727	Foteeva 1988		5. not intervention
Effect of family planning, economy and education on infant mortality.	Mukherji D	1988	Jun-Sep	Man India	68	2-3	252-7			12342056	#283	Mukherji 1988		5. not intervention
[Some considerations on family planning and contraception worldwide and in Rwanda].	Hakizimana E	1988	Aug	Imbonezamuryango		12	21-6			12342080	#388	Hakizimana 1988		2. not Women's Health
The truth about condoms.	Hatcher RA; Hughes MS	1988	Nov-Dec	SIECUS Rep	17	2	1-8			12342103	#1085	Hatcher 1988		1. Not LMICS
Shaking up the image of family.	Ozaki M	1988	Dec	Integration		18	54-61			12342111	#720	Ozaki 1988		1. Not LMICS
Can natural family planning really work?	Nolasco AD	1989		Popul Forum		1	13-6			12342113	#611	Nolasco 1989		5. not intervention
New population policy and thrusts.		1989		Popul Forum		1	2-6			12342115	#162			3. Not male/partner engagement
Infant and child mortality: the implications for fertility behaviour.	Ruzicka LT; Kane P	1988		Popul Res Leads		16	1-11			12342137	#732	Ruzicka 1988		5. not intervention
Two female condoms close to entering U.S. market.		1989	Apr	Contracept Technol Update	10	4	49-50			12342200	#410			1. Not LMICS
The strategies, experiences and future challenges of the information component in the Indonesian Family Planning Programme.	Suyono H	1988	Dec	Asia Pac Popul J	3	4	33-44			12342240	#353	Suyono 1988		5. not intervention
Family welfare programme calls for an integrated approach.	Singh PN	1989	Mar	Yojana	33	5	31-3			12342365	#491	Singh 1989		3. Not male/partner engagement
Family planning communication between spouses in Sri Lanka.	Kane TT; Sivasubramaniam S	1989	Jun	Asian Pac Popul Forum	3	1-2	1-10, 33-5			12342482	#498	Kane 1989		3. Not male/partner engagement
[Experience of "Abakangurambaga" in Gatonde and Kidaho communities of the Ruhengeri prefecture].	Munyakazi A	1989	Aug	Imbonezamuryango		15	14-20			12342580	#729	Munyakazi 1989		5. not intervention
Management of family planning motivation programmes in Ghana.	Kwakye SS	1989	Jun	Popul Manag	3	1	8-15			12342686	#470	Kwakye 1989		5. not intervention
Abortion in a new light.	Jacobson JL	1990	Mar-Apr	World Watch	3	2	31-8			12342693	#1905	Jacobson 1990		3. Not male/partner engagement
Exploring the relationship between women's work and fertility: the Bangladesh context.	Mahmud S	1988	Dec	Bangladesh Dev Stud	16	4	99-113			12342714	#115	Mahmud 1988		3. Not male/partner engagement
[The plural family in a rural African environment. An example of plantation economy: the Dayes plateau in Southwest Togo].	Quesnel A; Vimard P	1989		Cah Sci Hum	25	3	339-55			12342737	#247	Quesnel 1989		2. not Women's Health
[Current status of and prospects for contraception].	Calzolari E; Parisi C	1989	Jan-Feb	Patol Clin Ostet Ginecol	17	1	44-54			12342894	#385	Calzolari 1989		3. Not male/partner engagement
Postpartum options: matching the method to individual needs.	Townsend S	1990	Aug	Netw Res Triangle Park N C	11	3	12-5			12342904	#1124	Townsend 1990		5. not intervention
A serial surveillance for premarital health care.	Yao Z	1990	Sep	China Popul Res Leads	9		1			12342915	#313	Yao 1990		5. not intervention
Sex-mental health of premarital youth.	Ye G	1990	Sep	China Popul Res Leads	9		2-3			12342917	#154	Ye 1990		2. not Women's Health
Recognizing the importance of premarital sex education from sexual intercourse failure.	Fan YN	1990	Sep	China Popul Res Leads	9		5-6			12342918	#741	Fan 1990		2. not Women's Health
[Sexually transmitted diseases and AIDS].	Ndoye I	1990	Oct	Vie Sante		5	11-3			12342921	#744	Ndoye 1990		5. not intervention
The international family planning movement.	Donaldson PJ; Tsui AO	1990	Nov	Popul Bull	45	3	1-46			12342935	#316	Donaldson 1990		5. not intervention
Women's preferences for children in Shifang County, Sichuan, China.	Wang J	1990	Fall	Asian Pac Popul Forum	4	3	1-12, 27-8			12343020	#782	Wang 1990		3. Not male/partner engagement
Cultural, religious and socio-economic factors affecting sex education in Turkey.	Koral S	1991	May	Plan Parent Eur	20	1	15-6			12343170	#164	Koral 1991		5. not intervention
How to work successfully with adolescents: lessons from an Italian pioneer project.	Corradini A	1991	May	Plan Parent Eur	20	1	20-1			12343174	#2124	Corradini 1991		1. Not LMICS
The Tbilisi Declaration.		1991	May	Plan Parent Eur	20	1	27-8			12343178	#2386			5. not intervention
[Efficacy of spermicides].	Erny R; Porte H	1991	Apr	Contracept Fertil Sex (Paris)	19	4	289-91			12343221	#3369	Erny 1991		1. Not LMICS
Some characteristics of rural acceptors of family planning measures.	Ahmed AR; Debnath SC; Modak PC; Hossain MI; Mondal AG	1988		Rural Demogr	15	1-2	41-6			12343243	#259	Ahmed 1988		5. not intervention
The KAP-gap in Nepal: reasons for non-use of contraception among couples with an unmet need for family planning.	Shrestha A; Stoeckel J; Tuladhar JM	1991	Mar	Asia Pac Popul J	6	1	25-38			12343262	#784	Shrestha 1991		3. Not male/partner engagement
Can NFP be taught in two short, easy lessons? Simplified NFP for isolated and/or busy couples.	Madigan FC; Sealza LP; Tabor MD	1987	Jan-Dec	Philipp Popul J	3	1-4	51-61			12343298	#602	Madigan 1987		3. Not male/partner engagement
GTZ -- working for health in Africa. The need for family planning.	Brandrup-lukanow A	1991	Sep	New Afr		288	43-4			12343406	#360	Brandrup-lukanow 1991		5. not intervention
Separate taxation and married women's labor supply: a comparison of West Germany and Sweden.	Gustafsson S	1992		J Popul Econ	5	1	61-85		10.1007/BF00160329	12343482	#2545	Gustafsson 1992		1. Not LMICS
Condom breakage studied.		1992	Jan-Feb	Popline	14		2			12343550	#122			5. not intervention
The benefits of family planning insurance.	Wu Y	1991	Jun	China Popul Today	8	3	12-3			12343638	#561	Wu 1991		3. Not male/partner engagement
Main points for 1991 family planning work.		1991	Jun	China Popul Today	8	3	6-7			12343642	#601			5. not intervention
Long-acting steroid contraceptive technology.	Grubb G	1991	Winter	Health Sex	2	1	1-5, 7, 16			12343643	#1691	Grubb 1991		1. Not LMICS
[The year 2000: one billion couples of child-bearing age].	Lintong LJ	1988	Apr	Rumah Tangga Kesehatan		4	13-5, 37, 41			12343749	#374	Lintong 1988		5. not intervention
An analysis of the correlation between the fertility rate and the demand for contraceptives.	Chen P; Guo H	1991		Chin J Popul Sci	3	4	307-14			12343856	#725	Chen 1991		5. not intervention
Serve the unmet needs.	Nahariya R	1992	Aug	Integration		33	34-7			12343891	#238	Nahariya 1992		5. not intervention
A small, happy and prosperous family.	Suyono H	1992	Aug	Integration		33	4-10			12343893	#342	Suyono 1992		2. not Women's Health
Law on the protection of public health, 30 June 1989.		1989		Annu Rev Popul Law	16		193, 58-2			12344267	#618			5. not intervention
Guidelines for Voluntary Sterilization (No. N. 11011/1/84-Ply), 18 March 1986.		1989		Annu Rev Popul Law	16		21, 300			12344304	#378			5. not intervention
[The integration of family planning programs into rural development programs].	Aka K	1992	Jun	Pop Sahel		17	43-8			12344642	#543	Aka 1992		3. Not male/partner engagement
Contraception boom points to break-through in reproductive health.		1992		Prog Hum Reprod Res		21	1, 4			12344676	#487			5. not intervention
A new development agenda.	Sadik N	1992		People Planet	1	4	6-7			12344706	#843	Sadik 1992		2. not Women's Health
[The right to be informed and to choose].	Ramirez S	1993	Jun	Profamilia	9	21	40-2			12344945	#358	Ramirez 1993		5. not intervention
The impact of 25 years of "Humanae Vitae".		1993	Aug	IPPF Open File			1			12345157	#945			5. not intervention
Family size, sex composition of children and contraceptive use: a case study of Kerala.	Suchindran CM; Ramakumar R; Sathi Devi K	1993	Jan-Jun	Genus	49	1-2	165-80			12345254	#675	Suchindran 1993		5. not intervention
Musical and clothing invitations to protection.	Deniaud F	1993		AIDS Health Promot Exch		3	12-4			12345380	#508	Deniaud 1993		3. Not male/partner engagement
World Population Day '93 observed.		1993	Jul-Sep	Popul Bull		3	1-2			12345446	#460			5. not intervention
Having its own strength.	Hata K	1994	Jun	Integration		40	25-6			12345677	#178	Hata 1994		5. not intervention
Safe motherhood, reproductive health and population policies.		1994	Mar-Jun	Safe Mother		14	4-6			12345699	#1296			5. not intervention
The paradox of progress.	Ketting E	1994		Plan Parent Chall		1	1			12345731	#849	Ketting 1994		5. not intervention
Women's demands and demographic goals.	Sinding SW	1994		Plan Parent Chall		1	13-6			12345732	#158	Sinding 1994		5. not intervention
Contraceptive social marketing in the Philippines. A new initiative.	Migallos G; Araneta A	1994		Plan Parent Chall		1	35-8			12345740	#254	Migallos 1994		3. Not male/partner engagement
Rakhaine community embraces family planning.	Chowdhury SM	1994		Plan Parent Chall		1	47-8			12345743	#435	Chowdhury 1994		3. Not male/partner engagement
Invisible man: can global efforts raise a new generation of men who take family planning seriously?	Diconsiglio JM	1994	May-Jun	Family Plan World			10-1			12345752	#950	Diconsiglio 1994		5. not intervention
Recent trends in contraceptive use.	Weinberger MB	1994		Popul Bull UN		36	55-80			12345759	#307	Weinberger 1994		5. not intervention
Obsession with targets.	Anil P	1994	Jun	Health Millions	2	3	37-8			12345779	#637	Anil 1994		5. not intervention
Safety issues in voluntary female surgical contraception: peri-operative complications.	Ruminjo JK; Ngugi F	1993		J Obstet Gynaecol East Cent Africa	11	1	24-8			12345811	#449	Ruminjo 1993		3. Not male/partner engagement
Quality babies. China's "eugenics" guidelines are as old as civilization.		1994	Jan	Asiaweek			20-1			12345828	#721			1. Not LMICS
Worlds apart 1: Tamil Nadu and Madhya Pradesh. Reaping rewards of social development.	Chhabra R	1994		People Planet	3	3	16-20			12345833	#351	Chhabra 1994		5. not intervention
Towards a new global strategy.	Speth JG	1994		People Planet	3	3	34-6			12345841	#294	Speth 1994		5. not intervention
Population explosion and population control programmes in Bangladesh: an overview.	Rahman AS; Nazneen DR	1992	Jul-Sep	Indian J Public Adm	38	3	432-48		10.1177/0019556119920322	12345930	#75	Rahman 1992		5. not intervention
Reproductive health approach endorsed in draft of Cairo document.		1994	Jun	JOICFP News		240	1			12345950	#1692			5. not intervention
The female child -- a picture of denials and deprivations.	Sachar RK; Sehgal R; Verma J; Prakash V; Singh WP	1990	Oct-Dec	Indian J Matern Child Health	1	4	124-6			12346025	#208	Sachar 1990		5. not intervention
Effect of child loss on contraception acceptance.	Sachar RK; Singh WP; Verma J; Gill PJ; Sehgal R; Singh H; Soni RK	1991		Indian J Matern Child Health	2	3	79-81			12346053	#505	Sachar 1991		5. not intervention
[Research on reproduction and women's health--Czech Republic, 1993].	Goldberg H; Kraus J; Tomek I; Velebil P	1994		Demografie	36	1	30-9			12346077	#1854	Goldberg 1994		3. Not male/partner engagement
Male involvement in family planning in Rwanda.		1990	Dec	IPPF Med Bull	24	6	7-8			12346191	#168			5. not intervention
Comments on "Contraceptive Methods Choice in Pakistan: Determined or Predetermined".	Soomro GY	1994	Winter	Pak Dev Rev	33	4 Pt 2	798-800			12346209	#391	Soomro 1994		5. not intervention
Contraceptive behavior in Ghana: a two-sex model.	Dodoo FN	1995	Spring	Int J Sociol Fam	25	1	43-61			12346242	#610	Dodoo 1995		5. not intervention
Who holds up half of heaven? Male involvement in family planning. Responses to ICPD.		1995	Apr	China Popul Today	12	2	9-11			12346291	#236			5. not intervention
Focus groups used for study of reproductive decisionmaking in Uganda.		1995		Newsl Macro Syst Inst Resour Dev Demogr Health Surv	7	2	1-2			12346427	#228			5. not intervention
Contraceptive methods use -- the gender difference.		1995	Apr	Arrows Change	1	1	12			12346435	#282			5. not intervention
[A too-early pregnancy could lead to sterility].	Cisse CT	1990	Aug	Pop Sahel		13	22-3			12346451	#764	Cisse 1990		3. Not male/partner engagement
The world of our grandchildren.	Mahler H	1995		Plan Parent Chall		2	2-4			12346472	#1345	Mahler 1995		5. not intervention
The fight for reproductive rights in Central and Eastern Europe. Albania: discovering the human right to family planning.	Sahatci E	1995		Plan Parent Chall		2	25-6			12346475	#1741	Sahatci 1995		3. Not male/partner engagement
Building coalitions to promote women's health: the Philippine example.	Tadiar FM	1995		Plan Parent Chall		2	32-6			12346477	#133	Tadiar 1995		3. Not male/partner engagement; 5. not intervention
IUDs, implants, Depo-Provera have "incredible return on investment".		1995	Jul	Contracept Technol Update	16	7	81-4			12346506	#938			1. Not LMICS
Were women present at the demographic transition? Questions from a feminist historian to historical demographers.	Mackinnon A	1995	Aug	Gend Hist	7	2	222-40		10.1111/j.1468-0424.1995.tb00022.x	12346528	#1954	Mackinnon 1995		5. not intervention
Birth control regulations, Fifth People's Conference, 17 May 1986.		1987		Annu Rev Popul Law	14		10			12346593	#389			5. not intervention
Revised Fifth Five Year Economic and Social Development Plan, 1984-1986.		1987		Annu Rev Popul Law	14		300-1			12346679	#263			3. Not male/partner engagement
Family Planning Regulations, Provincial People's Congress Standing Committee, 2 July 1987.		1987		Annu Rev Popul Law	14		308-13			12346683	#738			1. Not LMICS
Establishment of Parliamentary Council on Population and Development, June 1987.		1987		Annu Rev Popul Law	14		4			12346718	#246			2. not Women's Health
An attempt to measure female status in Pakistan and its impact on reproductive behaviour.	Manzoor K	1993	Winter	Pak Dev Rev	32	4 Pt 2	917-27			12346816	#185	Manzoor 1993		3. Not male/partner engagement
A new family programme in Zhejiang province.	Xu B	1994	Apr	China Popul Today	11	2	10-2			12346835	#341	Xu 1994		5. not intervention
An integrated approach to family planning in rural China.		1994	Apr	China Popul Today	11	2	7-10			12346842	#468			5. not intervention
China holds '95 advanced seminars on reproductive health.	Xu Y	1995	Dec	China Popul Today	12	5-6	22			12346903	#296	Xu 1995		1. Not LMICS
Cutting out the scalpel: a unique approach to vasectomies. Interview with Dr. Li Shunqiang, the originator of no-scalpel vasectomy.		1995	Dec	China Popul Today	12	5-6	25-7			12346906	#197			5. not intervention
Man and woman: a shared responsibility. A report from rural Emei, Sichuan province.	Yu X	1995	Dec	China Popul Today	12	5-6	28			12346907	#223	Yu 1995		5. not intervention
Contraceptive social marketing.	Black T	1996	Mar	Afr Health	18	3	22-3			12347035	#969	Black 1996		2. not Women's Health
Another setback for women. Japan.		1996	Aug	JOICFP News		266	2			12347291	#2352			1. Not LMICS
Ready to sell our program. Anybody who is interested in learning Indonesian experience is invited to take part in the BKKBN's international training program.	Suyono H	1996	Spring	Integration		47	10-1			12347298	#272	Suyono 1996		3. Not male/partner engagement
Muslims' low practice of family planning. India. Low levels of education, particularly among women, is one of the major reasons behind high fertility rates.	Quraishi SY	1996	Spring	Integration		47	23-7			12347305	#152	Quraishi 1996		5. not intervention
Not contradicting the religion. Islam has been putting on emphasis on family planning for 14 centuries.	Berker F	1996	Spring	Integration		47	4			12347309	#205	Berker 1996		5. not intervention
Millions of couples to have choice of injectable contraceptive.		1996	Spring	Integration		47	41			12347310	#1064			3. Not male/partner engagement
Family planning is acceptable. Muslim religion does shed light on all the problems of humankind and leads the people to clarity of mind, satisfied conscience and happiness.	Demirel S	1996	Spring	Integration		47	8-9			12347315	#2267	Demirel 1996		5. not intervention
Choosing vasectomy: U.S. clients discuss their decisions.	Bressler J; Landry E; Ward V	1996	Fall	AVSC News	34	3	1, 6			12347473	#1649	Bressler 1996		1. Not LMICS
Household migration and the structuration of patriarchy: evidence from the USA.	Halfacree KH	1995	Jun	Prog Hum Geogr	19	2	159-82		10.1177/030913259501900201	12347763	#1719	Halfacree 1995		1. Not LMICS
Workshop on long-term contraceptives.		1996	Jan-Jun	Natl Popul News Bull	1	3	3			12347903	#407			3. Not male/partner engagement
Conjugal power in rural Kenya families: its influence on women's decisions about family size and family planning practices.	Gwako EL	1997	Feb	Sex Roles	36	3-4	127-47		10.1007/BF02766264	12347963	#212	Gwako 1997		3. Not male/partner engagement
The association of idealization and intimacy factors with condom use in gay male couples.	Mcneal JL	1997	Dec	J Clin Psychol Med Settings	4	4	437-51		10.1023/a:1026209603522	12348422	#1686	Mcneal 1997		2. not Women's Health
Polish TC interviews Bill Corey about CCL's work in Africa.	Tabor M	1998	Jan-Feb	CCL Family Found	24	4	17-8			12348512	#268	Tabor 1998		5. not intervention
Shanghai adopts family planning regulations.		1990	Apr	China Popul Newsl	7	2	10-1			12348767	#774			5. not intervention
[Bioethics and abortion. Debate].	Diniz D; Gonzalez Velez AC	1998	Jun	Profamilia	16	31	31-7			12348801	#334	Diniz 1998		5. not intervention
Male involvement and contraceptive methods for men: present and future.	Ringheim K	1996	Sep-Dec	Soc Change	26	3-4	88-99			12348919	#1768	Ringheim 1996		2. not Women's Health
How couples choose vasectomy.	Schehl M	1997	Winter	AVSC News	35	4	1, 4			12349014	#85	Schehl 1997		2. not Women's Health
Regional Technical Committee meeting.		1999	Mar	JOICFP News		297	1-2			12349120	#418			5. not intervention
International cooperation.		1999	Apr	China Popul Today	16	1-2	34-6			12349160	#72			5. not intervention
Promoting informed choice: Deqing, Zhejiang.	Shao H	1999	Oct	China Popul Today	16	4-5	15-6			12349371	#514	Shao 1999		3. Not male/partner engagement
Fertility preferences in Thailand.	Guest P	1999	Jul	Warasan Prachakon Lae Sangkhom	8	1	1-19			12349404	#375	Guest 1999		5. not intervention
Reproductive goals and family planning attitudes in Pakistan: a couple-level analysis.	Mahmood N	1998	Spring	Pak Dev Rev	37	1	19-34			12349418	#196	Mahmood 1998		5. not intervention
Condom effectiveness similar for pregnancy / HIV protection.		2000	Mar	Contracept Technol Update	21	3	29-31			12349547	#2214			1. Not LMICS
[Reproduction and sexuality in HIV-positive women, Brazil].	Santos NJ; Buchalla CM; Fillipe EV; Bugamelli L; Garcia S; Paiva V	2002	Aug	Rev Saude Publica	36	4 Suppl	12-23			12364896	#3173	Santos 2002		5. not intervention
A comparison of consensus and nonconsensus approaches to modeling contraceptive choice behavior.	Chao LW	2002	Oct	Health Econ	11	7	599-622		10.1002/hec.723	12369062	#3543	Chao 2002		1. Not LMICS
Screening extended families for genetic hemoglobin disorders in Pakistan.	Ahmed S; Saleem M; Modell B; Petrou M	2002	Oct	N Engl J Med	347	15	1162-8		10.1056/NEJMsa013234	12374877	#1108	Ahmed 2002		5. not intervention
Influence of khat on seminal fluid among presumed infertile couples.	Hakim LY	2002	Jan	East Afr Med J	79	1	22-8		10.4314/eamj.v79i1.8920	12380866	#2850	Hakim 2002		2. not Women's Health
Infertility, blood mercury concentrations and dietary seafood consumption: a case-control study.	Choy CM; Lam CW; Cheung LT; Briton-Jones CM; Cheung LP; Haines CJ	2002	Oct	BJOG	109	10	1121-5		10.1111/j.1471-0528.2002.02084.x	12387464	#2761	Choy 2002		5. not intervention
Reproduction in high altitude Aymara: physiological stress and fertility planning?	Crognier E; Villena M; Vargas E	2002	Oct	J Biosoc Sci	34	4	463-73		10.1017/s0021932002004637	12395863	#1302	Crognier 2002		3. Not male/partner engagement
Greater than expected fertility decline in Ghana: untangling a puzzle.	Blanc AK; Grey S	2002	Oct	J Biosoc Sci	34	4	475-95		10.1017/s0021932002004753	12395864	#2027	Blanc 2002		5. not intervention
HIV infections in sub-Saharan Africa not explained by sexual or vertical transmission.	Gisselquist D; Rothenberg R; Potterat J; Drucker E	2002	Oct	Int J STD AIDS	13	10	657-66		10.1258/095646202760326390	12396534	#840	Gisselquist 2002		5. not intervention
Efficiency of premarital screening of beta-thalassemia trait using MCH rather than MCV in the population of Fars Province, Iran.	Karimi M; Rasekhi AR	2002		Haematologia (Budap)	32	2	129-33		10.1163/156855902320387961	12412732	#2509	Karimi 2002		2. not Women's Health
Breast cancer, consanguinity, and lethal tumor genes: simulation of BRCA1/2 prevalence over 40 generations.	Denic S; Al-Gazali L	2002	Dec	Int J Mol Med	10	6	713-9			12429997	#2945	Denic 2002		3. Not male/partner engagement
Birth spacing. Three to five saves lives.		2002	Summer	Popul Rep L		13	1-23			12469475	#797			3. Not male/partner engagement
Preimplantation genetic diagnosis for gender selection for family balancing: a view from India.	Malpani A	2002	Jan-Feb	Reprod Biomed Online	4	1	7-9		10.1016/s1472-6483(10)61904-9	12470342	#2469	Malpani 2002		5. not intervention
The use of preimplantation genetic diagnosis in sex selection for family balancing in India.	Malpani A; Modi D	2002	Jan-Feb	Reprod Biomed Online	4	1	16-20		10.1016/s1472-6483(10)61909-8	12470347	#2795	Malpani 2002		5. not intervention
[Etiologic approach in infertile couples in Mahajanga].	Ravolamanana Ralisata L; Randaoharison PG; Ralaiavy HA; Debry JM; Randrianjafisamindrakotroka NS	2001		Arch Inst Pasteur Madagascar	67	1-2	68-73			12471754	#1976	RavolamananaRalisata 2001		5. not intervention
Knowledge, attitude and practice of family planning amongst women in a high density low income urban of Enugu, Nigeria.	Onwuzurike BK; Uzochukwu BS	2001	Aug	Afr J Reprod Health	5	2	83-9			12471916	#960	Onwuzurike 2001		5. not intervention
Gender and decision-making over condom use in two districts in Uganda.	Blanc AK; Wolff B	2001	Dec	Afr J Reprod Health	5	3	15-28			12471926	#2207	Blanc 2001		5. not intervention
[The prevention programs for beta thalassemia in the Jezreel and Eiron valleys: results of fifteen years experience].	Koren A; Zalman L; Palmor H; Ekstein E; Schneour Y; Schneour A; Shalev S; Rachmilewitz EA; Filon D; Openhaim A	2002	Nov	Harefuah	141	11	938-43, 1210			12476624	#3259	Koren 2002		3. Not male/partner engagement
Compliance with antiretroviral regimens to prevent perinatal HIV-1 transmission in Kenya.	Kiarie JN; Kreiss JK; Richardson BA; John-Stewart GC	2003	Jan	AIDS	17	1	65-71		10.1097/00002030-200301030-00009	12478070	#3022	Kiarie 2003		3. Not male/partner engagement
Women's efficiency in decision making and their perception of their status in the family.	Erci B	2003	Jan-Feb	Public Health Nurs	20	1	65-70		10.1046/j.1525-1446.2003.20109.x	12492827	#1802	Erci 2003		2. not Women's Health
Global infertility and the globalization of new reproductive technologies: illustrations from Egypt.	Inhorn MC	2003	May	Soc Sci Med	56	9	1837-51		10.1016/s0277-9536(02)00208-3	12650724	#691	Inhorn 2003		3. Not male/partner engagement; 5. not intervention
[Effects of male reproductive health information education communication on mastering STDs knowledge among young couples].	Sun ZM; Wu YL; Yue H; Gu XP; Sun Q; Li Y	2003	Feb	Zhonghua Nan Ke Xue	9	1	11-5			12680323	#3046	Sun 2003		2. not Women's Health
Male involvement in family planning in rural Vietnam: an application of the Transtheoretical Model.	Ha BT; Jayasuriya R; Owen N	2003	Apr	Health Educ Res	18	2	171-80		10.1093/her/18.2.171	12729176	#1190	Ha 2003		5. not intervention
Reproductive intentions of the newlywed Bulgarian families--artificial neural network approach.	St Stefanov R	2002		Folia Med (Plovdiv)	44	4	28-34			12756977	#2501	StStefanov 2002		5. not intervention
The proximate determinants of the decline to below-replacement fertility in Addis Ababa, Ethiopia.	Sibanda A; Woubalem Z; Hogan DP; Lindstrom DP	2003	Mar	Stud Fam Plann	34	1	1-7		10.1111/j.1728-4465.2003.00001.x	12772441	#1695	Sibanda 2003		3. Not male/partner engagement
Contraceptive use before and after marriage in Shanghai.	Che Y; Cleland J	2003	Mar	Stud Fam Plann	34	1	44-52		10.1111/j.1728-4465.2003.00044.x	12772445	#2753	Che 2003		5. not intervention
Effective use of assisted reproduction.	Bhattacharya S	2003	May	Hum Fertil (Camb)	6 Suppl 1		S60-2		10.1080/1464770312331369283	12869781	#3039	Bhattacharya 2003		5. not intervention
The feasibility, demand, and effect of integrating primary care services with HIV voluntary counseling and testing: evaluation of a 15-year experience in Haiti, 1985-2000.	Peck R; Fitzgerald DW; Liautaud B; Deschamps MM; Verdier RI; Beaulieu ME; GrandPierre R; Joseph P; Severe P; Noel F; Wright P; Johnson WD Jr; Pape JW	2003	Aug	J Acquir Immune Defic Syndr	33	4	470-5		10.1097/00126334-200308010-00007	12869835	#1276	Peck 2003		5. not intervention
Serum prolactin and TSH in an in vitro fertilization population: is there a link between fertilization and thyroid function?	Cramer DW; Sluss PM; Powers RD; McShane P; Ginsburgs ES; Hornstein MD; Vitonis AF; Barbieri RL	2003	Jun	J Assist Reprod Genet	20	6	210-5		10.1023/a:1024151210536	12877251	#3319	Cramer 2003		3. Not male/partner engagement
Interconceptional counseling after perinatal and infant loss.	Wallerstedt C; Lilley M; Baldwin K	2003	Jul-Aug	J Obstet Gynecol Neonatal Nurs	32	4	533-42		10.1177/0884217503255264	12903704	#2964	Wallerstedt 2003		5. not intervention
Detection of chronic endometritis by diagnostic hysteroscopy in asymptomatic infertile patients.	Polisseni F; Bambirra EA; Camargos AF	2003		Gynecol Obstet Invest	55	4	205-10		10.1159/000072075	12904693	#3504	Polisseni 2003		3. Not male/partner engagement
Attitudes of Israeli gynecologists regarding candidate screening and personal responsibility in assisted reproductive technologies versus adoption in Israel.	Yogev Y; Simon Y; Ben-Haroush A; Simon D; Orvieto R; Kaplan B	2003	Sep	Eur J Obstet Gynecol Reprod Biol	110	1	55-7		10.1016/s0301-2115(03)00163-5	12932872	#3030	Yogev 2003		1. Not LMICS
[The option for vasectomy and gender relations].	Marchi NM; de Alvarenga AT; Osis MJ; Bahamondes L	2003	Jul-Aug	Cad Saude Publica	19	4	1017-27		10.1590/s0102-311x2003000400024	12973567	#2741	Marchi 2003		2. not Women's Health
Who benefits from cognitive behavioral therapy for vaginismus?	Kabakçi E; Batur S	2003	Jul-Aug	J Sex Marital Ther	29	4	277-88		10.1080/00926230390195515	14504016	#1641	Kabakçi 2003		3. Not male/partner engagement
[Factors associated with HIV risk perception among hospital postpartum women].	Praça Nde S; Latorre Mdo R; Hearst N	2003	Oct	Rev Saude Publica	37	5	543-51		10.1590/s0034-89102003000500001	14569328	#2228	PraçaNde 2003		3. Not male/partner engagement
Husband-wife communication and family planning practices among Malay married couples in Mukim Rusila, Terengganu.	Azimi YN; Atiya AS	2003	Jun	Med J Malaysia	58	2	218-28			14569742	#1665	Azimi 2003		5. not intervention
Is perceived family support a relevant variable in psychological distress?. A sample of prostate and breast cancer couples.	Baider L; Ever-Hadani P; Goldzweig G; Wygoda MR; Peretz T	2003	Nov	J Psychosom Res	55	5	453-60		10.1016/s0022-3999(03)00502-6	14581100	#2732	Baider 2003		5. not intervention
Carrier testing for autosomal-recessive disorders.	Vallance H; Ford J	2003	Aug	Crit Rev Clin Lab Sci	40	4	473-97		10.1080/10408360390247832	14582604	#2560	Vallance 2003		2. not Women's Health
Semen analysis in laboratory practice: an overview of routine tests.	Andrade-Rocha FT	2003		J Clin Lab Anal	17	6	247-58		10.1002/jcla.10105	14614749	#3524	Andrade-Rocha 2003		2. not Women's Health
Success rate of vaginal birth after cesarean delivery at Maharaj Nakorn Chiang Mai Hospital.	Tongsong T; Jitawong C	2003	Sep	J Med Assoc Thai	86	9	829-35			14649967	#3379	Tongsong 2003		3. Not male/partner engagement
Community-based antenatal education in Istanbul, Turkey: effects on health behaviours.	Turan JM; Say L	2003	Dec	Health Policy Plan	18	4	391-8		10.1093/heapol/czg047	14654515	#1879	Turan 2003		3. Not male/partner engagement
[The woman's status and condom use in Cameroon].	Jean-Robert RM	2003	Aug	Afr J Reprod Health	7	2	74-88			14677302	#2577	Jean-Robert 2003		5. not intervention
[Influence of sperm morphology on results of intrauterine insemination].	Saucedo de la Llata E; Moraga Sánchez MR; Batiza Resendiz V; Galache Vega P; Santos Haliscak R; Hernández Ayup S	2003	Sep	Ginecol Obstet Mex	71		455-9			14686057	#3389	SaucedodelaLlata 2003		3. Not male/partner engagement
Pattern of semen analysis of male partners of infertile couples at the University College Hospital, Ibadan.	Adeniji RA; Olayemi O; Okunlola MA; Aimakhu CO	2003	Sep	West Afr J Med	22	3	243-5		10.4314/wajm.v22i3.27959	14696950	#2332	Adeniji 2003		5. not intervention
Changes in psychological distress of women with breast cancer in long-term remission and their husbands.	Baider L; Andritsch E; Goldzweig G; Uziely B; Ever-Hadani P; Hofman G; Krenn G; Samonigg H	2004	Jan-Feb	Psychosomatics	45	1	58-68		10.1176/appi.psy.45.1.58	14709761	#3124	Baider 2004		1. Not LMICS
Sociocultural and behavioral contexts of condom use in heterosexual married couples in India: challenges to the HIV prevention program.	Bhattacharya G	2004	Feb	Health Educ Behav	31	1	101-17		10.1177/1090198103259204	14768661	#1892	Bhattacharya 2004		3. Not male/partner engagement
Prevention and control of thalassemia at Saraburi Regional Hospital.	Chareonkul P; Kraisin J	2004	Jan	J Med Assoc Thai	87	1	8-15			14971529	#2409	Chareonkul 2004		3. Not male/partner engagement
[Couples' knowledge and attitudes regarding the practice of family planning in the jungle of Peru].	de la Cruz-Peñarán D; Langer-Glas A; Hernández-Prado B; González-Rengijo GF	2003	Nov-Dec	Salud Publica Mex	45	6	461-71			14974290	#2107	delaCruz-Peñarán 2003		5. not intervention
Couples' relationships and breastfeeding: is there an association?	Falceto OG; Giugliani ER; Fernandes CL	2004	Feb	J Hum Lact	20	1	46-55		10.1177/0890334403261028	14974700	#2798	Falceto 2004		5. not intervention
Prevention of postnatal distress or depression: an evaluation of an intervention at preparation for parenthood classes.	Matthey S; Kavanagh DJ; Howie P; Barnett B; Charles M	2004	Apr	J Affect Disord	79	1-3	113-26		10.1016/S0165-0327(02)00362-2	15023486	#2751	Matthey 2004		3. Not male/partner engagement
[Male views of contraceptive methods in a rural community in Bahia State, Brazil].	Espírito-Santo DC; Tavares-Neto J	2004	Mar-Apr	Cad Saude Publica	20	2	562-9		10.1590/s0102-311x2004000200025	15073637	#2861	Espírito-Santo 2004		5. not intervention
Unintended pregnancy among newly married couples in Shanghai.	Che Y; Cleland J	2004	Mar	Int Fam Plan Perspect	30	1	6-11		10.1363/3000604	15082411	#2259	Che 2004		1. Not LMICS
[Superovulation and intrauterine insemination in treatment of idiopathic infertility in 202 cycles].	Deng CY; Clark S	2004	Apr	Zhongguo Yi Xue Ke Xue Yuan Xue Bao	26	2	178-81			15171557	#3378	Deng 2004		3. Not male/partner engagement
Screening for alpha-thalassemia-1 heterozygotes in expecting couples by the combination of a simple erythrocyte osmotic fragility test and a PCR-based method.	Sanguansermsri T; Phumyu N; Chomchuen S; Steger HF	1999		Community Genet	2	1	26-9		10.1159/000016180	15178959	#3026	Sanguansermsri 1999		5. not intervention
The determinants of withdrawal use in Turkey: a husband's imposition or a woman's choice?	Kulczycki A	2004	Sep	Soc Sci Med	59	5	1019-33		10.1016/j.socscimed.2003.12.014	15186902	#2103	Kulczycki 2004		5. not intervention
Hemoglobinopathies in pregnancy.	Rappaport VJ; Velazquez M; Williams K	2004	Jun	Obstet Gynecol Clin North Am	31	2	287-317, vi		10.1016/j.ogc.2004.03.006	15200965	#2276	Rappaport 2004		5. not intervention
Factors influencing acceptability of voluntary counselling and HIV-testing among pregnant women in Northern Tanzania.	de Paoli MM; Manongi R; Klepp KI	2004	May	AIDS Care	16	4	411-25		10.1080/09540120410001683358	15203410	#2101	dePaoli 2004		5. not intervention
Family planning and women's lives in rural China.	Hardee K; Xie Z; Gu B	2004	Jun	Int Fam Plan Perspect	30	2	68-76		10.1363/3006804	15210405	#1652	Hardee 2004		5. not intervention
Mind the gap: responding to the global funding crisis in family planning.	Gribble JN; Jennings V; Nikula M	2004	Jul	J Fam Plann Reprod Health Care	30	3	155-7		10.1783/1471189041261483	15222918	#2882	Gribble 2004		5. not intervention
Women's autonomy, education and employment in Oman and their influence on contraceptive use.	Al Riyami A; Afifi M; Mabry RM	2004	May	Reprod Health Matters	12	23	144-54		10.1016/s0968-8080(04)23113-5	15242223	#1666	AlRiyami 2004		3. Not male/partner engagement
Relationships between older men and younger women: implications for STIs/HIV in Kenya.	Longfield K; Glick A; Waithaka M; Berman J	2004	Jun	Stud Fam Plann	35	2	125-34		10.1111/j.1728-4465.2004.00014.x	15260214	#2098	Longfield 2004		5. not intervention
From east to west: Nepalese women's experiences.	Rolls C; Chamberlain M	2004	Sep	Int Nurs Rev	51	3	176-84		10.1111/j.1466-7657.2004.00236.x	15285744	#1352	Rolls 2004		1. Not LMICS
Psychological well-being and the dyadic relationship of Chinese menopausal women (and their spouses) attending hormone replacement clinics.	Lam PM; Cheung GW; Shek DT; Lee DT; Haines C; Chung TK	2004	Apr	Gynecol Endocrinol	18	4	206-11		10.1080/09513590410001692483	15293892	#2936	Lam 2004		1. Not LMICS
Fetal loss associated with excess thyroid hormone exposure.	Anselmo J; Cao D; Karrison T; Weiss RE; Refetoff S	2004	Aug	JAMA	292	6	691-5		10.1001/jama.292.6.691	15304465	#3135	Anselmo 2004		3. Not male/partner engagement
Awareness and practices of contraception among Pakistani women attending a tertiary care hospital.	Khawaja NP; Tayyeb R; Malik N	2004	Aug	J Obstet Gynaecol	24	5	564-7		10.1080/01443610410001722662	15369942	#1559	Khawaja 2004		3. Not male/partner engagement
Acceptance of long-term contraceptive methods and its related factors among the eligible couples in a selected union.	Nayer I; Akter SF; Hossain S; Luci RH	2004	Apr	Bangladesh Med Res Counc Bull	30	1	31-5			15376467	#2418	Nayer 2004		3. Not male/partner engagement
Female surgical sterilization at a tertiary care hospital in Karachi.	Bhutta SZ; Zaeem S; Korejo R	2004	Apr-Jun	J Ayub Med Coll Abbottabad	16	2	42-5			15455616	#1167	Bhutta 2004		3. Not male/partner engagement
HIV status and union dissolution in sub-Saharan Africa: the case of Rakai, Uganda.	Porter L; Hao L; Bishai D; Serwadda D; Wawer MJ; Lutalo T; Gray R	2004	Aug	Demography	41	3	465-82		10.1353/dem.2004.0025	15461010	#1557	Porter 2004		3. Not male/partner engagement
[Active screening for genetic pathology in newborns. II. Genetic counseling and prenatal diagnosis in high risk families].	Kovacheva K; Angelova L; Simeonova M	2004		Akush Ginekol (Sofiia)	43	5	32-5			15518282	#2584	Kovacheva 2004		3. Not male/partner engagement
Prenatal diagnosis of sickle cell anemia in twin pregnancies and identification by VNTRs.	Attila G; Yalin S; Tuli A; Yalin E; Aksoy K	2004	Dec	Clin Chim Acta	350	1-2	137-42		10.1016/j.cccn.2004.07.020	15530470	#3158	Attila 2004		5. not intervention
The pregnancy rates with intrauterine insemination (IUI) in superovulated cycles employing different protocols (clomiphen citrate (CC), human menopausal gonadotropin (HMG) and HMG+CC) and in natural ovulatory cycle.	Mahani IM; Afnan M	2004	Oct	J Pak Med Assoc	54	10	503-5			15552282	#3507	Mahani 2004		3. Not male/partner engagement
The church, the state and women's bodies in the context of religious fundamentalism in the Philippines.	Ruiz Austria CS	2004	Nov	Reprod Health Matters	12	24	96-103		10.1016/s0968-8080(04)24152-0	15626200	#1542	RuizAustria 2004		2. not Women's Health
Recruitment of minority women and their main sexual partners in an HIV/STI prevention trial.	Witte SS; El-Bassel N; Gilbert L; Wu E; Chang M; Steinglass P	2004	Dec	J Womens Health (Larchmt)	13	10	1137-47		10.1089/jwh.2004.13.1137	15650347	#1725	Witte 2004		1. Not LMICS
Predictors of HIV serostatus among HIV discordant couples in Lusaka, Zambia and female antenatal clinic attendants in Kigali, Rwanda.	Modjarrad K; Zulu I; Karita E; Kancheya N; Funkhouser E; Allen S	2005	Jan	AIDS Res Hum Retroviruses	21	1	5-12		10.1089/aid.2005.21.5	15665639	#1551	Modjarrad 2005		5. not intervention
Social aspects of the new assisted reproduction technologies: attitudes of Israeli gynecologists.	Kaplan B; Orvieto R; Yogev Y; Simon Y	2004		Clin Exp Obstet Gynecol	31	4	285-6			15672968	#3224	Kaplan 2004		1. Not LMICS
Increasing male involvement in family planning decision making: trial of a social-cognitive intervention in rural Vietnam.	Ha BT; Jayasuriya R; Owen N	2005	Oct	Health Educ Res	20	5	548-56		10.1093/her/cyh013	15687102	#1881	Ha 2005		2. not Women's Health
Measuring the childbearing motivation of couples referred to the Shiraz Health Center for premarital examinations.	Pezeshki MZ; Zeighami B; Miller WB	2005	Jan	J Biosoc Sci	37	1	37-53		10.1017/s0021932003006485	15688570	#1791	Pezeshki 2005		5. not intervention
Carrier screening for alpha- and beta-thalassemia in pregnancy: the results of an 11-year prospective program in Guangzhou Maternal and Neonatal hospital.	Liao C; Mo QH; Li J; Li LY; Huang YN; Hua L; Li QM; Zhang JZ; Feng Q; Zeng R; Zhong HZ; Jia SQ; Cui YY; Xu XM	2005	Feb	Prenat Diagn	25	2	163-71		10.1002/pd.1079	15712323	#2642	Liao 2005		1. Not LMICS
[Reproductive expectation and gender preferences of parents in poverty areas of China].	Du LR; Ding ZY	2004	Dec	Zhonghua Er Ke Za Zhi	42	12	898-901			15733357	#2619	Du 2004		2. not Women's Health
HIV-1 subtype E progression among northern Thai couples: traditional and non-traditional predictors of survival.	Costello C; Nelson KE; Suriyanon V; Sennun S; Tovanabutra S; Heilig CM; Shiboski S; Jamieson DJ; Robison V; Rungruenthanakit K; Duerr A	2005	Jun	Int J Epidemiol	34	3	577-84		10.1093/ije/dyi023	15737969	#3102	Costello 2005		2. not Women's Health
Men and reproductive health in rural Pakistan: the case for increased male participation.	Ali M; Rizwan H; Ushijima H	2004	Dec	Eur J Contracept Reprod Health Care	9	4	260-6		10.1080/13625180400017511	15799183	#2462	Ali 2004		5. not intervention
Mexican physicians' knowledge and attitudes about the human papillomavirus and cervical cancer: a national survey.	Aldrich T; Becker D; García SG; Lara D	2005	Apr	Sex Transm Infect	81	2	135-41		10.1136/sti.2003.008557	15800091	#1936	Aldrich 2005		5. not intervention
Attitudes to and management of fertility among primary health care physicians in Turkey: an epidemiological study.	Hassa H; Ayranci U; Unluoglu I; Metintas S; Unsal A	2005	Apr	BMC Public Health	5		33		10.1186/1471-2458-5-33	15811189	#1082	Hassa 2005		5. not intervention
A comparative study of the patterning of women's health by family status and employment status in Finland and Sweden.	Roos E; Burström B; Saastamoinen P; Lahelma E	2005	Jun	Soc Sci Med	60	11	2443-51		10.1016/j.socscimed.2004.11.020	15814170	#1752	Roos 2005		1. Not LMICS
The impact of menstrual side effects on contraceptive discontinuation: findings from a longitudinal study in Cairo, Egypt.	Tolley E; Loza S; Kafafi L; Cummings S	2005	Mar	Int Fam Plan Perspect	31	1	15-23		10.1363/3101505	15888405	#3089	Tolley 2005		3. Not male/partner engagement
Factors associated with use of the female condom in Zimbabwe.	Meekers D; Richter K	2005	Mar	Int Fam Plan Perspect	31	1	30-7		10.1363/3103005	15888407	#1859	Meekers 2005		5. not intervention
[Breastfeeding counseling and early mother-child contact are associated with exclusive maternal breastfeeding. A hospital-based-case-control study].	González-Salazar F; Cerda-Flores RM; Robledo-García JA; Valdovinos-Chávez S; Vargas-Villarreal J; Said-Fernández S	2005	Mar-Apr	Gac Med Mex	141	2	99-103			15892456	#3312	González-Salazar 2005		3. Not male/partner engagement
Perceptions of gender roles, gender power relationships, and sexuality in Thai women following diagnosis and treatment for cervical cancer.	Kritcharoen S; Suwan K; Jirojwong S	2005	May	Oncol Nurs Forum	32	3	682-8		10.1188/05.ONF.682-688	15897942	#2248	Kritcharoen 2005		5. not intervention
Prenatal diagnosis of sickle syndromes in India: dilemmas in counselling.	Colah R; Surve R; Nadkarni A; Gorakshakar A; Phanasgaonkar S; Satoskar P; Mohanty D	2005	May	Prenat Diagn	25	5	345-9		10.1002/pd.1131	15906420	#1370	Colah 2005		5. not intervention
Male participation in family planning: results from a qualitative study in Mpigi District, Uganda.	Kaida A; Kipp W; Hessel P; Konde-Lule J	2005	May	J Biosoc Sci	37	3	269-86		10.1017/s0021932004007035	15906884	#1943	Kaida 2005		5. not intervention
Expanding family planning options: offering the Standard Days Method to women in Istanbul.	Kalaca S; Cebeci D; Cali S; Sinai I; Karavus M; Jennings V	2005	Apr	J Fam Plann Reprod Health Care	31	2	123-7		10.1783/1471189053629446	15921552	#1387	Kalaca 2005		3. Not male/partner engagement
Can women's autonomy impede male involvement in pregnancy health in Katmandu, Nepal?	Mullany BC; Hindin MJ; Becker S	2005	Nov	Soc Sci Med	61	9	1993-2006		10.1016/j.socscimed.2005.04.006	15922498	#983	Mullany 2005		5. not intervention
Safety of drugs used in assisted reproduction techniques.	Al-Shawaf T; Zosmer A; Dirnfeld M; Grudzinskas G	2005		Drug Saf	28	6	513-28		10.2165/00002018-200528060-00004	15924504	#3615	Al-Shawaf 2005		3. Not male/partner engagement
Paternal influences on the timing of prenatal care among Hispanics.	Sangi-Haghpeykar H; Mehta M; Posner S; Poindexter AN 3rd	2005	Jun	Matern Child Health J	9	2	159-63		10.1007/s10995-005-3012-9	15965621	#2175	Sangi-Haghpeykar 2005		5. not intervention
Cryotherapy treatment for cervical intraepithelial neoplasia: women's experiences in Peru.	Coffey PS; Bingham A; Winkler JL; Bishop A; Sellors JW; Lagos G; Pastor CM	2005	Jul-Aug	J Midwifery Womens Health	50	4	335-40		10.1016/j.jmwh.2005.04.004	15973272	#2417	Coffey 2005		3. Not male/partner engagement
Ethical considerations in prenatal sex selection.	Hollingsworth LD	2005	May	Health Soc Work	30	2	126-34		10.1093/hsw/30.2.126	15974373	#779	Hollingsworth 2005		2. not Women's Health
Risk of HIV transmission within marriage in rural China: implications for HIV prevention at the family level.	Liu H; Detels R; Li X; Stanton B; Hu Z; Yang H	2005	Jul	Sex Transm Dis	32	7	418-24		10.1097/01.olq.0000170446.01789.4e	15976599	#2793	Liu 2005		5. not intervention
Loss of C/EBP alpha cell cycle control increases myeloid progenitor proliferation and transforms the neutrophil granulocyte lineage.	Porse BT; Bryder D; Theilgaard-Mönch K; Hasemann MS; Anderson K; Damgaard I; Jacobsen SE; Nerlov C	2005	Jul	J Exp Med	202	1	85-96		10.1084/jem.20050067	15983063	#3593	Porse 2005		2. not Women's Health
Resumption of sexual relations following childbirth: norms, practices and reproductive health issues in Abidjan, Côte d'Ivoire.	Desgrées-du-Loû A; Brou H	2005	May	Reprod Health Matters	13	25	155-63		10.1016/s0968-8080(05)25167-4	16035609	#868	Desgrées-du-Loû 2005		5. not intervention
Why withdrawal? Why not withdrawal? Men's perspectives.	Ortayli N; Bulut A; Ozugurlu M; Cokar M	2005	May	Reprod Health Matters	13	25	164-73		10.1016/s0968-8080(05)25175-3	16035610	#1776	Ortayli 2005		2. not Women's Health
Prenatal diagnosis of spinal muscular atrophy: Indian scenario.	Kesari A; Rennert H; Leonard DG; Phadke SR; Mittal B	2005	Aug	Prenat Diagn	25	8	641-4		10.1002/pd.1212	16049987	#2830	Kesari 2005		2. not Women's Health
[Impact of HIV counseling and testing during antenal consultation for HIV- women in Abidjan (Côte d'Ivoire): a quantitative and qualitative study (Ditrame Plus 3 project, ANRS 1253)].	Brou H; Agbo H; Desgrees Du Loû A	2005	Apr-Jun	Sante	15	2	81-91			16061444	#1512	Brou 2005		5. not intervention
Hearing native voices: contraceptive use in Matemwe Village, East Africa.	Keele JJ; Forste R; Flake DF	2005	Apr	Afr J Reprod Health	9	1	32-41			16104653	#589	Keele 2005		3. Not male/partner engagement
Community-based distribution and contraception usage in Iran.	Jahanfar S; Ghodsy Z; Shahpoorian F; Jamshidi R	2005	Jul	J Fam Plann Reprod Health Care	31	3	194-7		10.1783/1471189054483960	16105282	#2047	Jahanfar 2005		3. Not male/partner engagement
GPs' opinions of their role in prenatal genetic services: a cross-sectional survey.	Qureshi N; Armstrong S; Modell B	2006	Feb	Fam Pract	23	1	106-10		10.1093/fampra/cmi088	16115832	#2819	Qureshi 2006		5. not intervention
Review of Chinese sex attitudes and applicability of sex therapy for chinese couples with sexual dysfunction.	So HW; Cheung FM	2005	May	J Sex Res	42	2	93-101		10.1080/00224490509552262	16123839	#1704	So 2005		5. not intervention
African American couples merging strengths to successfully cope with breast cancer.	Morgan PD; Fogel J; Rose L; Barnett K; Mock V; Davis BL; Gaskins M; Brown-Davis C	2005	Sep	Oncol Nurs Forum	32	5	979-87		10.1188/05.onf.979-987	16136196	#2289	Morgan 2005		1. Not LMICS
Modern and traditional practices of Turkish infertile couples.	Günay O; Cetinkaya F; Naçar M; Aydin T	2005	Jun	Eur J Contracept Reprod Health Care	10	2	105-10		10.1080/13625180500034911	16147815	#1833	Günay 2005		5. not intervention
Why don't they just get married? Barriers to marriage among the disadvantaged.	Edin K; Reed JM	2005	Fall	Future Child	15	2	117-37		10.1353/foc.2005.0017	16158733	#948	Edin 2005		1. Not LMICS
Chlamydia trachomatis infection in female partners of circumcised and uncircumcised adult men.	Castellsagué X; Peeling RW; Franceschi S; de Sanjosé S; Smith JS; Albero G; Díaz M; Herrero R; Muñoz N; Bosch FX	2005	Nov	Am J Epidemiol	162	9	907-16		10.1093/aje/kwi284	16177149	#1330	Castellsagué 2005		5. not intervention
Women's sexual interests across the ovulatory cycle depend on primary partner developmental instability.	Gangestad SW; Thornhill R; Garver-Apgar CE	2005	Oct	Proc Biol Sci	272	1576	2023-7		10.1098/rspb.2005.3112	16191612	#3241	Gangestad 2005		5. not intervention
Cultivating men's interest in family planning in rural El Salvador.	Lundgren RI; Gribble JN; Greene ME; Emrick GE; de Monroy M	2005	Sep	Stud Fam Plann	36	3	173-88		10.1111/j.1728-4465.2005.00060.x	16209176	#1311	Lundgren 2005		5. not intervention
Women on top: the relative influence of wives and husbands on contraceptive use in KwaZulu-Natal.	Maharaj P; Cleland J	2005		Women Health	41	2	31-41		10.1300/J013v41n02_03	16219586	#1564	Maharaj 2005		5. not intervention
Predictors of smoking cessation in pregnancy and maintenance postpartum in low-income women.	Ma Y; Goins KV; Pbert L; Ockene JK	2005	Dec	Matern Child Health J	9	4	393-402		10.1007/s10995-005-0020-8	16220356	#1825	Ma 2005		1. Not LMICS
Spousal correlations for lifestyle factors and selected diseases in Chinese couples.	Jurj AL; Wen W; Li HL; Zheng W; Yang G; Xiang YB; Gao YT; Shu XO	2006	Apr	Ann Epidemiol	16	4	285-91		10.1016/j.annepidem.2005.07.060	16257231	#2106	Jurj 2006		2. not Women's Health
Defining poor responders in assisted reproduction.	Sallam HN; Ezzeldin F; Agameya AF; Rahman AF; El-Garem Y	2005	May-Jun	Int J Fertil Womens Med	50	3	115-20			16279504	#2794	Sallam 2005		3. Not male/partner engagement
Fertility in four regions spanning large contrasts in serum levels of widespread persistent organochlorines: a cross-sectional study.	Toft G; Axmon A; Giwercman A; Thulstrup AM; Rignell-Hydbom A; Pedersen HS; Ludwicki JK; Zvyezday V; Zinchuk A; Spano M; Manicardi GC; Bonefeld-Jørgensen EC; Hagmar L; Bonde JP	2005	Nov	Environ Health	4		26		10.1186/1476-069X-4-26	16280075	#2583	Toft 2005		5. not intervention
Husbands' and wives' reports of women's decision-making power in Western Guatemala and their effects on preventive health behaviors.	Becker S; Fonseca-Becker F; Schenck-Yglesias C	2006	May	Soc Sci Med	62	9	2313-26		10.1016/j.socscimed.2005.10.006	16307836	#1793	Becker 2006		5. not intervention
Seeking conception: experiences of urban Indian women with in vitro fertilisation.	Widge A	2005	Dec	Patient Educ Couns	59	3	226-33		10.1016/j.pec.2005.07.014	16326264	#3041	Widge 2005		3. Not male/partner engagement
Spousal communication in contraceptive decisions among antenatal patients in Calabar, south eastern Nigeria.	Iklaki CU; Ekabua JE; Abasiattai A; Bassey EA; Itam IH	2005	Oct-Dec	Niger J Med	14	4	405-7		10.4314/njm.v14i4.37197	16353701	#2482	Iklaki 2005		5. not intervention
Knowledge, attitude and practice of family planning among Igbo women of south-eastern Nigeria.	Ikechebelu JI; Joe-Ikechebelu NN; Obiajulu FN	2005	Nov	J Obstet Gynaecol	25	8	792-5		10.1080/01443610500328231	16368587	#1839	Ikechebelu 2005		5. not intervention
Barriers to and attitudes towards promoting husbands' involvement in maternal health in Katmandu, Nepal.	Mullany BC	2006	Jun	Soc Sci Med	62	11	2798-809		10.1016/j.socscimed.2005.11.013	16376007	#871	Mullany 2006		5. not intervention
Pregnancy intentions among Salvadoran fathers: results from the 2003 National Male Reproductive Health Survey.	Carter M; Speizer IS	2005	Dec	Int Fam Plan Perspect	31	4	179-82		10.1363/3117905	16439345	#1721	Carter 2005		5. not intervention
The frequency of chromosomal abnormalities in patients with reproductive failure.	Celep F; Karagüzel A; Ozeren M; Bozkaya H	2006	Jul	Eur J Obstet Gynecol Reprod Biol	127	1	106-9		10.1016/j.ejogrb.2005.12.019	16443317	#1680	Celep 2006		5. not intervention
Is paternal postpartum depression associated with maternal postpartum depression? Population-based study in Brazil.	Pinheiro RT; Magalhães PV; Horta BL; Pinheiro KA; da Silva RA; Pinto RH	2006	Mar	Acta Psychiatr Scand	113	3	230-2		10.1111/j.1600-0447.2005.00708.x	16466407	#1777	Pinheiro 2006		5. not intervention
Men's approval of family planning in Bangladesh.	Islam MA; Padmadas SS; Smith PW	2006	Mar	J Biosoc Sci	38	2	247-59		10.1017/S0021932004007072	16490157	#2804	Islam 2006		5. not intervention
Prevalence of beta-thalassemia trait in premarital screening in Al-Hassa, Saudi Arabia.	Al-Suliman A	2006	Jan-Feb	Ann Saudi Med	26	1	14-6		10.5144/0256-4947.2006.14	16521869	#3327	Al-Suliman 2006		2. not Women's Health
Gender power and marital relationship as predictors of sexual dysfunction and sexual satisfaction among young married couples in rural China: a population-based study.	Lau JT; Yang X; Wang Q; Cheng Y; Tsui HY; Mui LW; Kim JH	2006	Mar	Urology	67	3	579-85		10.1016/j.urology.2005.09.039	16527583	#2946	Lau 2006		5. not intervention
Quality and quantity of antenatal HIV counselling in a PMTCT programme in Mombasa, Kenya.	Delva W; Mutunga L; Quaghebeur A; Temmerman M	2006	Apr	AIDS Care	18	3	189-93		10.1080/09540120500456425	16546777	#2172	Delva 2006		3. Not male/partner engagement
Infertility among low-income Latinos.	Becker G; Castrillo M; Jackson R; Nachtigall RD	2006	Apr	Fertil Steril	85	4	882-7		10.1016/j.fertnstert.2005.09.052	16580369	#848	Becker 2006		1. Not LMICS
Investigation of infertility management in primary care with open access hysterosalpingography (HSG): a pilot study.	Wilkes S; Murdoch A; Rubin G; Chinn D; Wilsdon J	2006	Mar	Hum Fertil (Camb)	9	1	47-51		10.1080/14647270500440663	16581721	#3129	Wilkes 2006		1. Not LMICS
Recommendations to improve preconception health and health care--United States. A report of the CDC/ATSDR Preconception Care Work Group and the Select Panel on Preconception Care.	Johnson K; Posner SF; Biermann J; Cordero JF; Atrash HK; Parker CS; Boulet S; Curtis MG	2006	Apr	MMWR Recomm Rep	55	RR-6	1-23			16617292	#2624	Johnson 2006		1. Not LMICS
Consistency of couple declaration about using family planning methods in Turkey.	Akin L; Ozaydin N	2006	Nov	J Biosoc Sci	38	6	735-44		10.1017/S0021932005001021	16618377	#2210	Akin 2006		5. not intervention
Health seeking behavior of couples with secondary infertility.	Sami N; Ali TS	2006	Apr	J Coll Physicians Surg Pak	16	4	261-4			16624188	#830	Sami 2006		5. not intervention
An increase of the cardiothoracic ratio leads to a diagnosis of Bart's hydrops.	Phupong V	2006	Apr	J Med Assoc Thai	89	4	509-12			16696397	#3591	Phupong 2006		5. not intervention
Couples' attitudes to the husband's presence in the delivery room during childbirth.	Modarres Nejad V	2005	Jul	East Mediterr Health J	11	4	828-34			16700400	#2401	ModarresNejad 2005		5. not intervention
Village family planning volunteers in Indonesia: their role in the family planning programme.	Utomo ID; Arsyad SS; Hasmi EN	2006	May	Reprod Health Matters	14	27	73-82		10.1016/S0968-8080(06)27230-6	16713881	#1611	Utomo 2006		5. not intervention
Psychological effects of amniocentesis on women and their spouses: importance of the testing period and genetic counseling.	Kukulu K; Buldukoglu K; Keser I; Simşek M; Mendilcioğlu I; Lüleci G	2006	Mar	J Psychosom Obstet Gynaecol	27	1	9-15		10.1080/01674820500260207	16752871	#2771	Kukulu 2006		5. not intervention
HIV and reproductive care--a review of current practice.	Gilling-Smith C; Nicopoullos JD; Semprini AE; Frodsham LC	2006	Aug	BJOG	113	8	869-78		10.1111/j.1471-0528.2006.00960.x	16753050	#1855	Gilling-Smith 2006		5. not intervention
Seminal plasma zinc concentration and alpha-glucosidase activity with respect to semen quality.	Mankad M; Sathawara NG; Doshi H; Saiyed HN; Kumar S	2006	May	Biol Trace Elem Res	110	2	97-106		10.1385/BTER:110:2:97	16757839	#3057	Mankad 2006		2. not Women's Health
Between-birth intervals in newly married Bulgarian families.	Stefanov RS; Dimitrov ID	2005		Folia Med (Plovdiv)	47	3-4	70-7			16761398	#2523	Stefanov 2005		5. not intervention
Opinion of newly wed Greek couples about the nature and functions of modern family. Similarities and differences with the opinion of Bulgarian couples.	Psiakidis DP; Stefanov RS; Dimitrov ID	2005		Folia Med (Plovdiv)	47	3-4	78-83			16761399	#2241	Psiakidis 2005		1. Not LMICS
Models of preconception care implementation in selected countries.	Ebrahim SH; Lo SS; Zhuo J; Han JY; Delvoye P; Zhu L	2006	Sep	Matern Child Health J	10	5 Suppl	S37-42		10.1007/s10995-006-0096-9	16763771	#1630	Ebrahim 2006		1. Not LMICS
Effect of coitus at term on length of gestation, induction of labor, and mode of delivery.	Tan PC; Andi A; Azmi N; Noraihan MN	2006	Jul	Obstet Gynecol	108	1	134-40		10.1097/01.AOG.0000223229.83920.af	16816067	#3595	Tan 2006		3. Not male/partner engagement
Preconception counselling initiated by general practitioners in the Netherlands: reaching couples contemplating pregnancy [ISRCTN53942912].	Elsinga J; van der Pal-de Bruin K; le Cessie S; de Jong-Potjer L; Verloove-Vanhorick S; Assendelft W	2006	Jul	BMC Fam Pract	7		41	ISRCTN/ISRCTN53942912	10.1186/1471-2296-7-41	16824233	#1730	Elsinga 2006		1. Not LMICS
Menopausal symptoms and health problems of women aged 50-65 years in southern Jordan.	Shakhatreh FM; Mas'ad D	2006	Aug	Climacteric	9	4	305-11		10.1080/13697130600861542	16857661	#1658	Shakhatreh 2006		3. Not male/partner engagement
'Take your mat and go!': rural Malawian women's strategies in the HIV/AIDS era.	Schatz E	2005	Sep-Oct	Cult Health Sex	7	5	479-92		10.1080/13691050500151255	16864217	#1814	Schatz 2005		5. not intervention
No scalpel vasectomy advocacy and community mobilisation--a personal experience.	Sharma RP	2006	Mar	J Indian Med Assoc	104	3	134, 136-7			16910336	#2061	Sharma 2006		5. not intervention
Desired family size, family planning and fertility in Ethiopia.	Bhargava A	2007	May	J Biosoc Sci	39	3	367-81		10.1017/S0021932006001593	16928286	#2233	Bhargava 2007		5. not intervention
Intimate relationships and changing patterns of money management at the beginning of the twenty-first century.	Vogler C; Brockmann M; Wiggins RD	2006	Sep	Br J Sociol	57	3	455-82		10.1111/j.1468-4446.2006.00120.x	16939596	#3222	Vogler 2006		1. Not LMICS
Spectrum of anemia in pregnant Indian women and importance of antenatal screening.	Sinha M; Panigrahi I; Shukla J; Khanna A; Saxena R	2006	Jul	Indian J Pathol Microbiol	49	3	373-5			17001888	#2544	Sinha 2006		3. Not male/partner engagement
Disagreement in spousal reports of current contraceptive use in sub-Saharan Africa.	Becker S; Hossain MB; Thomson E	2006	Nov	J Biosoc Sci	38	6	779-96		10.1017/S0021932005001069	17029662	#2952	Becker 2006		5. not intervention
Voluntary counseling and testing among post-partum women in Botswana.	Thior I; Gabaitiri L; Grimes J; Shapiro R; Lockman S; Kim S; Kebaabetswe P; Garmey E; Montano M; Peter T; Chang SY; Marlink R; Essex M	2007	Mar	Patient Educ Couns	65	3	296-302		10.1016/j.pec.2006.08.010	17029865	#1805	Thior 2007		3. Not male/partner engagement
A pilot examination of the impact of cancer patients' fatigue on their spousal caregivers.	Passik SD; Kirsh KL	2005	Dec	Palliat Support Care	3	4	273-9		10.1017/s1478951505050431	17039982	#3316	Passik 2005		1. Not LMICS
Differences within couples' experience of their hospital care and well-being three months after experiencing a stillbirth.	Säflund K; Wredling R	2006		Acta Obstet Gynecol Scand	85	10	1193-9		10.1080/00016340600804605	17068678	#2537	Säflund 2006		5. not intervention
Major histocompatibility complex alleles, sexual responsivity, and unfaithfulness in romantic couples.	Garver-Apgar CE; Gangestad SW; Thornhill R; Miller RD; Olp JJ	2006	Oct	Psychol Sci	17	10	830-5		10.1111/j.1467-9280.2006.01789.x	17100780	#3311	Garver-Apgar 2006		5. not intervention
Pleasure and prevention: when good sex is safer sex.	Philpott A; Knerr W; Boydell V	2006	Nov	Reprod Health Matters	14	28	23-31		10.1016/S0968-8080(06)28254-5	17101419	#2202	Philpott 2006		5. not intervention
The effect of husbands' fertility preferences on couples' reproductive behaviour in rural Bangladesh.	Hossain MB; Phillips JF; Mozumder AB	2007	Sep	J Biosoc Sci	39	5	745-57		10.1017/S0021932006001696	17107632	#2382	Hossain 2007		2. not Women's Health
Women's perceptions of partner support and conflict in the development of postpartum depressive symptoms.	Dennis CL; Ross L	2006	Dec	J Adv Nurs	56	6	588-99		10.1111/j.1365-2648.2006.04059.x	17118038	#1685	Dennis 2006		5. not intervention
A feminist exploration of Traveller women's experiences of maternity care in the Republic of Ireland.	Reid B; Taylor J	2007	Sep	Midwifery	23	3	248-59		10.1016/j.midw.2006.03.011	17118498	#1062	Reid 2007		1. Not LMICS
Jordan: communities and community genetics.	Hamamy H; Al-Hait S; Alwan A; Ajlouni K	2007		Community Genet	10	1	52-60		10.1159/000096282	17167252	#2307	Hamamy 2007		5. not intervention
Effect of technical traning program on intern physicians' and nurses' knowledge and attitudes regarding emergency contraceptives.	Risk S; Zaky NH	2001		J Egypt Public Health Assoc	76	3-4	223-39			17216944	#2199	Risk 2001		3. Not male/partner engagement
Premarital counseling: view of the target group.	Mitwally HH; Abd El-Rahman DA; Mohamed NI	2000		J Egypt Public Health Assoc	75	1-2	31-51			17219848	#3287	Mitwally 2000		3. Not male/partner engagement
[Study on the perception of gender role and decision-making regarding family affairs among married women and its impact on the utilization of perinatal care].	Zhao FM; Guo SF; Wang LH; Zhang T; Wu JL; Du YK; Fang WM	2006	Sep	Zhonghua Liu Xing Bing Xue Za Zhi	27	9	780-4			17299964	#1888	Zhao 2006		1. Not LMICS
Developing and testing a measure of dyadic efficacy for married women with rheumatoid arthritis and their spouses.	Sterba KR; DeVellis RF; Lewis MA; Baucom DH; Jordan JM; DeVellis B	2007	Mar	Arthritis Rheum	57	2	294-302		10.1002/art.22538	17330279	#3488	Sterba 2007		5. not intervention
Contributing factors of preterm delivery in parturient in a University Hospital in Iran.	Mirzaie F; Mohammah-Alizadeh S	2007	Mar	Saudi Med J	28	3	400-4			17334468	#2301	Mirzaie 2007		3. Not male/partner engagement
'Marriage means having children and forming your family, so what is the need of discussion?' Communication and negotiation of childbearing preferences among Bangladeshi couples.	Gipson JD; Hindin MJ	2007	Mar-Apr	Cult Health Sex	9	2	185-98		10.1080/13691050601065933	17364725	#2549	Gipson 2007		5. not intervention
Couples' reports of women's autonomy and health-care use in Nepal.	Allendorf K	2007	Mar	Stud Fam Plann	38	1	35-46		10.1111/j.1728-4465.2007.00114.x	17385381	#1371	Allendorf 2007		5. not intervention
Male involvement: implications for reproductive and sexual health programs.	Edmunds L; Rink E; Zukoski AP	2007	Mar	School Nurse News	24	2	22-6			17393821	#1479	Edmunds 2007		5. not intervention
Husbands' involvement in housework and women's psychosocial health: findings from a population-based study in Lebanon.	Khawaja M; Habib RR	2007	May	Am J Public Health	97	5	860-6		10.2105/AJPH.2005.080374	17395852	#1890	Khawaja 2007		5. not intervention
High risk of congenital hypothyroidism in multiple pregnancies.	Olivieri A; Medda E; De Angelis S; Valensise H; De Felice M; Fazzini C; Cascino I; Cordeddu V; Sorcini M; Stazi MA	2007	Aug	J Clin Endocrinol Metab	92	8	3141-7		10.1210/jc.2007-0238	17488789	#2885	Olivieri 2007		1. Not LMICS
Paternal age and outcome of intracytoplasmic sperm injection.	Aboulghar M; Mansour R; Al-Inany H; Abou-Setta AM; Mourad L; Serour G	2007	May	Reprod Biomed Online	14	5	588-92		10.1016/s1472-6483(10)61050-4	17509198	#3538	Aboulghar 2007		2. not Women's Health
Male involvement in reproductive health among scheduled tribe: experience from Khairwars of central India.	Saha KB; Singh N; Chatterjee Saha U; Roy J	2007	Apr-Jun	Rural Remote Health	7	2	605			17511523	#1830	Saha 2007		5. not intervention
The changing position of IUDs in reproductive health services in developing countries: opportunities and challenges.	Townsend JW; Jacobstein R	2007	Jun	Contraception	75	6 Suppl	S35-40		10.1016/j.contraception.2007.01.023	17531614	#73	Townsend 2007		3. Not male/partner engagement
Sexual health for people living with HIV.	Shapiro K; Ray S	2007	May	Reprod Health Matters	15	29 Suppl	67-92		10.1016/S0968-8080(07)29034-2	17531749	#1137	Shapiro 2007		5. not intervention
Factors affecting abortion decisions among young couples in Nepal.	Puri M; Ingham R; Matthews Z	2007	Jun	J Adolesc Health	40	6	535-42		10.1016/j.jadohealth.2007.01.010	17531760	#2802	Puri 2007		5. not intervention
Fetal sex-determination in Delhi: a population-based investigation.	Chaturvedi S; Chhabra P; Bharadwaj S; Smanla S; Kannan AT	2007	Apr	Trop Doct	37	2	98-100		10.1177/004947550703700214	17540092	#2275	Chaturvedi 2007		5. not intervention
Reproductive characteristics of Southeast Asian immigrants before and after migration.	Kornosky JL; Peck JD; Sweeney AM; Adelson PL; Schantz SL	2008	Apr	J Immigr Minor Health	10	2	135-43		10.1007/s10903-007-9064-8	17546501	#1584	Kornosky 2008		2. not Women's Health
Premarital screening for thalassemia and sickle cell disease in Saudi Arabia.	Alhamdan NA; Almazrou YY; Alswaidi FM; Choudhry AJ	2007	Jun	Genet Med	9	6	372-7		10.1097/gim.0b013e318065a9e8	17575503	#2737	Alhamdan 2007		2. not Women's Health
[Microsatellite instability and allele-specific chromosome 3p deletion in breast cancer and precancerous lesions].	Fu Q; Yao GY; Tang XL; Chen LR; Zheng ZX	2007	Jan	Zhonghua Zhong Liu Za Zhi	29	1	34-40			17575691	#3665	Fu 2007		3. Not male/partner engagement
Quality of life and its correlates among a group of infertile Iranian women.	Aliyeh G; Laya F	2007	Jul	Med Sci Monit	13	7	CR313-7			17599025	#1787	Aliyeh 2007		5. not intervention
Predictors of intrauterine insemination success.	Zainul MR; Ong FB; Omar MH; Ng SP; Nurshaireen A; Rahimah MD; Mariam S; Zolaidah M; Sharifah-Teh NS; Saniros A; Hasnita B	2006	Dec	Med J Malaysia	61	5	599-607			17623962	#1959	Zainul 2006		3. Not male/partner engagement
Prevalence, correlates, and persistence of maternal depression.	Horwitz SM; Briggs-Gowan MJ; Storfer-Isser A; Carter AS	2007	Jun	J Womens Health (Larchmt)	16	5	678-91		10.1089/jwh.2006.0185	17627403	#2677	Horwitz 2007		5. not intervention
Factors determining acceptance of voluntary HIV counseling and testing among pregnant women attending antenatal clinic at army hospitals in Addis Ababa.	Worku G; Enquselassie F	2007	Jan	Ethiop Med J	45	1	1-8			17642152	#2312	Worku 2007		5. not intervention
Delivery of microbicides to the vagina: difficulties reported with the use of three devices, adherence to use and preferences.	Hardy E; Hebling EM; Sousa MH; Almeida AF; Amaral E	2007	Aug	Contraception	76	2	126-31		10.1016/j.contraception.2007.04.013	17656182	#3505	Hardy 2007		3. Not male/partner engagement
Women's reports of condom use in Thai couples under intensive and regular STI/HIV risk reduction counseling.	Rugpao S	2008	May	AIDS Behav	12	3	419-30		10.1007/s10461-007-9283-y	17665303	#2768	Rugpao 2008		5. not intervention
Why males in Bangladesh do not participate in reproductive health: lessons learned from focus group discussions.	Shahjahan M; Kabir M	2006-2007		Int Q Community Health Educ	26	1	45-59		10.2190/9623-6736-6154-7547	17686713	#1477	Shahjahan 2006-2007		5. not intervention
Gender relations in the context of HIV/AIDS in rural South Africa.	Ndinda C; Uzodike UO; Chimbwete C; Pool R	2007	Aug	AIDS Care	19	7	844-9		10.1080/09540120701203923	17712686	#1738	Ndinda 2007		2. not Women's Health
Prenatal prevention for severe thalassemia disease at Srinagarind Hospital.	Ratanasiri T; Charoenthong C; Komwilaisak R; Changtrakul Y; Fucharoen S; Wongkham J; Kleebkaow P; Seejorn K	2006	Oct	J Med Assoc Thai	89 Suppl 4		S87-93			17725145	#2209	Ratanasiri 2006		3. Not male/partner engagement
Affordable IVF for developing countries.	Ombelet W; Campo R	2007	Sep	Reprod Biomed Online	15	3	257-65		10.1016/s1472-6483(10)60337-9	17854519	#84	Ombelet 2007		3. Not male/partner engagement
Maternal concerns during early parenthood.	Kaitz M	2007	Nov	Child Care Health Dev	33	6	720-7		10.1111/j.1365-2214.2007.00729.x	17944781	#2334	Kaitz 2007		3. Not male/partner engagement
Prevalence of beta-thalassemia and sickle cell anemia trait in premarital screening in Konya urban area, Turkey.	Guler E; Caliskan U; UcarAlbayrak C; Karacan M	2007	Nov	J Pediatr Hematol Oncol	29	11	783-5		10.1097/MPH.0b013e318159a570	17984699	#2096	Guler 2007		2. not Women's Health
Evolution of couples' voluntary counseling and testing for HIV in Lusaka, Zambia.	Chomba E; Allen S; Kanweka W; Tichacek A; Cox G; Shutes E; Zulu I; Kancheya N; Sinkala M; Stephenson R; Haworth A	2008	Jan	J Acquir Immune Defic Syndr	47	1	108-15		10.1097/QAI.0b013e31815b2d67	17984761	#2080	Chomba 2008		5. not intervention
Beneficial effects of offering prenatal HIV counselling and testing on developing a HIV preventive attitude among couples. Abidjan, 2002-2005.	Desgrées-Du-Loû A; Brou H; Djohan G; Becquet R; Ekouevi DK; Zanou B; Viho I; Allou G; Dabis F; Leroy V	2009	Apr	AIDS Behav	13	2	348-55		10.1007/s10461-007-9316-6	17985231	#1356	Desgrées-Du-Loû 2009		3. Not male/partner engagement
Enrollment and retention of HIV discordant couples in Lusaka, Zambia.	Kempf MC; Allen S; Zulu I; Kancheya N; Stephenson R; Brill I; Tichacek A; Haworth A; Chomba E	2008	Jan	J Acquir Immune Defic Syndr	47	1	116-25		10.1097/QAI.0b013e31815d2f3f	18030162	#1930	Kempf 2008		5. not intervention
Sperm chromatin stability and its relationship with fertilization rate after intracytoplasmic sperm injection (ICSI) in an assisted reproduction program.	García J; Noriega-Hoces L; Gonzales GF	2007	Dec	J Assist Reprod Genet	24	12	587-93		10.1007/s10815-007-9174-1	18034300	#3499	García 2007		3. Not male/partner engagement
Factors influencing health care-seeking behaviours among Mayan women in Guatemala.	Schooley J; Mundt C; Wagner P; Fullerton J; O'Donnell M	2009	Aug	Midwifery	25	4	411-21		10.1016/j.midw.2007.07.011	18053623	#1753	Schooley 2009		5. not intervention
Psychosexual characteristics of vestibulodynia couples: partner solicitousness and hostility are associated with pain.	Desrosiers M; Bergeron S; Meana M; Leclerc B; Binik YM; Khalifé S	2008	Feb	J Sex Med	5	2	418-27		10.1111/j.1743-6109.2007.00705.x	18086164	#2785	Desrosiers 2008		5. not intervention
Primiparous mothers' knowledge about mother-to-child transmission of HIV in Lusaka, Zambia.	Petrovic K; Maimbolwa M; Johansson E	2009	Dec	Midwifery	25	6	e1-e10		10.1016/j.midw.2007.08.005	18164791	#3004	Petrovic 2009		5. not intervention
Midcycle pericoital intravaginal bee honey and royal jelly for male factor infertility.	Abdelhafiz AT; Muhamad JA	2008	May	Int J Gynaecol Obstet	101	2	146-9		10.1016/j.ijgo.2007.11.012	18222449	#3294	Abdelhafiz 2008		2. not Women's Health; 3. Not male/partner engagement
Sexual function in women from infertile couples and in women seeking surgical sterilization.	Hentschel H; Alberton DL; Sawdy RJ; Capp E; Goldim JR; Passos EP	2008		J Sex Marital Ther	34	2	107-14		10.1080/00926230701636171	18224546	#2112	Hentschel 2008		3. Not male/partner engagement
Carrier frequency of autosomal-recessive disorders in the Ashkenazi Jewish population: should the rationale for mutation choice for screening be reevaluated?	Fares F; Badarneh K; Abosaleh M; Harari-Shaham A; Diukman R; David M	2008	Mar	Prenat Diagn	28	3	236-41		10.1002/pd.1943	18264947	#3575	Fares 2008		2. not Women's Health
Contraceptive methods with male participation: a perspective of Brazilian couples.	Marchi NM; de Alvarenga AT; Osis MJ; Bahamondes L	2008	Mar	Int Nurs Rev	55	1	103-9		10.1111/j.1466-7657.2007.00572.x	18275543	#1613	Marchi 2008		5. not intervention
Reproductive health in Iran: pragmatic achievements, unmet needs, and ethical challenges in a theocratic system.	Mehryar AH; Ahmad-Nia S; Kazemipour S	2007	Dec	Stud Fam Plann	38	4	352-61		10.1111/j.1728-4465.2007.00146.x	18284048	#754	Mehryar 2007		5. not intervention
'Even if you're positive, you still have rights because you are a person': human rights and the reproductive choice of HIV-positive persons.	London L; Orner PJ; Myer L	2008	Apr	Dev World Bioeth	8	1	11-22		10.1111/j.1471-8847.2007.00223.x	18302539	#2783	London 2008		2. not Women's Health
Couple decision making and use of cultural scripts in Malawi.	Mbweza E; Norr KF; McElmurry B	2008		J Nurs Scholarsh	40	1	12-9		10.1111/j.1547-5069.2007.00200.x	18302586	#2402	Mbweza 2008		5. not intervention
Delay between pregnancy confirmation and sickle cell and [corrected] thalassaemia screening: a population-based cohort study.	Dormandy E; Gulliford MC; Reid EP; Brown K; Marteau TM	2008	Mar	Br J Gen Pract	58	548	154-9		10.3399/bjgp08X277267	18318968	#2921	Dormandy 2008		3. Not male/partner engagement
Uptake of HIV and syphilis testing of pregnant women and their male partners in a programme for prevention of mother-to-child HIV transmission in Uganda.	Kizito D; Woodburn PW; Kesande B; Ameke C; Nabulime J; Muwanga M; Grosskurth H; Elliott AM	2008	May	Trop Med Int Health	13	5	680-2		10.1111/j.1365-3156.2008.02052.x	18331533	#2336	Kizito 2008		5. not intervention
Effect of couple illness perception congruence on psychological adjustment in women with rheumatoid arthritis.	Sterba KR; DeVellis RF; Lewis MA; DeVellis BM; Jordan JM; Baucom DH	2008	Mar	Health Psychol	27	2	221-9		10.1037/0278-6133.27.2.221	18377141	#3299	Sterba 2008		5. not intervention
Are post-menopausal women "half-a-man"?: sexual beliefs, attitudes and concerns among midlife Chinese women.	Ling DC; Wong WC; Ho SC	2008		J Sex Marital Ther	34	1	15-29		10.1080/00926230701620522	18396726	#2710	Ling 2008		1. Not LMICS
Change in trend of contraceptive uptake--effect of educational leaflets and counseling.	Saeed GA; Fakhar S; Rahim F; Tabassum S	2008	May	Contraception	77	5	377-81		10.1016/j.contraception.2008.01.011	18402856	#3273	Saeed 2008		3. Not male/partner engagement
Carrier screening for beta-thalassemia during pregnancy in India: a 7-year evaluation.	Colah R; Surve R; Wadia M; Solanki P; Mayekar P; Thomas M; Gorakshakar A; Dastur A; Mohanty D	2008	Jun	Genet Test	12	2	181-5		10.1089/gte.2007.0066	18439108	#2505	Colah 2008		3. Not male/partner engagement
Sexual prevention of HIV within the couple after prenatal HIV-testing in West Africa.	Brou H; Djohan G; Becquet R; Allou G; Ekouevi DK; Zanou B; Leroy V; Desgrees-du-Loû A	2008	Apr	AIDS Care	20	4	413-8		10.1080/09540120701867065	18449817	#1401	Brou 2008		3. Not male/partner engagement
Results of the national program for prevention of beta-thalassemia major in the Iranian Province of Mazandaran.	Khorasani G; Kosaryan M; Vahidshahi K; Shakeri S; Nasehi MM	2008		Hemoglobin	32	3	263-71		10.1080/03630260802004269	18473242	#2324	Khorasani 2008		5. not intervention
A randomized controlled trial of continuous labor support for middle-class couples: effect on cesarean delivery rates.	McGrath SK; Kennell JH	2008	Jun	Birth	35	2	92-7		10.1111/j.1523-536X.2008.00221.x	18507579	#2085	McGrath 2008		1. Not LMICS
Adolescent pregnancy in Argentina: evidence-based recommendations for public policies.	Gogna M; Binstock G; Fernández S; Ibarlucía I; Zamberlin N	2008	May	Reprod Health Matters	16	31	192-201		10.1016/S0968-8080(08)31358-5	18513620	#1947	Gogna 2008		3. Not male/partner engagement
Smoking pattern during pregnancy in Hong Kong Chinese.	Kong GW; Tam WH; Sahota DS; Nelson EA	2008	Jun	Aust N Z J Obstet Gynaecol	48	3	280-5		10.1111/j.1479-828X.2008.00840.x	18532959	#2979	Kong 2008		1. Not LMICS; 5. not intervention
Family planning and safer sex practices among HIV infected women receiving prevention of mother-to-child transmission services at Kitale District Hospital.	Bii SC; Otieno-Nyunya B; Siika A; Rotich JK	2008	Jan	East Afr Med J	85	1	46-50		10.4314/eamj.v85i1.9606	18543527	#1950	Bii 2008		5. not intervention
Semen profiles of male partners in females presenting with endometriosis-associated subfertility.	Botha DJ; Kruger TF; Van Der Merwe JP; Nosarka S	2009	Jun	Fertil Steril	91	6	2477-80		10.1016/j.fertnstert.2007.11.096	18554587	#2626	Botha 2009		5. not intervention
Perforated transverse vaginal septum: a rare case of müllerian duct anomaly presenting only primary infertility.	Cetinkaya K; Kumtepe Y	2008	Nov	Fertil Steril	90	5	2005.e11-3		10.1016/j.fertnstert.2008.03.062	18554594	#2928	Cetinkaya 2008		3. Not male/partner engagement
Acceptability of evidence-based neonatal care practices in rural Uganda - implications for programming.	Waiswa P; Kemigisa M; Kiguli J; Naikoba S; Pariyo GW; Peterson S	2008	Jun	BMC Pregnancy Childbirth	8		21		10.1186/1471-2393-8-21	18570672	#1130	Waiswa 2008		3. Not male/partner engagement; 5. not intervention
HIV-positive women's experiences of a PMTCT programme in rural Malawi.	Kasenga F; Hurtig AK; Emmelin M	2010	Feb	Midwifery	26	1	27-37		10.1016/j.midw.2008.04.007	18571297	#1932	Kasenga 2010		5. not intervention
Psychosocial perspectives of the partners of breast cancer patients treated with a mastectomy: an analysis of personal narratives.	Hoga LA; Mello DS; Dias AF	2008	Jul-Aug	Cancer Nurs	31	4	318-25		10.1097/01.NCC.0000305748.43367.1b	18600120	#3503	Hoga 2008		5. not intervention
The role of hysterosalpingography in cases of subfertility.	Poonam	2007	Oct-Dec	Kathmandu Univ Med J (KUMJ)	5	4	456-60			18604075	#3645	Poonam 2007		3. Not male/partner engagement
Sexual counseling in elderly couples.	Bitzer J; Platano G; Tschudin S; Alder J	2008	Sep	J Sex Med	5	9	2027-43		10.1111/j.1743-6109.2008.00926.x	18637999	#2901	Bitzer 2008		2. not Women's Health
Does sex of children matter? Implications for fertility in Pakistan.	Muhammad A	2009	Jan	J Biosoc Sci	41	1	39-50		10.1017/S0021932008002952	18647438	#2774	Muhammad 2009		2. not Women's Health
Adoption practices in Enugu, Nigeria.	Aniebue PN; Aniebue UU	2008	Mar	Niger J Clin Pract	11	1	5-8			18689130	#1043	Aniebue 2008		2. not Women's Health
Study of the causes and the results of treatment in infertile couples at Thammasat Hospital between 1999-2004.	Chiamchanya C; Su-angkawatin W	2008	Jun	J Med Assoc Thai	91	6	805-12			18697377	#2530	Chiamchanya 2008		5. not intervention
"Knowledge, attitude, behavior and practice (KABP) regarding HIV/AIDS among pregnant women attending PPTCT programme in New Delhi".	Rahbar T; Garg S; Tripathi R; Gupta VK; Singh MM	2007	Sep	J Commun Dis	39	3	179-84			18697582	#1996	Rahbar 2007		3. Not male/partner engagement
"Having another child would be a life or death situation for her": understanding pregnancy termination among couples in rural Bangladesh.	Gipson JD; Hindin MJ	2008	Oct	Am J Public Health	98	10	1827-32		10.2105/AJPH.2007.129262	18703439	#2745	Gipson 2008		5. not intervention
Review of interventions for the prevention and control of folate and vitamin B12 deficiencies.	Cordero JF; Do A; Berry RJ	2008	Jun	Food Nutr Bull	29	2 Suppl	S188-95		10.1177/15648265080292S122	18709892	#2966	Cordero 2008		1. Not LMICS
Effect of sperm parameters on intrauterine insemination pregnancy rate.	Akram A; Imtiaz SA; Jahan S	2008	Jun	J Coll Physicians Surg Pak	18	6	342-6			18760044	#3228	Akram 2008		5. not intervention
Prevalence of hypothyroidism in recurrent pregnancy loss in first trimester.	Rao VR; Lakshmi A; Sadhnani MD	2008	Sep	Indian J Med Sci	62	9	357-61			18923214	#3464	Rao 2008		3. Not male/partner engagement
Differences in HIV-related behaviors at Lugufu refugee camp and surrounding host villages, Tanzania.	Rowley EA; Spiegel PB; Tunze Z; Mbaruku G; Schilperoord M; Njogu P	2008	Oct	Confl Health	2		13		10.1186/1752-1505-2-13	18928546	#2400	Rowley 2008		2. not Women's Health
GnRH agonist and GnRH antagonist in intracytoplasmic injection cycles.	Rashid MR; Ong FB; Omar MH; Ng SP; Nurshaireen A; Sharifah-Teh NS; Fazilah AH; Zamzarina MA	2008	Jun	Med J Malaysia	63	2	113-7			18942295	#3484	Rashid 2008		3. Not male/partner engagement
[Strengthening family planning efforts to reduce abortion].	Díaz-Sánchez V	2006	Sep-Oct	Gac Med Mex	142 Suppl 2		103-9			19031686	#1036	Díaz-Sánchez 2006		5. not intervention
Carrier screening for thalassemia and hemoglobinopathies in Canada.	Langlois S; Ford JC; Chitayat D	2008	Oct	J Obstet Gynaecol Can	30	10	950-959		10.1016/S1701-2163(16)32975-9	19038079	#2588	Langlois 2008		1. Not LMICS
Infertility treatment for HIV-positive women.	Semprini AE; Hollander LH; Vucetich A; Gilling-Smith C	2008	Jul	Womens Health (Lond)	4	4	369-82		10.2217/17455057.4.4.369	19072502	#2146	Semprini 2008		3. Not male/partner engagement
Prevention of homozygous beta thalassemia by premarital screening and prenatal diagnosis in India.	Tamhankar PM; Agarwal S; Arya V; Kumar R; Gupta UR; Agarwal SS	2009	Jan	Prenat Diagn	29	1	83-8		10.1002/pd.2176	19090545	#1199	Tamhankar 2009		3. Not male/partner engagement
Determinants of choosing withdrawal over modern contraceptive methods in Turkey.	Cindoglu D; Sirkeci I; Sirkeci RF	2008	Dec	Eur J Contracept Reprod Health Care	13	4	412-21		10.1080/13625180802255719	19117258	#2250	Cindoglu 2008		5. not intervention
Fertility assistance program following the Sichuan earthquake in China.	Qin L; Luo S; Li X; Wang Y; Li S	2009	Mar	Int J Gynaecol Obstet	104	3	182-3		10.1016/j.ijgo.2008.12.002	19121829	#2910	Qin 2009		1. Not LMICS
The public sector's role in infertility management in India.	Widge A; Cleland J	2009	Mar	Health Policy Plan	24	2	108-15		10.1093/heapol/czn053	19181675	#2211	Widge 2009		5. not intervention
The effect of community-based reproductive health communication interventions on contraceptive use among young married couples in Bihar, India.	Daniel EE; Masilamani R; Rahman M	2008	Dec	Int Fam Plan Perspect	34	4	189-97		10.1363/ifpp.34.189.08	19201679	#2763	Daniel 2008		3. Not male/partner engagement
Information provision in fertility care: a call for improvement.	Mourad SM; Hermens RP; Cox-Witbraad T; Grol RP; Nelen WL; Kremer JA	2009	Jun	Hum Reprod	24	6	1420-6		10.1093/humrep/dep029	19224886	#3110	Mourad 2009		1. Not LMICS
Impact of post-abortion family planning services on contraceptive use and abortion rate among young women in China: a cluster randomised trial.	Zhu JL; Zhang WH; Cheng Y; Xu J; Xu X; Gibson D; Støvring H; Claeys P; Temmerman M	2009	Feb	Eur J Contracept Reprod Health Care	14	1	46-54		10.1080/13625180802512994	19241301	#3081	Zhu 2009		1. Not LMICS
Abortion among couples in rural Bangladesh.	Burnie R; Williams N; Robbé IJ	2009	May	Am J Public Health	99	5	774-5; author reply 775		10.2105/AJPH.2008.158014	19299665	#2229	Burnie 2009		5. not intervention
Male participation in pregnancy and delivery in Nigeria: a survey of antenatal attendees.	Olayemi O; Bello FA; Aimakhu CO; Obajimi GO; Adekunle AO	2009	Jul	J Biosoc Sci	41	4	493-503		10.1017/S0021932009003356	19302728	#1645	Olayemi 2009		5. not intervention
Male involvement in PMTCT services in Mbeya Region, Tanzania.	Theuring S; Mbezi P; Luvanda H; Jordan-Harder B; Kunz A; Harms G	2009	Jun	AIDS Behav	13 Suppl 1		92-102		10.1007/s10461-009-9543-0	19308720	#1281	Theuring 2009		5. not intervention
Hepatitis B infection and outcomes of in vitro fertilization and embryo transfer treatment.	Lam PM; Suen SH; Lao TT; Cheung LP; Leung TY; Haines C	2010	Feb	Fertil Steril	93	2	480-5		10.1016/j.fertnstert.2009.01.137	19324342	#3431	Lam 2010		2. not Women's Health
Knowledge, attitude and practices of contraception in urban population of North India.	Chopra S; Dhaliwal L	2010	Feb	Arch Gynecol Obstet	281	2	273-7		10.1007/s00404-009-1096-y	19404657	#2187	Chopra 2010		5. not intervention
HIV and reproductive health: a South African experience.	van der Spuy ZM	2009		Reprod Biomed Online	18 Suppl 2		3-10		10.1016/s1472-6483(10)60441-5	19406024	#2483	vanderSpuy 2009		2. not Women's Health
[Role of men in family planning decisions in Mali].	Maiga OS; Poudiougou B; Kéita TF; Ronse I; Boundy F; Bagayoko D; Diallo D	2007		Mali Med	22	4	27-30			19434978	#2313	Maiga 2007		5. not intervention
Congruence of quality of life among infertile men and women: findings from a couple-based study.	Chachamovich J; Chachamovich E; Fleck MP; Cordova FP; Knauth D; Passos E	2009	Sep	Hum Reprod	24	9	2151-7		10.1093/humrep/dep177	19451130	#2563	Chachamovich 2009		5. not intervention
Sexual risk-taking among adult dating couples in the United States.	Billy JO; Grady WR; Sill ME	2009	Jun	Perspect Sex Reprod Health	41	2	74-83		10.1363/4107409	19493216	#2858	Billy 2009		1. Not LMICS
African American clergy share perspectives on addressing sexual health and HIV prevention in premarital counseling: a pilot study.	Aholou TM; Gale JE; Slater LM	2011	Jun	J Relig Health	50	2	330-47		10.1007/s10943-009-9257-7	19495984	#2088	Aholou 2011		3. Not male/partner engagement
Towards a sexual ethics of rights and responsibilities.	Dixon-Mueller R; Germain A; Fredrick B; Bourne K	2009	May	Reprod Health Matters	17	33	111-9		10.1016/S0968-8080(09)33435-7	19523588	#3108	Dixon-Mueller 2009		2. not Women's Health
Reproductive healthcare systems should include accessible infertility diagnosis and treatment: an important challenge for resource-poor countries.	Ombelet W	2009	Aug	Int J Gynaecol Obstet	106	2	168-71		10.1016/j.ijgo.2009.03.033	19535067	#747	Ombelet 2009		3. Not male/partner engagement
Female Assessment of Male Erectile dysfunction detection scale (FAME): development and validation.	Rubio-Aurioles E; Sand M; Terrein-Roccatti N; Dean J; Longworth J; Eardley I; Brock G; Lee J; de Montis IA; Rampazzo-Bonaldo C	2009	Aug	J Sex Med	6	8	2255-70		10.1111/j.1743-6109.2009.01348.x	19538545	#3531	Rubio-Aurioles 2009		2. not Women's Health
[Effect of maternal iron status on infant's iron level: a prospective study].	Hou XQ; Li HQ	2009	Apr	Zhonghua Er Ke Za Zhi	47	4	291-5			19555569	#3326	Hou 2009		2. not Women's Health
HIV disclosure and unsafe sex among HIV-infected women in Cameroon: results from the ANRS-EVAL study.	Loubiere S; Peretti-Watel P; Boyer S; Blanche J; Abega SC; Spire B	2009	Sep	Soc Sci Med	69	6	885-91		10.1016/j.socscimed.2009.05.044	19560244	#3044	Loubiere 2009		5. not intervention
Work status, work hours and health in women with and without children.	Floderus B; Hagman M; Aronsson G; Marklund S; Wikman A	2009	Oct	Occup Environ Med	66	10	704-10		10.1136/oem.2008.044883	19564651	#2566	Floderus 2009		1. Not LMICS
Sickle cell anemia in northern Israel: screening and prevention.	Koren A; Zalman L; Palmor H; Zamir RB; Levin C; Openheim A; Daniel-Spiegel E; Shalev S; Filon D	2009	Apr	Isr Med Assoc J	11	4	229-34			19603597	#2841	Koren 2009		1. Not LMICS
Circumcision in HIV-infected men and its effect on HIV transmission to female partners in Rakai, Uganda: a randomised controlled trial.	Wawer MJ; Makumbi F; Kigozi G; Serwadda D; Watya S; Nalugoda F; Buwembo D; Ssempijja V; Kiwanuka N; Moulton LH; Sewankambo NK; Reynolds SJ; Quinn TC; Opendi P; Iga B; Ridzon R; Laeyendecker O; Gray RH	2009	Jul	Lancet	374	9685	229-37	ClinicalTrials.gov/NCT00124878	10.1016/S0140-6736(09)60998-3	19616720	#2144	Wawer 2009		2. not Women's Health
Women, dowries, and patrimonial law in old regime Romania (c. 1750-1830).	Jianu A	2009	Apr	J Fam Hist	34	2	189-205		10.1177/0363199008330732	19618556	#1504	Jianu 2009		5. not intervention
[Fetal and neonatal outcomes in infants of mothers with TSH receptor antibody positivity in pregnancy].	Zuppa AA; Perrone S; Sindico P; Alighieri G; Antichi E; Carducci C; Romagnoli C	2009	Mar-Apr	Pediatr Med Chir	31	2	72-7			19642499	#3579	Zuppa 2009		3. Not male/partner engagement
Effectiveness of premarital sexual counselling program on sexual satisfaction of recently married couples.	Vural BK; Temel AB	2009	Sep	Sex Health	6	3	222-32		10.1071/SH08065	19653960	#3184	Vural 2009		2. not Women's Health
Association of depression and anxiety with oocyte and sperm numbers and pregnancy outcomes during in vitro fertilization treatment.	Gürhan N; Akyüz A; Atici D; Kisa S	2009	Jun	Psychol Rep	104	3	796-806		10.2466/PR0.104.3.796-806	19708407	#2378	Gürhan 2009		3. Not male/partner engagement
Management of infertility in low resource countries.	Sharma S; Mittal S; Aggarwal P	2009	Oct	BJOG	116 Suppl 1		77-83		10.1111/j.1471-0528.2009.02311.x	19740177	#804	Sharma 2009		5. not intervention
Childbearing and contraceptive decision making amongst Afghan men and women: a qualitative analysis.	Haider S; Todd C; Ahmadzai M; Rahimi S; Azfar P; Morris JL; Miller S	2009	Oct	Health Care Women Int	30	10	935-53		10.1080/07399330903052129	19742366	#1857	Haider 2009		5. not intervention
Making family planning accessible in resource-poor settings.	Prata N	2009	Oct	Philos Trans R Soc Lond B Biol Sci	364	1532	3093-9		10.1098/rstb.2009.0172	19770158	#837	Prata 2009		5. not intervention
The theoretical and political framing of the population factor in development.	Campbell M; Bedford K	2009	Oct	Philos Trans R Soc Lond B Biol Sci	364	1532	3101-13		10.1098/rstb.2009.0174	19770159	#65	Campbell 2009		2. not Women's Health
Investigating the mechanism of marital mortality reduction: the transition to widowhood and quality of health care.	Jin L; Chrisatakis NA	2009	Aug	Demography	46	3	605-25		10.1353/dem.0.0066	19771947	#3641	Jin 2009		5. not intervention
When and why do subfertile couples discontinue their fertility care? A longitudinal cohort study in a secondary care subfertility population.	Brandes M; van der Steen JO; Bokdam SB; Hamilton CJ; de Bruin JP; Nelen WL; Kremer JA	2009	Dec	Hum Reprod	24	12	3127-35		10.1093/humrep/dep340	19783833	#2876	Brandes 2009		5. not intervention
Male involvement in family planning: women's perception.	Nte AR; Odu N; Enyindah CE	2009	Sep	Niger J Clin Pract	12	3	306-10			19803032	#1458	Nte 2009		5. not intervention
On the distribution of the menstruating interval.	Yadava RC; Pandey R; Tiwari AK	2009		Biodemography Soc Biol	55	1	1-11		10.1080/00377660903054605	19835097	#3399	Yadava 2009		5. not intervention
Feasibility of one-stop antenatal syphilis screening in Ulaanbaatar, Mongolia: women and providers perspectives.	Munkhuu B; Liabsuetrakul T; McNeil E; Janchiv R	2009	Jul	Southeast Asian J Trop Med Public Health	40	4	861-70			19842425	#1568	Munkhuu 2009		3. Not male/partner engagement
Evaluation of sperm's chromatin quality with acridine orange test, chromomycin A3 and aniline blue staining in couples with unexplained recurrent abortion.	Kazerooni T; Asadi N; Jadid L; Kazerooni M; Ghanadi A; Ghaffarpasand F; Kazerooni Y; Zolghadr J	2009	Nov-Dec	J Assist Reprod Genet	26	11-12	591-6		10.1007/s10815-009-9361-3	19894107	#3205	Kazerooni 2009		5. not intervention
The effect of prior varicocelectomy in patients with nonobstructive azoospermia on intracytoplasmic sperm injection outcomes: a retrospective pilot study.	Haydardedeoglu B; Turunc T; Kilicdag EB; Gul U; Bagis T	2010	Jan	Urology	75	1	83-6		10.1016/j.urology.2009.09.023	19913887	#3208	Haydardedeoglu 2010		2. not Women's Health
Low priority level for infertility services within the public health sector: a Brazilian case study.	Makuch MY; Petta CA; Osis MJ; Bahamondes L	2010	Feb	Hum Reprod	25	2	430-5		10.1093/humrep/dep405	19920065	#2069	Makuch 2010		5. not intervention
Considering childbearing in the age of highly active antiretroviral therapy (HAART): Views of HIV-positive couples.	Ndlovu V	2009	Sep	SAHARA J	6	2	58-68		10.1080/17290376.2009.9724931	19936407	#2755	Ndlovu 2009		5. not intervention
[Access barriers in early diagnosis of breast cancer in the Federal District and Oaxaca].	Nigenda G; Caballero M; González-Robledo LM	2009		Salud Publica Mex	51 Suppl 2		s254-62			19967281	#2775	Nigenda 2009		5. not intervention
The INeS study: prevention of multiple pregnancies: a randomised controlled trial comparing IUI COH versus IVF e SET versus MNC IVF in couples with unexplained or mild male subfertility.	Bensdorp AJ; Slappendel E; Koks C; Oosterhuis J; Hoek A; Hompes P; Broekmans F; Verhoeve H; de Bruin JP; van Weert JM; Traas M; Maas J; Beckers N; Repping S; Mol BW; van der Veen F; van Wely M	2009	Dec	BMC Womens Health	9		35	ISRCTN/ISRCTN52843371	10.1186/1472-6874-9-35	20021654	#1596	Bensdorp 2009		1. Not LMICS
Male involvement in antenatal HIV counseling and testing: exploring men's perceptions in rural Malawi.	Aarnio P; Olsson P; Chimbiri A; Kulmala T	2009	Dec	AIDS Care	21	12	1537-46		10.1080/09540120902903719	20024733	#1251	Aarnio 2009		5. not intervention
Women with advanced breast cancer and their spouses: diversity of support and psychological distress.	Hasson-Ohayon I; Goldzweig G; Braun M; Galinsky D	2010	Nov	Psychooncology	19	11	1195-204		10.1002/pon.1678	20029822	#3190	Hasson-Ohayon 2010		5. not intervention
The impact of pregnancy on rheumatoid arthritis outcome: the role of maternofetal HLA class II disparity.	Zrour SH; Boumiza R; Sakly N; Mannai R; Korbaa W; Younes M; Bejia I; Touzi M; Bergaoui N	2010	Jan	Joint Bone Spine	77	1	36-40		10.1016/j.jbspin.2009.11.009	20031464	#3594	Zrour 2010		3. Not male/partner engagement
Exploring Indian women's reproductive decision-making regarding prenatal testing.	Gupta JA	2010	Feb	Cult Health Sex	12	2	191-204		10.1080/13691050903429316	20054723	#2690	Gupta 2010		5. not intervention
[Impact of assisted reproduction on obstetrics and neonatology].	Bohlmann MK; Fritzsching B; Luedders DW; Hornemann A; Göpel W; Pöschl J; Diedrich K; Griesinger G	2009	Dec	Z Geburtshilfe Neonatol	213	6	221-7		10.1055/s-0029-1238275	20099209	#1761	Bohlmann 2009		3. Not male/partner engagement
Hemoglobinopathies in North Africa: a review.	Haj Khelil A; Denden S; Leban N; Daimi H; Lakhdhar R; Lefranc G; Ben Chibani J; Perrin P	2010		Hemoglobin	34	1	1-23		10.3109/03630260903571286	20113284	#2526	HajKhelil 2010		5. not intervention
A critical look on condoms.	Kigbu JH; Nyango DD	2009	Oct-Dec	Niger J Med	18	4	354-9		10.4314/njm.v18i4.51224	20120136	#3514	Kigbu 2009		5. not intervention
Wanted and unwanted fertility in Bolivia: does ethnicity matter?	McNamee CB	2009	Dec	Int Perspect Sex Reprod Health	35	4	166-75		10.1363/ipsrh.35.166.09	20123650	#2256	McNamee 2009		5. not intervention
Determinants of adherence to a single-dose nevirapine regimen for the prevention of mother-to-child HIV transmission in Gert Sibande district in South Africa.	Peltzer K; Mlambo M; Phaswana-Mafuya N; Ladzani R	2010	May	Acta Paediatr	99	5	699-704		10.1111/j.1651-2227.2010.01699.x	20146724	#1946	Peltzer 2010		3. Not male/partner engagement
[Clinical value of artificial insemination by donor].	Zhang Y; Chen XQ; Yang XY; Dong J; Qian XQ; Wang W; Mao YD; Liu JY	2010	Jan	Zhonghua Nan Ke Xue	16	1	20-3			20180399	#3583	Zhang 2010		5. not intervention
The vacuolar ATPase in bone cells: a potential therapeutic target in osteoporosis.	Yuan FL; Li X; Lu WG; Li CW; Li JP; Wang Y	2010	Oct	Mol Biol Rep	37	7	3561-6		10.1007/s11033-010-0004-7	20182803	#3258	Yuan 2010		2. not Women's Health
[Gender analysis on prenatal care in rural areas of Xinjiang and Anhui province].	Yang L; Lv MT; Cui Y; Deng LN; Tian XB	2009	Oct	Zhonghua Liu Xing Bing Xue Za Zhi	30	10	1025-9			20193382	#2056	Yang 2009		5. not intervention
Couples' voluntary counselling and testing and nevirapine use in antenatal clinics in two African capitals: a prospective cohort study.	Conkling M; Shutes EL; Karita E; Chomba E; Tichacek A; Sinkala M; Vwalika B; Iwanowski M; Allen SA	2010	Mar	J Int AIDS Soc	13		10		10.1186/1758-2652-13-10	20230628	#1550	Conkling 2010		5. not intervention
Alpha-Thalassemia.	Tamary H; Dgany O	1993								20301608	#3318	Tamary 1993		1. Not LMICS
Classic Galactosemia and Clinical Variant Galactosemia.	Berry GT	1993								20301691	#3680	Berry 1993		1. Not LMICS
Molecular characterization of alpha-Thalassemia in Adana, Turkey: A single center study.	Guvenc B; Yildiz SM; Tekinturhan F; Dincer S; Akyuzluer I; Okten S; Erkman H	2010		Acta Haematol	123	4	197-200		10.1159/000302203	20332613	#2807	Guvenc 2010		5. not intervention
Role of induced abortion in attaining reproductive goals in Kyrgyzstan: a study based on KRDHS-1997.	Shekhar C; Sekher TV; Sulaimanova A	2010	Jul	J Biosoc Sci	42	4	477-92		10.1017/S002193201000009X	20350342	#77	Shekhar 2010		3. Not male/partner engagement
Effectiveness of community based Safe Motherhood promoters in improving the utilization of obstetric care. The case of Mtwara Rural District in Tanzania.	Mushi D; Mpembeni R; Jahn A	2010	Apr	BMC Pregnancy Childbirth	10		14		10.1186/1471-2393-10-14	20359341	#1446	Mushi 2010		3. Not male/partner engagement
Postpartum experiences of first-time fathers in a Tanzanian suburb: a qualitative interview study.	Mbekenga CK; Lugina HI; Christensson K; Olsson P	2011	Apr	Midwifery	27	2	174-80		10.1016/j.midw.2009.03.002	20385433	#1850	Mbekenga 2011		5. not intervention
Provider challenges in implementing antenatal provider-initiated HIV testing and counseling programs in Uganda.	Medley AM; Kennedy CE	2010	Apr	AIDS Educ Prev	22	2	87-99		10.1521/aeap.2010.22.2.87	20387980	#1661	Medley 2010		3. Not male/partner engagement
[Tubo-peritoneal factor of infertility: diagnosis and treatment].	Muzii L; Sereni MI; Battista C; Zullo MA; Tambone V; Angioli R	2010		Clin Ter	161	1	77-85			20393685	#3243	Muzii 2010		1. Not LMICS
Indonesian couples' pregnancy ambivalence and contraceptive use.	Barden-O'Fallon JL; Speizer IS	2010	Mar	Int Perspect Sex Reprod Health	36	1	36-43		10.1363/ipsrh.36.036.10	20403804	#1624	Barden-O'Fallon 2010		5. not intervention
Achieving success with family planning in rural Afghanistan.	Huber D; Saeedi N; Samadi AK	2010	Mar	Bull World Health Organ	88	3	227-31		10.2471/BLT.08.059410	20428392	#2353	Huber 2010		3. Not male/partner engagement
Sexuality and sense of self in later life: Japanese men's and women's reflections on sex and aging.	Moore KL	2010	Jun	J Cross Cult Gerontol	25	2	149-63		10.1007/s10823-010-9115-9	20437254	#3456	Moore 2010		1. Not LMICS
Postmarital follow-up survey on high risk patients subjected to premarital screening program in Saudi Arabia.	Al Sulaiman A; Saeedi M; Al Suliman A; Owaidah T	2010	May	Prenat Diagn	30	5	478-81		10.1002/pd.2507	20440737	#3042	AlSulaiman 2010		5. not intervention
Use by gynecologists of a modified sensate focus technique to treat vaginismus causing infertility.	Jindal UN; Jindal S	2010	Nov	Fertil Steril	94	6	2393-5		10.1016/j.fertnstert.2010.03.071	20451190	#3366	Jindal 2010		3. Not male/partner engagement
Wear and care of the SILCS diaphragm: experience from three countries.	Coffey PS; Kilbourne-Brook M	2010	Jun	Sex Health	7	2	159-64		10.1071/SH09049	20465980	#1212	Coffey 2010		3. Not male/partner engagement
Determinants of failure to access care in mothers referred to HIV treatment programs in Nairobi, Kenya.	Otieno PA; Kohler PK; Bosire RK; Brown ER; Macharia SW; John-Stewart GC	2010	Jun	AIDS Care	22	6	729-36		10.1080/09540120903373565	20467938	#2152	Otieno 2010		5. not intervention
Fathers' educational needs for perinatal care in urban Iran: a qualitative approach.	Simbar M; Nahidi F; Tehrani FR; Ramezankhani A	2010	Sep	J Biosoc Sci	42	5	633-41		10.1017/S0021932010000167	20470446	#2562	Simbar 2010		5. not intervention
Male participation and prevention of human immunodeficiency virus (HIV) mother-to-child transmission in Africa.	Auvinen J; Suominen T; Välimäki M	2010	May	Psychol Health Med	15	3	288-313		10.1080/13548501003615290	20480434	#2246	Auvinen 2010		5. not intervention
Influence of mothers-in-law on young couples' family planning decisions in rural India.	Char A; Saavala M; Kulmala T	2010	May	Reprod Health Matters	18	35	154-62		10.1016/S0968-8080(10)35497-8	20541094	#2565	Char 2010		5. not intervention
U S. Medical Eligibility Criteria for Contraceptive Use, 2010.		2010	Jun	MMWR Recomm Rep	59	RR-4	1-86			20559203	#3454			1. Not LMICS
Sexual health, marital sex, and sexual risk in urban poor communities in India.	Bojko MJ; Schensul SL; Singh R; Burleson JA; Moonzwe LS; Saggurti N	2010	Jul	Asia Pac J Public Health	22	3 Suppl	144S-150S		10.1177/1010539510373126	20566547	#1258	Bojko 2010		5. not intervention
Determinants of alcohol use, risky sexual behavior and sexual health problems among men in low income communities of Mumbai, India.	Singh SK; Schensul JJ; Gupta K; Maharana B; Kremelberg D; Berg M	2010	Aug	AIDS Behav	14 Suppl 1	0 1	S48-60		10.1007/s10461-010-9732-x	20567895	#1436	Singh 2010		5. not intervention
Determinants of male involvement in the prevention of mother-to-child transmission of HIV programme in Eastern Uganda: a cross-sectional survey.	Byamugisha R; Tumwine JK; Semiyaga N; Tylleskär T	2010	Jun	Reprod Health	7		12		10.1186/1742-4755-7-12	20573250	#1288	Byamugisha 2010		5. not intervention
Carraguard acceptability among men and women in a couples study in Thailand.	Martin S; Blanchard K; Manopaiboon C; Chaikummao S; Schaffer K; Friedland B; Kilmarx PH	2010	Aug	J Womens Health (Larchmt)	19	8	1561-7		10.1089/jwh.2009.1362	20575712	#2696	Martin 2010		2. not Women's Health
Partner involvement in perinatal care and PMTCT services in Mbeya Region, Tanzania: the providers' perspective.	Theuring S; Nchimbi P; Jordan-Harder B; Harms G	2010	Dec	AIDS Care	22	12	1562-8		10.1080/09540121003758572	20582753	#1040	Theuring 2010		5. not intervention
Making it happen: prevention of mother to child transmission of HIV in rural Malawi.	Kasenga F	2010	Jul	Glob Health Action	3				10.3402/gha.v3i0.1882	20606769	#1887	Kasenga 2010		3. Not male/partner engagement
Pregnancy motivations and contraceptive use: hers, his, or theirs?	Kraft JM; Harvey SM; Hatfield-Timajchy K; Beckman L; Farr SL; Jamieson DJ; Thorburn S	2010	Jul-Aug	Womens Health Issues	20	4	234-41		10.1016/j.whi.2010.03.008	20620912	#2691	Kraft 2010		5. not intervention
Who's responsible? Correlates of partner involvement in contraceptive decision making.	Cox S; Posner SF; Sangi-Haghpeykar H	2010	Jul-Aug	Womens Health Issues	20	4	254-9		10.1016/j.whi.2010.03.006	20620914	#2244	Cox 2010		1. Not LMICS
IVF policies with emphasis on Israeli practices.	Simonstein F	2010	Oct	Health Policy	97	2-3	202-8		10.1016/j.healthpol.2010.04.004	20627437	#900	Simonstein 2010		1. Not LMICS
Previous reproductive history and post-natal family planning among HIV-infected women in Ukraine.	Saxton J; Malyuta R; Semenenko I; Pilipenko T; Tereshenko R; Kulakovskaya E; Adejnova I; Kvasha L; Thorne C	2010	Sep	Hum Reprod	25	9	2366-73		10.1093/humrep/deq093	20643695	#3204	Saxton 2010		3. Not male/partner engagement
Innovative psycho-educational program to prevent common postpartum mental disorders in primiparous women: a before and after controlled study.	Fisher JR; Wynter KH; Rowe HJ	2010	Jul	BMC Public Health	10		432		10.1186/1471-2458-10-432	20653934	#3014	Fisher 2010		1. Not LMICS
Place of dairy products in the Chinese-American family food system.	Lv N; Brown JL	2010	Aug	J Am Diet Assoc	110	8	1207-15		10.1016/j.jada.2010.05.003	20656096	#2962	Lv 2010		1. Not LMICS
Introducing the standard days method: expanding family planning options in Rwanda.	Blair C; Sinai I; Mukabatsinda M; Muramutsa F	2007	Aug	Afr J Reprod Health	11	2	60-8			20690288	#1561	Blair 2007		5. not intervention
Spousal agreement on maternal health practices in Kathmandu, Nepal.	Mullany BC	2010	Sep	J Biosoc Sci	42	5	689-93		10.1017/s0021932010000222	20695035	#2008	Mullany 2010		5. not intervention
Qualitative study on maternal referrals in rural Tanzania: decision making and acceptance of referral advice.	Pembe AB; Urassa DP; Darj E; Carlsted A; Olsson P	2008	Aug	Afr J Reprod Health	12	2	120-31			20695047	#1063	Pembe 2008		5. not intervention
Birth preparedness, complication readiness and fathers' participation in maternity care in a northern Nigerian community.	Iliyasu Z; Abubakar IS; Galadanci HS; Aliyu MH	2010	Mar	Afr J Reprod Health	14	1	21-32			20695136	#1715	Iliyasu 2010		5. not intervention
Development of a universal psycho-educational intervention to prevent common postpartum mental disorders in primiparous women: a multiple method approach.	Rowe HJ; Fisher JR	2010	Aug	BMC Public Health	10		499		10.1186/1471-2458-10-499	20718991	#2987	Rowe 2010		3. Not male/partner engagement
Family planning practice and related factors of married women in Ethiopia.	Ko IS; You MA; Kim ES; Lee TW; Kim S; Kim YM; Nam JJ; Lee HK	2010	Sep	Int Nurs Rev	57	3	377-82		10.1111/j.1466-7657.2010.00805.x	20796069	#2010	Ko 2010		5. not intervention
Traditional practices used by infertile women in Turkey.	Ayaz S; Efe SY	2010	Sep	Int Nurs Rev	57	3	383-7		10.1111/j.1466-7657.2009.00797.x	20796070	#2697	Ayaz 2010		5. not intervention
Insights on hiv pre-test counseling following scaling-up of PMTCT program in rural health posts, Burkina Faso.	Sarker M; Papy J; Traore S; Neuhann F	2009	Dec	East Afr J Public Health	6	3	280-6			20803919	#1337	Sarker 2009		3. Not male/partner engagement
Married men's perception about spousal use of modern contraceptives: a qualitative study in Ibadan northwest local government area, Southwest Nigeria.	Okwor EU; Olaseha IO	2009-2010		Int Q Community Health Educ	30	3	223-38		10.2190/IQ.30.3.d	20860981	#2366	Okwor 2009-2010		5. not intervention
Agreement on perceptions of quality of life in couples dealing with infertility.	Chachamovich JR; Chachamovich E; Ezer H; Fleck MP; Knauth DR; Passos EP	2010	Sep-Oct	J Obstet Gynecol Neonatal Nurs	39	5	557-65		10.1111/j.1552-6909.2010.01168.x	20920002	#2978	Chachamovich 2010		1. Not LMICS
Acceptability and feasibility of infant-feeding options: experiences of HIV-infected mothers in the World Health Organization Kesho Bora mother-to-child transmission prevention (PMTCT) trial in Burkina Faso.	Cames C; Saher A; Ayassou KA; Cournil A; Meda N; Simondon KB	2010	Jul	Matern Child Nutr	6	3	253-65		10.1111/j.1740-8709.2009.00201.x	20929497	#2065	Cames 2010
[Impact of office hysteroscopy in patients with a history of two or more failed cycles of IVF-ET and pre-ICSI in assisted an reproduction center].	Gaviño-Gaviño F; Guzmán-González E; Reyes-Muñoz E; Villalpando-Bravo Jde J; Jáuregui-Meléndez RA	2010	Jan	Ginecol Obstet Mex	78	1	9-14			20931798	#2860	Gaviño-Gaviño 2010		3. Not male/partner engagement
Dramatic and sustained increase in HIV-testing rates among antenatal attendees in Eastern Uganda after a policy change from voluntary counselling and testing to routine counselling and testing for HIV: a retrospective analysis of hospital records, 2002-20	Byamugisha R; Tylleskär T; Kagawa MN; Onyango S; Karamagi CA; Tumwine JK	2010	Oct	BMC Health Serv Res	10		290		10.1186/1472-6963-10-290	20946632	#860	Byamugisha 2010		5. not intervention
The perception of menopause among Turkish women.	Yangin HB; Kukulu K; Sözer GA	2010		J Women Aging	22	4	290-305		10.1080/08952841.2010.518880	20967683	#1756	Yangin 2010		5. not intervention
Gendered perceptions on infant feeding in Eastern Uganda: continued need for exclusive breastfeeding support.	Engebretsen IM; Moland KM; Nankunda J; Karamagi CA; Tylleskär T; Tumwine JK	2010	Oct	Int Breastfeed J	5		13	ClinicalTrials.gov/NCT00397150	10.1186/1746-4358-5-13	20977712	#2304	Engebretsen 2010		5. not intervention
The mental health of partners of Australian Vietnam veterans three decades after the war and its relation to veteran military service, combat, and PTSD.	O'Toole BI; Outram S; Catts SV; Pierse KR	2010	Nov	J Nerv Ment Dis	198	11	841-5		10.1097/NMD.0b013e3181f98037	21048477	#3490	O'Toole 2010		2. not Women's Health
Prevalence of the complaint of ejaculating prematurely and the four premature ejaculation syndromes: results from the Turkish Society of Andrology Sexual Health Survey.	Serefoglu EC; Yaman O; Cayan S; Asci R; Orhan I; Usta MF; Ekmekcioglu O; Kendirci M; Semerci B; Kadioglu A	2011	Feb	J Sex Med	8	2	540-8		10.1111/j.1743-6109.2010.02095.x	21054799	#2297	Serefoglu 2011		5. not intervention
Male antenatal attendance and HIV testing are associated with decreased infant HIV infection and increased HIV-free survival.	Aluisio A; Richardson BA; Bosire R; John-Stewart G; Mbori-Ngacha D; Farquhar C	2011	Jan	J Acquir Immune Defic Syndr	56	1	76-82		10.1097/QAI.0b013e3181fdb4c4	21084999	#2097	Aluisio 2011		5. not intervention
Reconstructing past occupational exposures: how reliable are women's reports of their partner's occupation?	Tagiyeva N; Semple S; Devereux G; Sherriff A; Henderson J; Elias P; Ayres JG	2011	Jun	Occup Environ Med	68	6	452-6		10.1136/oem.2009.052506	21098830	#3125	Tagiyeva 2011		2. not Women's Health
Preliminary efficacy of an intervention to reduce psychosocial stress and improve coping in low-income families.	Wadsworth ME; Santiago CD; Einhorn L; Etter EM; Rienks S; Markman H	2011	Dec	Am J Community Psychol	48	3-4	257-71		10.1007/s10464-010-9384-z	21104431	#2321	Wadsworth 2011		2. not Women's Health
Maasai couples seek safer solutions to infertility.	Cui W; Roggeveen Y	2010	Dec	Bull World Health Organ	88	12	885-6		10.2471/BLT.10.031210	21124711	#2178	Cui 2010		3. Not male/partner engagement
Husbands' experiences of supporting their wives during childbirth in Nepal.	Sapkota S; Kobayashi T; Takase M	2012	Feb	Midwifery	28	1	45-51		10.1016/j.midw.2010.10.010	21129829	#2039	Sapkota 2012		5. not intervention
The impact of conditional cash transfers on marriage and divorce.	Bobonis GJ	2011		Econ Dev Cult Change	59	2	281-312		10.1086/657123	21174881	#1338	Bobonis 2011		2. not Women's Health
Cobalt(II) complexes of terpyridine bases as photochemotherapeutic agents showing cellular uptake and photocytotoxicity in visible light.	Roy S; Saha S; Majumdar R; Dighe RR; Jemmis ED; Chakravarty AR	2011	Feb	Dalton Trans	40	6	1233-42		10.1039/c0dt00223b	21186388	#3669	Roy 2011		2. not Women's Health
Family planning technical services in China.	Wu SC	2010	Sep	Front Med China	4	3	285-9		10.1007/s11684-010-0097-3	21191833	#2597	Wu 2010		1. Not LMICS
Male sub-fertile patients in a tertiary hospital.	Anwary SA; Alfazzaman M; Islam MR	2011	Jan	Mymensingh Med J	20	1	33-9			21240160	#3471	Anwary 2011		2. not Women's Health
Characteristics of infertile couples.	Akhter S; Alam H; Khanam NN; Zabin F	2011	Jan	Mymensingh Med J	20	1	121-7			21240175	#3284	Akhter 2011		5. not intervention
The comparison of premature ejaculation assessment questionnaires and their sensitivity for the four premature ejaculation syndromes: results from the Turkish society of andrology sexual health survey.	Serefoglu EC; Yaman O; Cayan S; Asci R; Orhan I; Usta MF; Ekmekcioglu O; Kendirci M; Semerci B; Kadioglu A	2011	Apr	J Sex Med	8	4	1177-85		10.1111/j.1743-6109.2010.02183.x	21269396	#2719	Serefoglu 2011		5. not intervention
Acceptability of human papillomavirus vaccine among the urban, affluent and educated parents of young girls residing in Kolkata, Eastern India.	Basu P; Mittal S	2011	May	J Obstet Gynaecol Res	37	5	393-401		10.1111/j.1447-0756.2010.01371.x	21314807	#2890	Basu 2011		3. Not male/partner engagement
Factors influencing utilization of postpartum CD4 count testing by HIV-positive women not yet eligible for antiretroviral treatment.	Gilles KP; Zimba C; Mofolo I; Bobrow E; Hamela G; Martinson F; Hoffman I; Hosseinipour M	2011	Mar	AIDS Care	23	3	322-9		10.1080/09540121.2010.507754	21347895	#1883	Gilles 2011		3. Not male/partner engagement
Leukocyte telomere length, breast cancer risk in the offspring: the relations with father's age at birth.	Arbeev KG; Hunt SC; Kimura M; Aviv A; Yashin AI	2011	Apr	Mech Ageing Dev	132	4	149-53		10.1016/j.mad.2011.02.004	21354438	#3412	Arbeev 2011		5. not intervention
Factors associated with short-course antiretroviral prophylaxis (dual therapy) adherence for PMTCT in Nkangala district, South Africa.	Peltzer K; Sikwane E; Majaja M	2011	Sep	Acta Paediatr	100	9	1253-7		10.1111/j.1651-2227.2011.02253.x	21366691	#1533	Peltzer 2011		3. Not male/partner engagement
Health care delivery practices in the rural part of the Yavatmal district regarding IUD insertion.	Ambadekar NN; Rathod KZ; Zodpey SP	2010	Oct-Dec	Indian J Public Health	54	4	201-4		10.4103/0019-557X.77261	21372368	#2853	Ambadekar 2010		5. not intervention
Screening of hepatitis B and C and human immunodeficiency virus in infertile couples in Saudi Arabia.	Mansoor AA; Salih AI; Al-Jaroudi DH	2011	Mar	Saudi Med J	32	3	260-4			21384061	#3211	Mansoor 2011		5. not intervention
Comparison of semen quality and outcome of assisted reproductive techniques in Chinese men with and without hepatitis B.	Zhou XP; Hu XL; Zhu YM; Qu F; Sun SJ; Qian YL	2011	May	Asian J Androl	13	3	465-9		10.1038/aja.2010.164	21399651	#3663	Zhou 2011		1. Not LMICS
Sexuality, intimacy, and marital satisfaction in Iranian first-time parents.	Nezhad MZ; Goodarzi AM	2011		J Sex Marital Ther	37	2	77-88		10.1080/0092623X.2011.547336	21400332	#2237	Nezhad 2011		5. not intervention
[A prevalence survey of infertility in Beijing, China].	Yang YQ; Shen H; Chen J; Chen ZW	2011	Feb	Zhonghua Yi Xue Za Zhi	91	5	313-6			21419005	#2615	Yang 2011		1. Not LMICS; 5. not intervention
Chinese family adaptation during the postpartum period and its influencing factors: A questionnaire survey.	Lu H; Zhu X; Hou R; Wang DH; Zhang HJ; While A	2012	Apr	Midwifery	28	2	222-7		10.1016/j.midw.2011.01.004	21419534	#2852	Lu 2012		5. not intervention
Why aren't there more maternal deaths? A decomposition analysis.	Ross JA; Blanc AK	2012	Feb	Matern Child Health J	16	2	456-63		10.1007/s10995-011-0777-x	21431859	#2516	Ross 2012		5. not intervention
Prevalence and related factors for anorgasmia among reproductive aged women in Hesarak, Iran.	Najafabady MT; Salmani Z; Abedi P	2011		Clinics (Sao Paulo)	66	1	83-6		10.1590/s1807-59322011000100015	21437441	#2600	Najafabady 2011		5. not intervention
Distribution of causes of infertility in patients attending primary fertility clinics in Israel.	Farhi J; Ben-Haroush A	2011	Jan	Isr Med Assoc J	13	1	51-4			21446238	#2314	Farhi 2011		1. Not LMICS
Spousal agreement on preferred waiting time to next birth in sub-Saharan Africa.	Gebreselassie T; Mishra V	2011	Jul	J Biosoc Sci	43	4	385-400		10.1017/S0021932011000083	21450119	#1687	Gebreselassie 2011		5. not intervention
The presence and expression of the hepatitis B virus in human oocytes and embryos.	Hu XL; Zhou XP; Qian YL; Wu GY; Ye YH; Zhu YM	2011	Jul	Hum Reprod	26	7	1860-7		10.1093/humrep/der103	21489975	#3625	Hu 2011		3. Not male/partner engagement
Encouraging contraceptive uptake by motivating men to communicate about family planning: the Malawi Male Motivator project.	Shattuck D; Kerner B; Gilles K; Hartmann M; Ng'ombe T; Guest G	2011	Jun	Am J Public Health	101	6	1089-95		10.2105/AJPH.2010.300091	21493931	#2082	Shattuck 2011		3. Not male/partner engagement
Intervention to influence behaviors linked to risk of chronic diseases: a multisite randomized controlled trial with African-American HIV-serodiscordant heterosexual couples.	El-Bassel N; Jemmott JB 3rd; Landis JR; Pequegnat W; Wingood GM; Wyatt GE; Bellamy SL	2011	Apr	Arch Intern Med	171	8	728-36	ClinicalTrials.gov/NCT00644163	10.1001/archinternmed.2011.136	21518939	#3313	El-Bassel 2011		1. Not LMICS
Male involvement in birth preparedness and complication readiness for emergency obstetric referrals in rural Uganda.	Kakaire O; Kaye DK; Osinde MO	2011	May	Reprod Health	8		12		10.1186/1742-4755-8-12	21548976	#805	Kakaire 2011		5. not intervention
Cross-border assisted reproduction care in Asia: implications for access, equity and regulations.	Whittaker A	2011	May	Reprod Health Matters	19	37	107-16		10.1016/S0968-8080(11)37575-1	21555091	#1094	Whittaker 2011		3. Not male/partner engagement
Sexual relations and childbearing decisions of HIV-discordant couples: an exploratory study in South Africa and Tanzania.	Rispel LC; Metcalf CA; Moody K; Cloete A; Caswell G	2011	May	Reprod Health Matters	19	37	184-93		10.1016/S0968-8080(11)37552-0	21555099	#1585	Rispel 2011		5. not intervention
A study on the relationship of sexual satisfaction and common contraceptive methods employed by the couples.	Toorzani ZM; Zahraei RH; Ehsanpour S; Nasiri M; Shahidi S; Soleimani B	2010	Summer	Iran J Nurs Midwifery Res	15	3	115-9			21589773	#3286	Toorzani 2010		3. Not male/partner engagement
Factors associated with depressive symptoms among postpartum mothers in a rural district in Uganda.	Kakyo TA; Muliira JK; Mbalinda SN; Kizza IB; Muliira RS	2012	Jun	Midwifery	28	3	374-9		10.1016/j.midw.2011.05.001	21601966	#1621	Kakyo 2012		3. Not male/partner engagement
Gender differences in intended escalatory tendencies among marital partners.	Winstok Z; Straus MA	2011	Dec	J Interpers Violence	26	18	3599-617		10.1177/0886260511403750	21602205	#2874	Winstok 2011		2. not Women's Health
Six-year outcome of the national premarital screening and genetic counseling program for sickle cell disease and β-thalassemia in Saudi Arabia.	Memish ZA; Saeedi MY	2011	May-Jun	Ann Saudi Med	31	3	229-35		10.4103/0256-4947.81527	21623050	#2792	Memish 2011		5. not intervention
Recurrent early pregnancy loss and consanguinity in Omani couples.	Gowri V; Udayakumar AM; Bsiso W; Al Farsi Y; Rao K	2011	Oct	Acta Obstet Gynecol Scand	90	10	1167-9		10.1111/j.1600-0412.2011.01200.x	21623740	#828	Gowri 2011		1. Not LMICS
Assessment of anti-sperm antibodies in couples after testicular sperm extraction.	Ozturk U; Ozdemir E; Dede O; Sagnak L; Goktug HN; Gurbuz OA; Cagatay M; İmamoglu MA	2011	Jun	Clin Invest Med	34	3	E179-83		10.25011/cim.v34i3.15191	21631995	#2944	Ozturk 2011		1. Not LMICS
Spousal communication about HIV prevention in Kenya.	Chiao C; Mishra V; Ksobiech K	2011	Nov	J Health Commun	16	10	1088-105		10.1080/10810730.2011.571335	21644167	#1844	Chiao 2011		5. not intervention
What do women want? Alcohol treatment choices, treatment entry and retention.	McCrady BS; Epstein EE; Cook S; Jensen NK; Ladd BO	2011	Sep	Psychol Addict Behav	25	3	521-9		10.1037/a0024037	21644804	#3520	McCrady 2011		3. Not male/partner engagement
[Family planning: significance for women of reproductive age].	da Silva RM; de Araújo KN; Bastos LA; Moura ER	2011	May	Cien Saude Colet	16	5	2415-24		10.1590/s1413-81232011000500010	21655714	#2412	daSilva 2011		5. not intervention
When masculinity interferes with women's treatment of HIV infection: a qualitative study about adherence to antiretroviral therapy in Zimbabwe.	Skovdal M; Campbell C; Nyamukapa C; Gregson S	2011	Jun	J Int AIDS Soc	14		29		10.1186/1758-2652-14-29	21658260	#2765	Skovdal 2011		5. not intervention
Favorable neonatal outcomes among immigrants in Taiwan: evidence of healthy immigrant mother effect.	Hsieh WS; Hsieh CJ; Jeng SF; Liao HF; Su YN; Lin SJ; Chang PJ; Chen PC	2011	Jul	J Womens Health (Larchmt)	20	7	1083-90		10.1089/jwh.2011.2809	21668384	#2554	Hsieh 2011		1. Not LMICS
Timing of intrauterine insemination: an attempt to unravel the enigma.	Rahman SM; Karmakar D; Malhotra N; Kumar S	2011	Oct	Arch Gynecol Obstet	284	4	1023-7		10.1007/s00404-011-1950-6	21710180	#3607	Rahman 2011		5. not intervention
Using local culture and gender roles to improve male involvement in maternal health in southern Nigeria.	Adeleye OA; Aldoory L; Parakoyi DB	2011	Nov	J Health Commun	16	10	1122-35		10.1080/10810730.2011.571340	21718188	#1331	Adeleye 2011		5. not intervention
Contraceptive practice, unwanted pregnancies and induced abortion in Southwest Nigeria.	Omideyi AK; Akinyemi AI; Aina OI; Adeyemi AB; Fadeyibi OA; Bamiwuye SO; Akinbami CA; Anazodo A	2011		Glob Public Health	6 Suppl 1		S52-72		10.1080/17441692.2011.594073	21722055	#2837	Omideyi 2011		3. Not male/partner engagement
Concordance and discordance of couples living in a rural Pakistani village: perspectives on contraception and abortion--a qualitative study.	Kamran I; Arif MS; Vassos K	2011		Glob Public Health	6 Suppl 1		S38-51		10.1080/17441692.2011.590814	21732869	#1786	Kamran 2011		5. not intervention
Defining male support during and after pregnancy from the perspective of HIV-positive and HIV-negative women in Durban, South Africa.	Maman S; Moodley D; Groves AK	2011	Jul-Aug	J Midwifery Womens Health	56	4	325-331		10.1111/j.1542-2011.2011.00029.x	21733102	#1047	Maman 2011		5. not intervention
Unique perspectives of women and their partners using the Prenatal Psychosocial Profile Scale.	Yu M; McElroy JA; Bullock LF; Everett KD	2011	Aug	J Adv Nurs	67	8	1767-78		10.1111/j.1365-2648.2011.05628.x	21762207	#1384	Yu 2011		1. Not LMICS
Laparoscopic findings of subfertile female patients in a tertiary hospital.	Anwary SA; Alfazzaman M; Nasreen ZA	2011	Jul	Mymensingh Med J	20	3	391-6			21804500	#3582	Anwary 2011		3. Not male/partner engagement
Factors that influence male involvement in sexual and reproductive health in western Kenya: a qualitative study.	Onyango MA; Owoko S; Oguttu M	2010	Dec	Afr J Reprod Health	14	4 Spec no.	32-42			21812196	#1409	Onyango 2010		5. not intervention
Male involvement in family planning decision making in Ile-Ife, Osun State, Nigeria.	Ijadunola MY; Abiona TC; Ijadunola KT; Afolabi OT; Esimai OA; OlaOlorun FM	2010	Dec	Afr J Reprod Health	14	4 Spec no.	43-50			21812197	#1532	Ijadunola 2010		5. not intervention
Assessing the importance of gender roles in couples' home-based sexual health services in Malawi.	Gipson JD; Muntifering CJ; Chauwa FK; Taulo F; Tsui AO; Hindin MJ	2010	Dec	Afr J Reprod Health	14	4 Spec no.	61-71			21812199	#1560	Gipson 2010		5. not intervention
At-risk marriages after compulsory premarital testing and counseling for β-thalassemia and sickle cell disease in Saudi Arabia, 2005-2006.	Alswaidi FM; Memish ZA; O'Brien SJ; Al-Hamdan NA; Al-Enzy FM; Alhayani OA; Al-Wadey AM	2012	Apr	J Genet Couns	21	2	243-55		10.1007/s10897-011-9395-4	21826578	#2559	Alswaidi 2012		1. Not LMICS
Low abundance protein enrichment for discovery of candidate plasma protein biomarkers for early detection of breast cancer.	Meng R; Gormley M; Bhat VB; Rosenberg A; Quong AA	2011	Dec	J Proteomics	75	2	366-74		10.1016/j.jprot.2011.07.030	21851866	#3424	Meng 2011		3. Not male/partner engagement
Consanguinity, prematurity, birth weight and pregnancy loss: a prospective cohort study at four primary health center areas of Karnataka, India.	Bellad MB; Goudar SS; Edlavitch SA; Mahantshetti NS; Naik V; Hemingway-Foday JJ; Gupta M; Nalina HR; Derman R; Moss N; Kodkany BS	2012	Jun	J Perinatol	32	6	431-7		10.1038/jp.2011.115	21852769	#3037	Bellad 2012		3. Not male/partner engagement
[Marital problems and other factors associated with postpartum psychiatric disorder].	Kerber SR; Falceto OG; Fernandes CL	2011	Jun	Rev Bras Ginecol Obstet	33	6	281-7			21877017	#2915	Kerber 2011		5. not intervention
Interventions for sexual problems following treatment for breast cancer: a systematic review.	Taylor S; Harley C; Ziegler L; Brown J; Velikova G	2011	Dec	Breast Cancer Res Treat	130	3	711-24		10.1007/s10549-011-1722-9	21904884	#2787	Taylor 2011		3. Not male/partner engagement
Concordance between partners in desired waiting time to birth for newlyweds in India.	Singh A; Becker S	2012	Jan	J Biosoc Sci	44	1	57-71		10.1017/S0021932011000459	21933466	#2676	Singh 2012		5. not intervention
Access of people living with HIV to infertility services: perspective of Brazilian healthcare professionals.	Rossi Ada S; Amaral E; Makuch MY	2011	Oct	AIDS Care	23	10	1329-35		10.1080/09540121.2011.564113	21939409	#2590	RossiAda 2011		3. Not male/partner engagement
A study on sex ratio at birth in suburban slums of Mumbai.	Tragler A	2011	Apr-Jun	Indian J Public Health	55	2	128-31		10.4103/0019-557X.85250	21941049	#1607	Tragler 2011		2. not Women's Health
Application of diagnostic methods and molecular diagnosis of hemoglobin disorders in Khuzestan province of Iran.	Fakher R; Bijan K; Taghi AM	2007	Jan	Indian J Hum Genet	13	1	5-15		10.4103/0971-6866.32028	21957335	#3174	Fakher 2007		3. Not male/partner engagement
[Intracytoplasmic morphologically selected sperm injection (IMSI) vs intracytoplasmic sperm injection (ICSI) in patients with repeated ICSI failure].	González-Ortega C; Cancino-Villarreal P; Pérez-Torres A; Vargas-Maciel MA; Martínez-Garza SG; Pérez-Peña E; Gutiérrez-Gutiédrrez AM	2010	Dec	Ginecol Obstet Mex	78	12	652-9			21961371	#2735	González-Ortega 2010		3. Not male/partner engagement
[Uterine leiomyomas during pregnancy and its impact on obstetric outcome].	Morgan Ortiz F; Piña Romero B; Elorriaga García E; Báez Barraza J; Quevedo Castro E; Peraza Garay Fde J	2011	Aug	Ginecol Obstet Mex	79	8	467-73			21966843	#3566	MorganOrtiz 2011		3. Not male/partner engagement
Knowledge, perceptions and myths regarding infertility among selected adult population in Pakistan: a cross-sectional study.	Ali S; Sophie R; Imam AM; Khan FI; Ali SF; Shaikh A; Farid-ul-Hasnain S	2011	Oct	BMC Public Health	11		760		10.1186/1471-2458-11-760	21970548	#3060	Ali 2011		3. Not male/partner engagement; 5. not intervention
Reliable detection of paternal SNPs within deletion breakpoints for non-invasive prenatal exclusion of homozygous α-thalassemia in maternal plasma.	Yan TZ; Mo QH; Cai R; Chen X; Zhang CM; Liu YH; Chen YJ; Zhou WJ; Xiong F; Xu XM	2011		PLoS One	6	9	e24779		10.1371/journal.pone.0024779	21980356	#3226	Yan 2011		3. Not male/partner engagement
Successful sex pre-selection using natural family planning.	McSweeney L	2011	Mar	Afr J Reprod Health	15	1	79-84			21987941	#2582	McSweeney 2011		2. not Women's Health
Induced abortion in Colombia: new estimates and change between 1989 and 2008.	Prada E; Biddlecom A; Singh S	2011	Sep	Int Perspect Sex Reprod Health	37	3	114-24		10.1363/3711411	21988787	#2074	Prada 2011		5. not intervention
Predicting relationship stability among midlife African American couples.	Cutrona CE; Russell DW; Burzette RG; Wesner KA; Bryant CM	2011	Dec	J Consult Clin Psychol	79	6	814-25		10.1037/a0025874	22004304	#3117	Cutrona 2011		1. Not LMICS
Unintended pregnancy in the United States: incidence and disparities, 2006.	Finer LB; Zolna MR	2011	Nov	Contraception	84	5	478-85		10.1016/j.contraception.2011.07.013	22018121	#2389	Finer 2011		1. Not LMICS
"The Most Important Test You'll Ever Take"?: attitudes toward confidential carrier matching and open individual testing among modern-religious Jews in Israel.	Frumkin A; Raz AE; Plesser-Duvdevani M; Lieberman S	2011	Dec	Soc Sci Med	73	12	1741-7		10.1016/j.socscimed.2011.09.031	22033377	#3348	Frumkin 2011		1. Not LMICS
Reproductive decision-making and periconception practices among HIV-positive men and women attending HIV services in Durban, South Africa.	Matthews LT; Crankshaw T; Giddy J; Kaida A; Smit JA; Ware NC; Bangsberg DR	2013	Feb	AIDS Behav	17	2	461-70		10.1007/s10461-011-0068-y	22038045	#2899	Matthews 2013		2. not Women's Health
Reviewing sexual function after delivery and its association with some of the reproductive factors.	Boroumandfar K; Rahmati MG; Farajzadegan Z; Hoseini H	2010	Fall	Iran J Nurs Midwifery Res	15	4	220-3			22049284	#3482	Boroumandfar 2010		3. Not male/partner engagement
Choice of birth control methods among European women and the role of partners and providers.	de Irala J; Osorio A; Carlos S; Lopez-del Burgo C	2011	Dec	Contraception	84	6	558-64		10.1016/j.contraception.2011.04.004	22078183	#3437	deIrala 2011		1. Not LMICS
Condom use within marriage: an assessment of changes in South Africa and Uganda.	Maharaj P; Neema S; Cleland J; Busza J; Shah I	2012		AIDS Care	24	4	444-50		10.1080/09540121.2011.613913	22085286	#1873	Maharaj 2012		5. not intervention
Invasive & non-invasive approaches for prenatal diagnosis of haemoglobinopathies: experiences from India.	Colah RB; Gorakshakar AC; Nadkarni AH	2011	Oct	Indian J Med Res	134	4	552-60			22089620	#2839	Colah 2011		2. not Women's Health
Family planning choices in couples using contraception without knowing they are infertile: should newly-wed men undergo a routine spermiogram?	Kiran H; Arikan DC; Coskun A; Kaplanoglu M; Kiran G; Ozdemir O; Cetin MT	2012		Urol Int	88	2	183-6		10.1159/000333116	22104741	#3181	Kiran 2012		5. not intervention
What the better half is thinking: A comparison of men's and women's responses and agreement between spouses regarding reported sexual and reproductive behaviors in Rwanda.	Hageman KM; Karita E; Kayitenkore K; Bayingana R; van der Straten A; Stephenson R; Conkling M; Tichacek A; Mwananyanda L; Kilembe W; Haworth A; Chomba E; Allen SA	2009		Psychol Res Behav Manag	2		47-58		10.2147/prbm.s4910	22110321	#2629	Hageman 2009		5. not intervention
[Care for women with HIV: gender perspectives].	Ko NY	2011	Dec	Hu Li Za Zhi	58	6	22-6			22113630	#3356	Ko 2011		3. Not male/partner engagement
Effect of Helicobacter pylori infection on pregnancy rates and early pregnancy loss after intracytoplasmic sperm injection.	Hajishafiha M; Ghasemi-Rad M; Memari A; Naji S; Mladkova N; Saeedi V	2011		Int J Womens Health	3		329-35		10.2147/IJWH.S24424	22114525	#3653	Hajishafiha 2011		5. not intervention
Informal support to first-parents after childbirth: a qualitative study in low-income suburbs of Dar es Salaam, Tanzania.	Mbekenga CK; Pembe AB; Christensson K; Darj E; Olsson P	2011	Nov	BMC Pregnancy Childbirth	11		98		10.1186/1471-2393-11-98	22126899	#836	Mbekenga 2011		3. Not male/partner engagement
Striving to promote male involvement in maternal health care in rural and urban settings in Malawi - a qualitative study.	Kululanga LI; Sundby J; Malata A; Chirwa E	2011	Dec	Reprod Health	8		36		10.1186/1742-4755-8-36	22133209	#1290	Kululanga 2011		5. not intervention
Husband's preference for a son and women's nutrition: examining the role of actual and desired family composition on women's anaemia and body mass index in India.	Sabarwal S; Subramanian SV; McCormick MC; Silverman JG	2012	Jan	Paediatr Perinat Epidemiol	26	1	77-88		10.1111/j.1365-3016.2011.01227.x	22150711	#823	Sabarwal 2012		5. not intervention
A lower-cost protocol for sickle cell disease neonatal screening in Tunisia.	Hajer S; Neila T; Sondess HF; Fekria O; Nabila A; Mahbouba K; Melika D; Faida O; Amina B; Raja B; Hedi R; Sadok M; Naima K; Slaheddine F; Taieb M	2012	Jan-Feb	Ann Saudi Med	32	1	49-52		10.5144/0256-4947.2012.49	22156646	#2721	Hajer 2012		2. not Women's Health
Point-of-care HIV testing at antenatal care and maternity sites: experience in Battambang Province, Cambodia.	Heller T; Kunthea S; Bunthoeun E; Sok K; Seuth C; Killam WP; Sovanna T; Sathiarany V; Kanal K	2011	Dec	Int J STD AIDS	22	12	742-7		10.1258/ijsa.2011.011262	22174058	#1723	Heller 2011		3. Not male/partner engagement
Promoting safer sexual practices among expectant fathers in the Lao People's Democratic Republic.	Natoli L; Holmes W; Chanlivong N; Chan G; Toole MJ	2012		Glob Public Health	7	3	299-311		10.1080/17441692.2011.641987	22175769	#1491	Natoli 2012		2. not Women's Health
Trends in contraceptive use and determinants of choice in China: 1980-2010.	Wang C	2012	Jun	Contraception	85	6	570-9		10.1016/j.contraception.2011.10.014	22176789	#2821	Wang 2012		1. Not LMICS
[Karyotype analysis of amniotic fluid cells and comparison of chromosomal abnormality rate during second trimester].	Zhang YP; Wu JP; Li XT; Lei CX; Xu JZ; Yin M	2011	Sep	Zhonghua Fu Chan Ke Za Zhi	46	9	644-8			22176986	#3649	Zhang 2011		3. Not male/partner engagement
[Differences in spermatic morphology between couples with repeated pregnancy loss and infertility].	Carranza-Lira S; Celis-Rico GJ	2011	Sep-Oct	Rev Med Inst Mex Seguro Soc	49	5	523-6			22185854	#3274	Carranza-Lira 2011		5. not intervention
Development and validation of HIV-related dyadic measures for men who have sex with men.	Salazar LF; Stephenson RB; Sullivan PS; Tarver R	2013		J Sex Res	50	2	164-77		10.1080/00224499.2011.636845	22206480	#3511	Salazar 2013		2. not Women's Health
Do men and women report their sexual partnerships differently? Evidence from Kisumu, Kenya.	Clark S; Kabiru C; Zulu E	2011	Dec	Int Perspect Sex Reprod Health	37	4	181-90		10.1363/3718111	22227625	#2476	Clark 2011		5. not intervention
Childbearing and the use of contraceptive methods among married adolescents in Bangladesh.	Mostafa Kamal SM	2012	Apr	Eur J Contracept Reprod Health Care	17	2	144-54		10.3109/13625187.2011.646014	22242676	#2077	MostafaKamal 2012		5. not intervention
Educational needs assessment for men's participation in perinatal care.	Simbar M; Nahidi F; Ramezani-Tehrani F; Akbarzadeh A	2011	Sep	East Mediterr Health J	17	9	689-96			22259920	#1514	Simbar 2011		5. not intervention
Do factors that influence pregnancy planning differ by maternal age? A population-based survey.	Tough SC; Vekved M; Newburn-Cook C	2012	Jan	J Obstet Gynaecol Can	34	1	39-46		10.1016/S1701-2163(16)35132-5	22260762	#2996	Tough 2012		1. Not LMICS
HIV diagnosis and fertility intentions among couple VCT clients in Ethiopia.	Bonnenfant YT; Hindin MJ; Gillespie D	2012		AIDS Care	24	11	1407-15		10.1080/09540121.2011.650679	22292887	#2685	Bonnenfant 2012		2. not Women's Health
Impact and determinants of gender preference in Duhavi VDC of eastern Nepal.	Uprety S; Jha N; Poudel IS; Pokharel PK; Poudel M; Niraula SR	2011	Jan-Mar	JNMA J Nepal Med Assoc	51	181	28-33			22335092	#2506	Uprety 2011		5. not intervention
A qualitative study of obstacles to diaphragm and condom use in an HIV prevention trial in sub-Saharan Africa.	Kacanek D; Dennis A; Sahin-Hodoglugil NN; Montgomery ET; Morar N; Mtetwa S; Nkala B; Phillip J; Watadzaushe C; van der Straten A	2012	Feb	AIDS Educ Prev	24	1	54-67		10.1521/aeap.2012.24.1.54	22339145	#1580	Kacanek 2012		5. not intervention
Comparison of real-time polymerase chain reaction assay methods for detection of RHD gene in amniotic fluid.	Gunel T; Kalelıoglu I; Surmelı Y; Turken B; Ermıs H; Aydınlı K	2011	Jul	J Nat Sci Biol Med	2	2	193-7		10.4103/0976-9668.92327	22346235	#3646	Gunel 2011		3. Not male/partner engagement
Simultaneous detection of Hb constant spring (α142, TAA>CAA, α2) and the α2 IVS-I donor site (-TGAGG) deletion by a simple polymerase chain reaction-based method in Iran.	Akhavan-Niaki H; Banihashemi A; Mostafazadeh A; Kholghi Oskooei V; Azizi M; Youssefi Kamangar R; Elmi MM	2012		Hemoglobin	36	2	124-30		10.3109/03630269.2012.657728	22356652	#3075	Akhavan-Niaki 2012		5. not intervention
Reproductive health options among HIV-infected persons in the low-income Niger Delta of Nigeria.	Erhabor O; Akani CI; Eyindah CE	2012		HIV AIDS (Auckl)	4		29-35		10.2147/HIV.S19413	22359465	#3247	Erhabor 2012		5. not intervention
[Results and experiences after 1000 IVF cycles at the Clinic for Gynecology and Obstetrics in Novi Sad].	Kopitović V; Milatović S; Pjević AT; Bjelica A; Bujas I; Tabs N	2011	Nov-Dec	Med Pregl	64	11-12	565-9		10.2298/mpns1112565k	22369001	#2012	Kopitović 2011		3. Not male/partner engagement
Israeli and Chinese partners of women with breast cancer: a cross-cultural view of marital issues.	Woloski-Wruble AC; Dekeyzer Ganz F; Jiang Y; Qiang WM; Kadmon I	2012	Mar	Psychooncology	21	3	324-31		10.1002/pon.1899	22383274	#2632	Woloski-Wruble 2012		1. Not LMICS
What every gynecologist should know about male infertility: an update.	Esteves SC; Hamada A; Kondray V; Pitchika A; Agarwal A	2012	Jul	Arch Gynecol Obstet	286	1	217-29		10.1007/s00404-012-2274-x	22392488	#3441	Esteves 2012		2. not Women's Health
α-Thalassemia mutations in two provinces of Southern Iran: Fars & Kohkeloye and Bouyer Ahmad.	Hossein F; Mohsen R; Mohsen M; Taheri M	2012		Hemoglobin	36	2	139-43		10.3109/03630269.2012.657729	22401170	#2337	Hossein 2012		2. not Women's Health
Benefits of meeting women's contraceptive needs in Burkina Faso.	Vlassoff M; Sundaram A; Bankole A; Remez L; Belemsaga-Yugbare D	2011		Issues Brief (Alan Guttmacher Inst)		1	1-33			22420055	#1388	Vlassoff 2011		5. not intervention
Father locus of control and child emotional and behavioral outcomes: a prospective study.	Tone EB; Goodfellow S; Nowicki S Jr	2012	Jan-Mar	J Genet Psychol	173	1	3-22		10.1080/00221325.2011.571307	22428373	#3465	Tone 2012		2. not Women's Health
[A study on gene mutation spectrums of α- and β-thalassemias in populations of Yunnan Province and the prenatal gene diagnosis].	Zhu BS; He J; Zhang J; Zeng XH; Su J; Xu XH; Li SY; Chen H; Zhang YH	2012	Feb	Zhonghua Fu Chan Ke Za Zhi	47	2	85-9			22455737	#3622	Zhu 2012		1. Not LMICS
Boyfriends and injecting: the role of intimate male partners in the life of women who inject drugs in Central Java.	Lazuardi E; Worth H; Saktiawati AM; Spooner C; Padmawati R; Subronto Y	2012		Cult Health Sex	14	5	491-503		10.1080/13691058.2012.671960	22468728	#1354	Lazuardi 2012		5. not intervention
Husbands' involvement in delivery care utilization in rural Bangladesh: A qualitative study.	Story WT; Burgard SA; Lori JR; Taleb F; Ali NA; Hoque DM	2012	Apr	BMC Pregnancy Childbirth	12		28		10.1186/1471-2393-12-28	22494576	#1726	Story 2012		5. not intervention
Performance of the woman's condom among couples in Shanghai, China.	Zirong H; Junqing W; Coffey PS; Kilbourne-Brook M; Yufeng Z; Wang C; Hongxin Z; Bin W; Yuyan L; Hongbo P	2012	Jun	Eur J Contracept Reprod Health Care	17	3	212-8		10.3109/13625187.2012.663016	22497293	#1707	Zirong 2012		3. Not male/partner engagement
Preventive care's forgotten women: life course, sexuality, and sexual health among homosexually and bisexually active women in France.	Chetcuti N; Beltzer N; Methy N; Laborde C; Velter A; Bajos N; CSF Group	2013		J Sex Res	50	6	587-97		10.1080/00224499.2012.657264	22497621	#2182	Chetcuti 2013		5. not intervention
Barriers to involvement of men in ANC and VCT in Khayelitsha, South Africa.	Mohlala BK; Gregson S; Boily MC	2012		AIDS Care	24	8	972-7		10.1080/09540121.2012.668166	22519913	#1659	Mohlala 2012		5. not intervention
Men's sexual issues after breast cancer in their wives: a qualitative study.	Nasiri A; Taleghani F; Irajpour A	2012	May-Jun	Cancer Nurs	35	3	236-44		10.1097/NCC.0b013e31822d48e5	22538261	#2393	Nasiri 2012		5. not intervention
Hormonal contraception and HIV acquisition risk: implications for individual users and public policies.	Jain AK	2012	Dec	Contraception	86	6	645-52		10.1016/j.contraception.2012.03.008	22541635	#3182	Jain 2012		5. not intervention
The impact of changes in couples' earnings on married women's Social Security benefits.	Butrica BA; Smith KE	2012		Soc Secur Bull	72	1	1-9			22550717	#1797	Butrica 2012		1. Not LMICS
Achievements of the Iranian family planning programmes 1956-2006.	Simbar M	2012	Mar	East Mediterr Health J	18	3	279-86			22574484	#1774	Simbar 2012		3. Not male/partner engagement
Hormone profile of menopausal women in Havana.	Navarro D; Acosta A; Robles E; Díaz C	2012	Apr	MEDICC Rev	14	2	13-5		10.37757/MR2012V14.N2.5	22580548	#2444	Navarro 2012		5. not intervention
The preconception diet is associated with the chance of ongoing pregnancy in women undergoing IVF/ICSI treatment.	Twigt JM; Bolhuis ME; Steegers EA; Hammiche F; van Inzen WG; Laven JS; Steegers-Theunissen RP	2012	Aug	Hum Reprod	27	8	2526-31		10.1093/humrep/des157	22593431	#3142	Twigt 2012		1. Not LMICS
The impact of the new Turkish regulation, imposing single embryo transfer after assisted reproduction technology, on neonatal intensive care unit utilization: a single center experience.	Guzoglu N; Kanmaz HG; Dilli D; Uras N; Erdeve O; Dilmen U	2012	Aug	Hum Reprod	27	8	2384-8		10.1093/humrep/des171	22617124	#2999	Guzoglu 2012		3. Not male/partner engagement
[Quality of life of young women with early breast cancer and their partners: specific needs result in the necessity of development of specific questionnaires for the patient and the partner].	Vanlemmens L; Fournier E; Boinon D; Machavoine JL; Christophe V	2012	Jun	Bull Cancer	99	6	685-91		10.1684/bdc.2012.1598	22640925	#3335	Vanlemmens 2012		3. Not male/partner engagement
Canadian HIV pregnancy planning guidelines.	Loutfy MR; Margolese S; Money DM; Gysler M; Hamilton S; Yudin MH	2012	Jun	J Obstet Gynaecol Can	34	6	575-590		10.1016/S1701-2163(16)35274-4	22673174	#3109	Loutfy 2012		1. Not LMICS
The role of the Standard Days Method in modern family planning services in developing countries.	Lundgren RI; Karra MV; Yam EA	2012	Aug	Eur J Contracept Reprod Health Care	17	4	254-9		10.3109/13625187.2012.677077	22681177	#668	Lundgren 2012		5. not intervention
Transactional sex and HIV: understanding the gendered structural drivers of HIV in fishing communities in Southern Malawi.	MacPherson EE; Sadalaki J; Njoloma M; Nyongopa V; Nkhwazi L; Mwapasa V; Lalloo DG; Desmond N; Seeley J; Theobald S	2012	Jun	J Int AIDS Soc	15 Suppl 1	Suppl 1	1-9		10.7448/IAS.15.3.17364 17364	22713352	#2249	MacPherson 2012		5. not intervention
Pregnancy and after: what women want from their partners - listening to women in Uyo, Nigeria.	Udofia EA; Akwaowo CD	2012	Sep	J Psychosom Obstet Gynaecol	33	3	112-9		10.3109/0167482X.2012.693551	22734834	#1390	Udofia 2012		5. not intervention
HIV status and gender: a brief report from heterosexual couples in Thailand.	Li L; Liang LJ; Lee SJ; Farmer SC	2012		Women Health	52	5	472-84		10.1080/03630242.2012.687442	22747184	#2487	Li 2012		2. not Women's Health
Sharing the trousers: gender roles and relationships in an HIV-prevention trial in Zimbabwe.	Montgomery ET; Chidanyika A; Chipato T; van der Straten A	2012		Cult Health Sex	14	7	795-810		10.1080/13691058.2012.697191	22776060	#1662	Montgomery 2012		5. not intervention
Male involvement in maternity health care in Malawi.	Kululanga LI; Sundby J; Malata A; Chirwa E	2012	Mar	Afr J Reprod Health	16	1	145-57			22783678	#1049	Kululanga 2012		5. not intervention
The implications of marital history change on women's eligibility for Social Security wife and widow benefits, 1990-2009.	Iams HM; Tamborini CR	2012		Soc Secur Bull	72	2	23-38			22799136	#3218	Iams 2012		1. Not LMICS
Knowledge and acceptability of pap smears, self-sampling and HPV vaccination among adult women in Kenya.	Rositch AF; Gatuguta A; Choi RY; Guthrie BL; Mackelprang RD; Bosire R; Manyara L; Kiarie JN; Smith JS; Farquhar C	2012		PLoS One	7	7	e40766		10.1371/journal.pone.0040766	22808257	#2183	Rositch 2012		3. Not male/partner engagement
Prevalence of DNA-HPV in male sexual partners of HPV-infected women and concordance of viral types in infected couples.	de Lima Rocha MG; Faria FL; Gonçalves L; Souza Mdo C; Fernandes PÁ; Fernandes AP	2012		PLoS One	7	7	e40988		10.1371/journal.pone.0040988	22815888	#3395	deLimaRocha 2012		2. not Women's Health
Assessment of male reproductive health by conventional method of semen analysis.	Khan MS; Deepa F; Ahmed Z; Tahir F; Khan MA	2011	Jan-Mar	J Ayub Med Coll Abbottabad	23	1	84-8			22830155	#3305	Khan 2011		2. not Women's Health
Increasing postpartum contraception in rural India: evaluation of a community-based behavior change communication intervention.	Sebastian MP; Khan ME; Kumari K; Idnani R	2012	Jun	Int Perspect Sex Reprod Health	38	2	68-77		10.1363/3806812	22832147	#2536	Sebastian 2012		3. Not male/partner engagement
Financial Arrangements and Relationship Quality in Low-Income Couples.	Addo FR; Sassler S	2010	Oct	Fam Relat	59	4	408-423		10.1111/j.1741-3729.2010.00612.x	22844174	#2594	Addo 2010		2. not Women's Health
Vitamin D status indicators in indigenous populations in East Africa.	Luxwolda MF; Kuipers RS; Kema IP; van der Veer E; Dijck-Brouwer DA; Muskiet FA	2013	Apr	Eur J Nutr	52	3	1115-25		10.1007/s00394-012-0421-6	22878781	#3491	Luxwolda 2013		2. not Women's Health
Assessing the effect of introducing a new method into family planning programs in India, Peru, and Rwanda.	Lundgren R; Sinai I; Jha P; Mukabatsinda M; Sacieta L; León FR	2012	Sep	Reprod Health	9		17		10.1186/1742-4755-9-17	22938378	#81	Lundgren 2012		3. Not male/partner engagement
Effects of infertility on gender differences in marital relationship and quality of life: a case-control study of Turkish couples.	Onat G; Kizilkaya Beji N	2012	Dec	Eur J Obstet Gynecol Reprod Biol	165	2	243-8		10.1016/j.ejogrb.2012.07.033	22939240	#1942	Onat 2012		5. not intervention
HIV disclosure, sexual negotiation and male involvement in prevention-of-mother-to-child-transmission in South Africa.	Villar-Loubet OM; Bruscantini L; Shikwane ME; Weiss S; Peltzer K; Jones DL	2013		Cult Health Sex	15	3	253-68		10.1080/13691058.2012.716166	22974414	#1278	Villar-Loubet 2013
Why do women have more children than they want? Understanding differences in women's ideal and actual family size in a natural fertility population.	McAllister L; Gurven M; Kaplan H; Stieglitz J	2012	Nov-Dec	Am J Hum Biol	24	6	786-99		10.1002/ajhb.22316	22987773	#1414	McAllister 2012		3. Not male/partner engagement
Contraception technology: past, present and future.	Sitruk-Ware R; Nath A; Mishell DR Jr	2013	Mar	Contraception	87	3	319-30		10.1016/j.contraception.2012.08.002	22995540	#3371	Sitruk-Ware 2013		3. Not male/partner engagement
β-Globin chain abnormalities with coexisting α-thalassemia mutations.	Guvenc B; Canataroglu A; Unsal C; Yildiz SM; Turhan FT; Bozdogan ST; Dincer S; Erkman H	2012	Sep	Arch Med Sci	8	4	644-9		10.5114/aoms.2012.28723	23056075	#3644	Guvenc 2012		2. not Women's Health
Adherence and acceptability in MTN 001: a randomized cross-over trial of daily oral and topical tenofovir for HIV prevention in women.	Minnis AM; Gandham S; Richardson BA; Guddera V; Chen BA; Salata R; Nakabiito C; Hoesley C; Justman J; Soto-Torres L; Patterson K; Gomez K; Hendrix CW	2013	Feb	AIDS Behav	17	2	737-47	ClinicalTrials.gov/NCT00592124	10.1007/s10461-012-0333-8	23065145	#1992	Minnis 2013		3. Not male/partner engagement
Couples' reports of household decision-making and the utilization of maternal health services in Bangladesh.	Story WT; Burgard SA	2012	Dec	Soc Sci Med	75	12	2403-11		10.1016/j.socscimed.2012.09.017	23068556	#1558	Story 2012		5. not intervention
In vitro fertilization and multiple pregnancies: an evidence-based analysis.		2006		Ont Health Technol Assess Ser	6	18	1-63			23074488	#3597			1. Not LMICS
More than re-establishing the partner relationship: Intimate aftercare for Somali parents in diaspora.	Binder P; Johnsdotter S; Essén B	2013	Aug	Midwifery	29	8	863-70		10.1016/j.midw.2012.09.002	23079868	#2460	Binder 2013		1. Not LMICS
Canadian HIV Pregnancy Planning Guidelines: No. 278, June 2012.	Loutfy MR; Margolese S; Money DM; Gysler M; Hamilton S; Yudin MH	2012	Oct	Int J Gynaecol Obstet	119	1	89-99		10.1016/j.ijgo.2012.06.004	23125998	#3140	Loutfy 2012		1. Not LMICS
Rapid repeat pregnancy among unmarried, African American adolescent parent couples.	Dallas CM	2013	Feb	West J Nurs Res	35	2	177-92		10.1177/0193945912463268	23129589	#1247	Dallas 2013		1. Not LMICS
Context-specific, evidence-based planning for scale-up of family planning services to increase progress to MDG 5: health systems research.	Byrne A; Morgan A; Soto EJ; Dettrick Z	2012	Nov	Reprod Health	9		27		10.1186/1742-4755-9-27	23140196	#660	Byrne 2012		3. Not male/partner engagement
Sequential comprehensive chromosome analysis on polar bodies, blastomeres and trophoblast: insights into female meiotic errors and chromosomal segregation in the preimplantation window of embryo development.	Capalbo A; Bono S; Spizzichino L; Biricik A; Baldi M; Colamaria S; Ubaldi FM; Rienzi L; Fiorentino F	2013	Feb	Hum Reprod	28	2	509-18		10.1093/humrep/des394	23148203	#3592	Capalbo 2013		3. Not male/partner engagement
Prevalence of β-thalassemia trait and abnormal hemoglobin in premarital screening in the province of Izmir, Turkey.	Uysal A; Genc A; Taşyürek N; Türkyilmaz B	2013	Feb	Pediatr Hematol Oncol	30	1	46-50		10.3109/08880018.2012.742604	23153313	#2167	Uysal 2013		3. Not male/partner engagement
The re-construction of women's sexual lives after pelvic radiotherapy: a critique of social constructionist and biomedical perspectives on the study of female sexuality after cancer treatment.	White ID; Faithfull S; Allan H	2013	Jan	Soc Sci Med	76	1	188-96		10.1016/j.socscimed.2012.10.025	23153544	#3209	White 2013		1. Not LMICS
Fertility goal-based counseling increases contraceptive implant and IUD use in HIV-discordant couples in Rwanda and Zambia.	Khu NH; Vwalika B; Karita E; Kilembe W; Bayingana RA; Sitrin D; Roeber-Rice H; Learner E; Tichacek AC; Haddad LB; Wall KM; Chomba EN; Allen SA	2013	Jul	Contraception	88	1	74-82		10.1016/j.contraception.2012.10.004	23153896	#1729	Khu 2013		3. Not male/partner engagement
Reproductive preferences and contraceptive use: a comparison of monogamous and polygamous couples in northern Malawi.	Baschieri A; Cleland J; Floyd S; Dube A; Msona A; Molesworth A; Glynn JR; French N	2013	Mar	J Biosoc Sci	45	2	145-66		10.1017/S0021932012000569	23168093	#816	Baschieri 2013		5. not intervention
The accuracy of women's reports of their partner's male circumcision status in Rakai, Uganda.	Kong X; Ndyanabo A; Nalugoda F; Kigozi G; Ssekasanvu J; Lutalo T; Serwadda D; Wawer M; Gray R	2013	Feb	AIDS	27	4	662-4		10.1097/QAD.0b013e32835c557c	23169325	#2327	Kong 2013		2. not Women's Health
Determinants of male involvement in maternal and child health services in sub-Saharan Africa: a review.	Ditekemena J; Koole O; Engmann C; Matendo R; Tshefu A; Ryder R; Colebunders R	2012	Nov	Reprod Health	9		32		10.1186/1742-4755-9-32	23171709	#1195	Ditekemena 2012		5. not intervention
A conceptual framework for understanding HIV risk behavior in the context of supporting fertility goals among HIV-serodiscordant couples.	Crankshaw TL; Matthews LT; Giddy J; Kaida A; Ware NC; Smit JA; Bangsberg DR	2012	Dec	Reprod Health Matters	20	39 Suppl	50-60		10.1016/S0968-8080(12)39639-0	23177680	#2396	Crankshaw 2012		5. not intervention
Effects of infertility and infertility duration on female sexual functions.	Iris A; Aydogan Kirmizi D; Taner CE	2013	Apr	Arch Gynecol Obstet	287	4	809-12		10.1007/s00404-012-2633-7	23179802	#3633	Iris 2013		5. not intervention
The cost of science : knowledge and ethics in the HIV pre-exposure prophylaxis trials.	Patton C; Kim HJ	2012	Sep	J Bioeth Inq	9	3	295-310		10.1007/s11673-012-9383-x	23180330	#813	Patton 2012		2. not Women's Health
Family planning practices in families with children affected by β-thalassemia major in Southern Iran.	Haghpanah S; Johari S; Parand S; Bordbar MR; Karimi M	2013		Hemoglobin	37	1	74-9		10.3109/03630269.2012.745419	23181733	#2113	Haghpanah 2013		3. Not male/partner engagement
The use of withdrawal among birth limiters in Iran and Turkey.	Erfani A; Yuksel-Kaptanoglu I	2012	Mar	Stud Fam Plann	43	1	21-32		10.1111/j.1728-4465.2012.00299.x	23185869	#1749	Erfani 2012		5. not intervention
A pre-conception cohort to study preeclampsia in China: Rationale, study design, and preliminary results.	Wen S; Tan H; Xie R; Smith GN; Walker M	2012	Nov	Zhong Nan Da Xue Xue Bao Yi Xue Ban	37	11	1081-7		10.3969/j.issn.1672-7347.2012.11.001	23202615	#3034	Wen 2012		5. not intervention
Understanding the partial protection of male circumcision for HIV prevention among women in Iringa Region, Tanzania: an ethnomedical model.	Layer EH; Beckham SW; Momburi RB; Kennedy CE	2013	Aug	AIDS Care	25	8	1045-50		10.1080/09540121.2012.748874	23216512	#3159	Layer 2013		5. not intervention
Prevalence of postpartum depression in mothers and fathers and its correlates.	Serhan N; Ege E; Ayrancı U; Kosgeroglu N	2013	Jan	J Clin Nurs	22	1-2	279-84		10.1111/j.1365-2702.2012.04281.x	23216556	#1980	Serhan 2013		5. not intervention
Awareness of cervical cancer among couples in a slum area of Mumbai.	Donta B; Begum S; Nair S; Naik DD; Mali BN; Bandiwadekar A	2012		Asian Pac J Cancer Prev	13	10	4901-3		10.7314/apjcp.2012.13.10.4901	23244078	#1526	Donta 2012		5. not intervention
[Male sexual and reproductive health].	Ochoa-Marin SC; Vásquez-Salazar EA	2012	Jan-Feb	Rev Salud Publica (Bogota)	14	1	15-27		10.1590/s0124-00642012000100002	23250312	#1547	Ochoa-Marin 2012		2. not Women's Health
Fertility intentions and use of contraception among monogamous couples in northern Malawi in the context of HIV testing: a cross-sectional analysis.	Dube AL; Baschieri A; Cleland J; Floyd S; Molesworth A; Parrott F; French N; Glynn JR	2012		PLoS One	7	12	e51861		10.1371/journal.pone.0051861	23284791	#2404	Dube 2012		5. not intervention
General psychopathology, anxiety, depression and self-esteem in couples undergoing infertility treatment: a comparative study between men and women.	El Kissi Y; Romdhane AB; Hidar S; Bannour S; Ayoubi Idrissi K; Khairi H; Ben Hadj Ali B	2013	Apr	Eur J Obstet Gynecol Reprod Biol	167	2	185-9		10.1016/j.ejogrb.2012.12.014	23298895	#2288	ElKissi 2013		5. not intervention
Acceptability and use of emergency contraception among married women in Bangalore, India.	Rocca CH; Shankar M; Sreevathsa A; Krishnan S	2013	Apr	Int J Gynaecol Obstet	121	1	64-8		10.1016/j.ijgo.2012.10.026	23312589	#2343	Rocca 2013		5. not intervention
Occurrence of fertility problems presenting to primary care: population-level estimates of clinical burden and socioeconomic inequalities across the UK.	Dhalwani NN; Fiaschi L; West J; Tata LJ	2013	Apr	Hum Reprod	28	4	960-8		10.1093/humrep/des451	23315065	#2818	Dhalwani 2013		1. Not LMICS
Sterilization regret among married women in India: implications for the Indian national family planning program.	Singh A; Ogollah R; Ram F; Pallikadavath S	2012	Dec	Int Perspect Sex Reprod Health	38	4	187-95		10.1363/3818712	23318168	#1747	Singh 2012		5. not intervention
Tanzanian Couples' Perspectives on Gender Equity, Relationship Power, and Intimate Partner Violence: Findings from the RESPECT Study.	Krishnan S; Vohra D; de Walque D; Medlin C; Nathan R; Dow WH	2012		AIDS Res Treat	2012		187890		10.1155/2012/187890	23320151	#3001	Krishnan 2012		4. GBV/IPV/Violence intervention
Involvement of males in antenatal care, birth preparedness, exclusive breast feeding and immunizations for children in Kathmandu, Nepal.	Bhatta DN	2013	Jan	BMC Pregnancy Childbirth	13		14		10.1186/1471-2393-13-14	23324410	#1070	Bhatta 2013		5. not intervention
Current strategies for improving access and adherence to antiretroviral therapies in resource-limited settings.	Scanlon ML; Vreeman RC	2013		HIV AIDS (Auckl)	5		1-17		10.2147/HIV.S28912	23326204	#3245	Scanlon 2013		2. not Women's Health
Factors contributing to teenage pregnancy in the Capricorn district of the Limpopo Province.	Mothiba TM; Maputle MS	2012	Jul	Curationis	35	1	19		10.4102/curationis.v35i1.19	23327768	#1577	Mothiba 2012		3. Not male/partner engagement
Out-of-pocket costs in the year after early breast cancer among Canadian women and spouses.	Lauzier S; Lévesque P; Mondor M; Drolet M; Coyle D; Brisson J; Mâsse B; Provencher L; Robidoux A; Maunsell E	2013	Feb	J Natl Cancer Inst	105	4	280-92		10.1093/jnci/djs512	23349250	#2849	Lauzier 2013		1. Not LMICS
Alcohol consumption by parents of Pacific families residing in New Zealand: findings from the Pacific Islands Families Study.	Schluter PJ; Tautolo el-S; Taylor S; Paterson J	2013	May	Alcohol	47	3	241-8		10.1016/j.alcohol.2012.12.009	23357552	#2833	Schluter 2013		1. Not LMICS
Women's attitudes toward their partners' involvement in antenatal care and prevention of mother-to-child transmission of HIV in Cameroon, Africa.	Nkuoh GN; Meyer DJ; Nshom EM	2013	Jan-Feb	J Midwifery Womens Health	58	1	83-91		10.1111/j.1542-2011.2012.00208.x	23374493	#1321	Nkuoh 2013		3. Not male/partner engagement
Semen quality of male partners of infertile couples in Ile-Ife, Nigeria.	Owolabi AT; Fasubaa OB; Ogunniyi SO	2013	Jan-Mar	Niger J Clin Pract	16	1	37-40		10.4103/1119-3077.106729	23377467	#2348	Owolabi 2013		2. not Women's Health
Increasing male participation in the uptake of vasectomy services.	Singh H; Mishra A; Alam D; Pandey V	2014	Jan	J Fam Plann Reprod Health Care	40	1	64-5		10.1136/jfprhc-2012-100406	23385309	#2245	Singh 2014		2. not Women's Health
Breast cancer risk after exposure to fertility drugs.	Lo Russo G; Spinelli GP; Tomao S; Rossi B; Frati L; Panici PB; Vici P; Codacci Pisanelli G; Tomao F	2013	Feb	Expert Rev Anticancer Ther	13	2	149-57		10.1586/era.12.181	23406556	#1528	LoRusso 2013		5. not intervention
Male involvement in reproductive health: a management perspective.	Jooste K; Amukugo HJ	2013	Mar	J Nurs Manag	21	2	327-38		10.1111/j.1365-2834.2012.01332.x	23409867	#901	Jooste 2013		5. not intervention
Y chromosome azoospermia factor region microdeletions are not associated with idiopathic recurrent spontaneous abortion in a Slovenian population: association study and literature review.	Pereza N; Črnjar K; Buretić-Tomljanović A; Volk M; Kapović M; Peterlin B; Ostojić S	2013	May	Fertil Steril	99	6	1663-7		10.1016/j.fertnstert.2013.01.101	23410896	#2947	Pereza 2013		5. not intervention
Male involvement and prevention of mother-to-child transmission of HIV in Sub-Saharan Africa: an integrative review.	Auvinen J; Kylmä J; Suominen T	2013	Mar	Curr HIV Res	11	2	169-77		10.2174/1570162x11311020009	23432492	#1453	Auvinen 2013		5. not intervention
Gender attitude to the empowerment of women: an independent right to contraceptive acceptance, choice and practice.	Bukar M; Audu BM; Usman HA; El-Nafaty AU; Massa AA; Melah GS	2013	Feb	J Obstet Gynaecol	33	2	180-3		10.3109/01443615.2012.737052	23445144	#1782	Bukar 2013		5. not intervention
Characteristics of breast cancer survivors that predict partners' participation in research.	Christie KM; Meyerowitz BE; Stanton AL; Rowland JH; Ganz PA	2013	Aug	Ann Behav Med	46	1	107-13		10.1007/s12160-013-9477-7	23456213	#1896	Christie 2013		5. not intervention
External validation of the endometriosis fertility index (EFI) staging system for predicting non-ART pregnancy after endometriosis surgery.	Tomassetti C; Geysenbergh B; Meuleman C; Timmerman D; Fieuws S; D'Hooghe T	2013	May	Hum Reprod	28	5	1280-8		10.1093/humrep/det017	23462390	#2957	Tomassetti 2013		3. Not male/partner engagement
Adolescent fathers: knowledge of and involvement in the breast feeding process in Brazil.	Torres de Lacerda AC; Lucena de Vasconcelos MG; Nascimento de Alencar E; Osório MM; Pontes CM	2014	Mar	Midwifery	30	3	338-44		10.1016/j.midw.2013.01.006	23473910	#3009	TorresdeLacerda 2014		5. not intervention
Couple experiences of provider-initiated couple HIV testing in an antenatal clinic in Lusaka, Zambia: lessons for policy and practice.	Musheke M; Bond V; Merten S	2013	Mar	BMC Health Serv Res	13		97		10.1186/1472-6963-13-97	23496926	#2028	Musheke 2013		5. not intervention
Stakeholder analysis for a maternal and newborn health project in Eastern Uganda.	Namazzi G; N KS; Peter W; John B; Olico O; A AK; A HA; Elizabeth EK	2013	Mar	BMC Pregnancy Childbirth	13		58		10.1186/1471-2393-13-58	23497057	#1668	Namazzi 2013		3. Not male/partner engagement
Contraceptive practices adopted by women attending an urban health centre.	Prateek SS; Saurabh RS	2012	Dec	Afr Health Sci	12	4	416-21		10.4314/ahs.v12i4.3	23515321	#3118	Prateek 2012		5. not intervention
Midwives' perspectives on male participation in PMTCT of HIV and how they can support it in Lusaka, Zambia.	Auvinen J; Kylmä J; Välimäki M; Bweupe M; Suominen T	2014	Jan	Midwifery	30	1	17-27		10.1016/j.midw.2013.01.010	23522666	#1030	Auvinen 2014		5. not intervention
Psychiatric disorders among women and men in assisted reproductive technology (ART) treatment. The Danish National ART-Couple (DANAC) cohort: protocol for a longitudinal, national register-based cohort study.	Schmidt L; Hageman I; Hougaard CØ; Sejbaek CS; Assens M; Ebdrup NH; Pinborg A	2013	Mar	BMJ Open	3	3			10.1136/bmjopen-2012-002519	23524043	#3474	Schmidt 2013		1. Not LMICS
Barriers and solutions for timely initiation of antenatal care in Kigali, Rwanda: health facility professionals' perspective.	Hagey J; Rulisa S; Pérez-Escamilla R	2014	Jan	Midwifery	30	1	96-102		10.1016/j.midw.2013.01.016	23538104	#1344	Hagey 2014		5. not intervention
Vasectomy demographics and postvasectomy desire for future children: results from a contemporary national survey.	Sharma V; Le BV; Sheth KR; Zargaroff S; Dupree JM; Cashy J; Brannigan RE	2013	Jun	Fertil Steril	99	7	1880-5		10.1016/j.fertnstert.2013.02.032	23541407	#3185	Sharma 2013		1. Not LMICS
Clinical manifestations of α-thalassemia.	Vichinsky EP	2013	May	Cold Spring Harb Perspect Med	3	5	a011742		10.1101/cshperspect.a011742	23543077	#2868	Vichinsky 2013		3. Not male/partner engagement
[Analysis of clinical phenotypes of compound heterozygotes of Hb J-Bangkok and β-thalassemia].	Zhao Y; Shang X; Xiong F; Liu YH; Lou JW; Xu XM	2013	Apr	Zhonghua Yi Xue Yi Chuan Xue Za Zhi	30	2	148-51		10.3760/cma.j.issn.1003-9406.2013.04.005	23568723	#3635	Zhao 2013		2. not Women's Health
Family planning knowledge, attitude and practice among married couples in Jimma Zone, Ethiopia.	Tilahun T; Coene G; Luchters S; Kassahun W; Leye E; Temmerman M; Degomme O	2013		PLoS One	8	4	e61335		10.1371/journal.pone.0061335	23637815	#2564	Tilahun 2013		5. not intervention
Predictors of HIV serostatus disclosure to partners among HIV-positive pregnant women in Morogoro, Tanzania.	Kiula ES; Damian DJ; Msuya SE	2013	May	BMC Public Health	13		433		10.1186/1471-2458-13-433	23641927	#1673	Kiula 2013		5. not intervention
Determinants of institutional delivery among women in Bangladesh.	Kamal SM; Hassan CH; Alam GM	2015	Mar	Asia Pac J Public Health	27	2	NP1372-88		10.1177/1010539513486178	23666835	#1517	Kamal 2015		5. not intervention
Determinants of male participation in reproductive healthcare services: a cross-sectional study.	Shahjahan M; Mumu SJ; Afroz A; Chowdhury HA; Kabir R; Ahmed K	2013	May	Reprod Health	10		27		10.1186/1742-4755-10-27	23680449	#1570	Shahjahan 2013		5. not intervention
State of the art and new developments in molecular diagnostics for hemoglobinopathies in multiethnic societies.	Harteveld CL	2014	Feb	Int J Lab Hematol	36	1	1-12		10.1111/ijlh.12108	23721114	#3051	Harteveld 2014		3. Not male/partner engagement
Family planning decisions, perceptions and gender dynamics among couples in Mwanza, Tanzania: a qualitative study.	Mosha I; Ruben R; Kakoko D	2013	May	BMC Public Health	13		523		10.1186/1471-2458-13-523	23721196	#875	Mosha 2013		5. not intervention
Clinical study of Tribulus terrestris Linn. in Oligozoospermia: A double blind study.	Sellandi TM; Thakar AB; Baghel MS	2012	Jul	Ayu	33	3	356-64		10.4103/0974-8520.108822	23723641	#3244	Sellandi 2012		3. Not male/partner engagement
Improving prenatal health: setting the agenda for increased male involvement.	Guadagno M; Mackert M; Rochlen A	2013	Nov	Am J Mens Health	7	6	523-6		10.1177/1557988313490785	23727791	#1933	Guadagno 2013		1. Not LMICS
High rates of relationship dissolution among heterosexual HIV-serodiscordant couples in Kenya.	Mackelprang RD; Bosire R; Guthrie BL; Choi RY; Liu A; Gatuguta A; Rositch AF; Kiarie JN; Farquhar C	2014	Jan	AIDS Behav	18	1	189-93		10.1007/s10461-013-0529-6	23728523	#2555	Mackelprang 2014		5. not intervention
Human papillomavirus infection among sexual partners attending a Sexually Transmitted Disease Clinic in Rio de Janeiro, Brazil.	Afonso LA; Rocha WM; Carestiato FN; Dobao EA; Pesca LF; Passos MR; Cavalcanti SM	2013	Jun	Braz J Med Biol Res	46	6	533-8		10.1590/1414-431X20132519	23739745	#2736	Afonso 2013		5. not intervention
Reaching tribal men to improve awareness to sexual morbidities: experience from Baiga tribe of Central India.	Saha KB; Saha UC; Sharma RK; Pandey A	2013	May	Indian J Med Res	137	5	928-34			23760379	#1709	Saha 2013		2. not Women's Health
Prevalence and pattern of sickle cell disease in premarital couples in Southeastern Nigeria.	Nnaji GA; Ezeagwuna DA; Nnaji I; Osakwe JO; Nwigwe AC; Onwurah OW	2013	Jul-Sep	Niger J Clin Pract	16	3	309-14		10.4103/1119-3077.113452	23771451	#2133	Nnaji 2013		5. not intervention
Optimizing PMTCT service delivery in rural North-Central Nigeria: protocol and design for a cluster randomized study.	Aliyu MH; Blevins M; Audet C; Shepherd BE; Hassan A; Onwujekwe O; Gebi UI; Kalish M; Lindegren ML; Vermund SH; Wester CW	2013	Sep	Contemp Clin Trials	36	1	187-97	ClinicalTrials.gov/NCT01805752	10.1016/j.cct.2013.06.013	23816493	#2155	Aliyu 2013		3. Not male/partner engagement
'Testing Together Challenges the Relationship': Consequences of HIV Testing as a Couple in a High HIV Prevalence Setting in Rural South Africa.	Tabana H; Doherty T; Rubenson B; Jackson D; Ekström AM; Thorson A	2013		PLoS One	8	6	e66390		10.1371/journal.pone.0066390	23824067	#2236	Tabana 2013		5. not intervention
Cumulative incidence rate of medical consultation for fecundity problems--analysis of a prevalent cohort using competing risks.	Duron S; Slama R; Ducot B; Bohet A; Sørensen DN; Keiding N; Moreau C; Bouyer J	2013	Oct	Hum Reprod	28	10	2872-9		10.1093/humrep/det293	23838160	#3678	Duron 2013		1. Not LMICS
Reasons for discontinuation of contraceptive methods among couples with different family size and educational status.	Rizvi F; Irfan G	2012	Jan-Mar	J Ayub Med Coll Abbottabad	24	1	101-4			23855108	#2568	Rizvi 2012		5. not intervention
Marked regional variations in the prevalence of sickle cell disease and β-thalassemia in Saudi Arabia: findings from the premarital screening and genetic counseling program.	Memish ZA; Owaidah TM; Saeedi MY	2011	Dec	J Epidemiol Glob Health	1	1	61-8		10.1016/j.jegh.2011.06.002	23856375	#2851	Memish 2011		5. not intervention
Surrogacy and women's right to health in India: issues and perspective.	Kumar P; Inder D; Sharma N	2013	Apr-Jun	Indian J Public Health	57	2	65-70		10.4103/0019-557X.114984	23873191	#2196	Kumar 2013		5. not intervention
Fertility intentions among HIV-infected, sero-concordant couples in Nyanza province, Kenya.	Withers M; Dworkin S; Harrington E; Kwena Z; Onono M; Bukusi E; Cohen CR; Grossman D; Newmann SJ	2013		Cult Health Sex	15	10	1175-90		10.1080/13691058.2013.811289	23885924	#2365	Withers 2013		2. not Women's Health
Importance of intervening in the preconception period to impact pregnancy outcomes.	Dean SV; Imam AM; Lassi ZS; Bhutta ZA	2013		Nestle Nutr Inst Workshop Ser	74		63-73		10.1159/000348402	23887104	#2279	Dean 2013		3. Not male/partner engagement
The influence of intrafamilial power on maternal health care in Mali: perspectives of women, men and mothers-in-law.	White D; Dynes M; Rubardt M; Sissoko K; Stephenson R	2013	Jun	Int Perspect Sex Reprod Health	39	2	58-68		10.1363/3905813	23895882	#1465	White 2013		5. not intervention
The incidence of induced abortion in Malawi.	Levandowski BA; Mhango C; Kuchingale E; Lunguzi J; Katengeza H; Gebreselassie H; Singh S	2013	Jun	Int Perspect Sex Reprod Health	39	2	88-96		10.1363/3908813	23895885	#1869	Levandowski 2013		5. not intervention
Factors affecting sterilization operation among couples of a rural area in Ahmedabad: a record-based study.	Puwar B; Patel V; Patel M	2012	Nov-Dec	Indian J Med Sci	66	11-12	267-72			23897521	#2552	Puwar 2012		5. not intervention
Elimination of perinatal HIV infection in the USA and other high-income countries: achievements and challenges.	Nesheim S; Harris LF; Lampe M	2013	Sep	Curr Opin HIV AIDS	8	5	447-56		10.1097/COH.0b013e3283636ccb	23925002	#3393	Nesheim 2013		1. Not LMICS
Reproductive health rights of women in the rural areas of meherpur district in bangladesh.	Hossain MK; Mondal MN; Akter MN	2011	Jan	J Reprod Infertil	12	1	23-32			23926496	#3268	Hossain 2011		5. not intervention
Longitudinal study of correlates of modern contraceptive use and impact of HIV care programmes among HIV concordant and serodiscordant couples in Rakai, Uganda.	Brahmbhatt H; Makumbi F; Lutalo T; Sekasanvu J; Serwadda D; Wawer MJ; Gray RH	2014	Jul	J Fam Plann Reprod Health Care	40	3	208-16		10.1136/jfprhc-2013-100593	23955379	#859	Brahmbhatt 2014		5. not intervention
Work-family enrichment among dual-earner couples: can work improve our family life?	Dunn MG; O'Brien KM	2013	Oct	J Couns Psychol	60	4	634-40		10.1037/a0033538	23957764	#2515	Dunn 2013		2. not Women's Health
Women's luteal-phase sexual proceptivity and the functions of extended sexuality.	Grebe NM; Gangestad SW; Garver-Apgar CE; Thornhill R	2013	Oct	Psychol Sci	24	10	2106-10		10.1177/0956797613485965	23965377	#3154	Grebe 2013		3. Not male/partner engagement
Perceptions about family planning and contraceptive practice in a marital dyad.	Lee T; Lee H; Ahn HM; Jang Y; Shin H; Kim MS	2014	Apr	J Clin Nurs	23	7-8	1086-94		10.1111/jocn.12348	24007527	#1953	Lee 2014		5. not intervention
Do testosterone declines during the transition to marriage and fatherhood relate to men's sexual behavior? Evidence from the Philippines.	Gettler LT; McDade TW; Agustin SS; Feranil AB; Kuzawa CW	2013	Nov	Horm Behav	64	5	755-63		10.1016/j.yhbeh.2013.08.019	24018138	#2734	Gettler 2013		2. not Women's Health
Male involvement in sexual and reproductive health in the Mendi district, Southern Highlands province of Papua New Guinea: a descriptive study.	Kura S; Vince J; Crouch-Chivers P	2013	Sep	Reprod Health	10		46		10.1186/1742-4755-10-46	24020945	#939	Kura 2013		5. not intervention
The effect of family sex composition on fertility desires and family planning behaviors in urban Uttar Pradesh, India.	Calhoun LM; Nanda P; Speizer IS; Jain M	2013	Sep	Reprod Health	10		48		10.1186/1742-4755-10-48	24025670	#1341	Calhoun 2013		5. not intervention
Adherence to Antiretroviral Therapy for the Success of Emerging Interventions to Prevent HIV Transmission: A Wake up Call.	Nachega JB; Uthman OA; Mills EJ; Quinn TC	2013	Oct	J AIDS Clin Res	2012	Suppl 4			10.4172/2155-6113.S4-007	24032088	#3416	Nachega 2013		1. Not LMICS
Individual and partner risk factors associated with abnormal cervical cytology among women in HIV-discordant relationships.	Soh J; Rositch AF; Koutsky L; Guthrie BL; Choi RY; Bosire RK; Gatuguta A; Smith JS; Kiarie J; Lohman-Payne B; Farquhar C	2014	Apr	Int J STD AIDS	25	5	315-24		10.1177/0956462413504554	24047885	#3119	Soh 2014		3. Not male/partner engagement
Communication, knowledge, social network and family planning utilization among couples in Mwanza, Tanzania.	Mosha IH; Ruben R	2013	Sep	Afr J Reprod Health	17	3	57-69			24069768	#2375	Mosha 2013		5. not intervention
Barriers and resources to PMTCT of HIV: Luba-Kasai men's perspective in Lusaka, Zambia.	Auvinen J; Kylmä J; Välimäki M; Bweupe M; Suominen T	2013	Nov-Dec	J Assoc Nurses AIDS Care	24	6	554-68		10.1016/j.jana.2013.05.002	24070641	#1461	Auvinen 2013		5. not intervention
Agreement and concordance between married couples regarding family planning utilization and fertility intention in Dukem, Ethiopia.	Diro CW; Afework MF	2013	Oct	BMC Public Health	13		903		10.1186/1471-2458-13-903	24079530	#2567	Diro 2013		5. not intervention
Women's choices regarding HIV testing, disclosure and partner involvement in infant feeding and care in a rural district of Malawi with high HIV prevalence.	Bedell RA; van Lettow M; Landes M	2014	Apr	AIDS Care	26	4	483-6		10.1080/09540121.2013.841830	24090356	#1750	Bedell 2014		5. not intervention
Effect of the September 2009 Sumatra earthquake on reproductive health services and MDG 5 in the city of Padang, Indonesia.	Djafri D; Chongsuvivatwong V; Geater A	2015	Mar	Asia Pac J Public Health	27	2	NP1444-56		10.1177/1010539513496841	24097920	#1651	Djafri 2015		5. not intervention
Family and relationship influences on parenting behaviors of young parents.	Kershaw T; Murphy A; Lewis J; Divney A; Albritton T; Magriples U; Gordon D	2014	Feb	J Adolesc Health	54	2	197-203		10.1016/j.jadohealth.2013.08.012	24113495	#2729	Kershaw 2014		2. not Women's Health
Influence of mHealth interventions on gender relations in developing countries: a systematic literature review.	Jennings L; Gagliardi L	2013	Oct	Int J Equity Health	12		85		10.1186/1475-9276-12-85	24131553	#763	Jennings 2013		2. not Women's Health
Efficacy of sperm motility after processing and incubation to predict pregnancy after intrauterine insemination in normospermic individuals.	de Araújo LF; de Araújo Filho E; Fácio CL; Bossoni MC; Machado-Paula LA; Corrente JE; Cavagna M; Matheus PC; Pontes A	2013	Oct	Reprod Biol Endocrinol	11		101		10.1186/1477-7827-11-101	24148998	#3487	deAraújo 2013		3. Not male/partner engagement
Engineered reversal of drug resistance in cancer cells--metastases suppressor factors as change agents.	Yadav VK; Kumar A; Mann A; Aggarwal S; Kumar M; Roy SD; Pore SK; Banerjee R; Mahesh Kumar J; Thakur RK; Chowdhury S	2014	Jan	Nucleic Acids Res	42	2	764-73		10.1093/nar/gkt946	24157835	#3610	Yadav 2014		2. not Women's Health
Building a national direction for research in the prevention of mother to child transmission of HIV: results from a national prioritization initiative in Malawi.	Landes M; van Lettow M; Cataldo F; Chan AK; Tippett Barr B; Harries AD; Bedell R	2013	Oct	Health Res Policy Syst	11		40		10.1186/1478-4505-11-40	24161044	#2269	Landes 2013		5. not intervention
The effect of assisted reproductive technologies on gynecological cancer: report of our experiences and literature review.	Karimi Zarchi M; Rouhi M; Abdolahi AH; Hekmatimoghaddam S	2013	Sep	Int J Biomed Sci	9	3	129-34			24170988	#3558	KarimiZarchi 2013		3. Not male/partner engagement
Quality of life during the transition to parenthood in Hong Kong: a longitudinal study.	Ngai FW; Ngu SF	2013	Dec	J Psychosom Obstet Gynaecol	34	4	157-62		10.3109/0167482X.2013.852534	24188787	#1772	Ngai 2013		1. Not LMICS
Factors associated with desire for children among HIV-infected women and men: a quantitative and qualitative analysis from Malawi and implications for the delivery of safer conception counseling.	Kawale P; Mindry D; Stramotas S; Chilikoh P; Phoya A; Henry K; Elashoff D; Jansen P; Hoffman R	2014		AIDS Care	26	6	769-76		10.1080/09540121.2013.855294	24191735	#2942	Kawale 2014		5. not intervention
Age, the environment and our reproductive future: bonking baby boomers and the future of sex.	Aitken RJ	2014	Feb	Reproduction	147	2	S1-S11		10.1530/REP-13-0399	24194569	#2150	Aitken 2014		1. Not LMICS
The influence of breastfeeding beliefs on the sexual behavior of the Tarok in north-central Nigeria.	Orisaremi TC	2013	Dec	Sex Reprod Healthc	4	4	153-60		10.1016/j.srhc.2013.10.005	24216045	#2013	Orisaremi 2013		5. not intervention
Variation in postpartum contraceptive method use: results from the Pregnancy Risk Assessment Monitoring System (PRAMS).	White K; Potter JE; Hopkins K; Grossman D	2014	Jan	Contraception	89	1	57-62		10.1016/j.contraception.2013.10.005	24237967	#2654	White 2014		1. Not LMICS
Unintended pregnancy: magnitude and correlates in six urban sites in Senegal.	Faye CM; Speizer IS; Fotso JC; Corroon M; Koumtingue D	2013	Nov	Reprod Health	10	1	59		10.1186/1742-4755-10-59	24245750	#1556	Faye 2013		5. not intervention
Impact of male partner responses on sexual function in women with vulvodynia and their partners: a dyadic daily experience study.	Rosen NO; Bergeron S; Sadikaj G; Glowacka M; Delisle I; Baxter ML	2014	Aug	Health Psychol	33	8	823-31		10.1037/a0034550	24245835	#2929	Rosen 2014		5. not intervention
Fanconi anaemia, BRCA2 mutations and childhood cancer: a developmental perspective from clinical and epidemiological observations with implications for genetic counselling.	Meyer S; Tischkowitz M; Chandler K; Gillespie A; Birch JM; Evans DG	2014	Feb	J Med Genet	51	2	71-5		10.1136/jmedgenet-2013-101642	24259538	#3257	Meyer 2014		5. not intervention
Analyzing the possible involvement of anti-Müllerian hormone and anti-Müllerian hormone receptor II single nucleotide polymorphism in infertility.	Yoshida Y; Yamashita Y; Saito N; Ono Y; Yamamoto H; Nakamura Y; Hayashi A; Terai Y; Ohmichi M	2014	Feb	J Assist Reprod Genet	31	2	163-8		10.1007/s10815-013-0134-7	24271023	#2145	Yoshida 2014		1. Not LMICS
Pre-pregnancy counseling in Lagos: a report on the first 1,000 cases.	Ajayi GO; Popoola AT; Dina T; Okorie N	2013		Clin Exp Obstet Gynecol	40	3	359-60			24283165	#2128	Ajayi 2013		5. not intervention
Facilitating HIV status disclosure for pregnant women and partners in rural Kenya: a qualitative study.	Walcott MM; Hatcher AM; Kwena Z; Turan JM	2013	Dec	BMC Public Health	13		1115		10.1186/1471-2458-13-1115	24294994	#2958	Walcott 2013		5. not intervention
Quality of family planning services in primary health centers of Jimma Zone, Southwest Ethiopia.	Tafese F; Woldie M; Megerssa B	2013	Nov	Ethiop J Health Sci	23	3	245-54		10.4314/ejhs.v23i3.7	24307824	#2975	Tafese 2013		5. not intervention
Assessment of strategies for male involvement in the prevention of mother-to-child transmission of HIV services in Blantyre, Malawi.	Nyondo AL; Muula AS; Chimwaza AF	2013	Dec	Glob Health Action	6		22780		10.3402/gha.v6i0.22780	24345635	#1610	Nyondo 2013		5. not intervention
Factors affecting adherence to short-course ARV prophylaxis for preventing mother-to-child transmission of HIV in sub-Saharan Africa: a review and lessons for future elimination.	Colombini M; Stöckl H; Watts C; Zimmerman C; Agamasu E; Mayhew SH	2014		AIDS Care	26	7	914-26		10.1080/09540121.2013.869539	24354642	#2884	Colombini 2014		5. not intervention
Utilization of focused antenatal care in Zambia: examining individual- and community-level factors using a multilevel analysis.	Chama-Chiliba CM; Koch SF	2015	Feb	Health Policy Plan	30	1	78-87		10.1093/heapol/czt099	24357197	#1295	Chama-Chiliba 2015		5. not intervention
Contribution of marital distance to community inbreeding, homozygosis, and reproductive wastage for recessively inherited genetic disorders in madhya pradesh, India.	Balgir RS	2013		Mediterr J Hematol Infect Dis	5	1	e2013063		10.4084/MJHID.2013.063	24363878	#3121	Balgir 2013		5. not intervention
Psychiatric morbidity among Egyptian breast cancer patients and their partners and its impact on surgical decision-making.	El-Hadidy MA; Elnahas W; Hegazy MA; Hafez MT; Refky B; Wahab KM	2012		Breast Cancer (Dove Med Press)	4		25-32		10.2147/BCTT.S29890	24367191	#3280	El-Hadidy 2012		5. not intervention
Concordant Oral-Genital HPV Infection in South Africa Couples: Evidence for Transmission.	Vogt SL; Gravitt PE; Martinson NA; Hoffmann J; D'Souza G	2013		Front Oncol	3		303		10.3389/fonc.2013.00303	24377087	#3019	Vogt 2013		5. not intervention
Is the risk of HIV acquisition increased during and immediately after pregnancy? A secondary analysis of pooled HIV community-based studies from the ALPHA network.	Marston M; Newell ML; Crampin A; Lutalo T; Musoke R; Gregson S; Nyamukapa C; Nakiyingi-Miiro J; Urassa M; Isingo R; Zaba B	2013		PLoS One	8	12	e82219		10.1371/journal.pone.0082219	24386091	#1522	Marston 2013		5. not intervention
Family planning and contraception in Islamic countries: a critical review of the literature.	Shaikh BT; Azmat SK; Mazhar A	2013	Apr	J Pak Med Assoc	63	4 Suppl 3	S67-72			24386733	#58	Shaikh 2013		5. not intervention
Persian couples' experiences of depressive symptoms and health-related quality of life in the pre- and perinatal period.	Abbasi M; van den Akker O; Bewley C	2014	Mar	J Psychosom Obstet Gynaecol	35	1	16-21		10.3109/0167482X.2013.865722	24393024	#2205	Abbasi 2014		5. not intervention
Understanding couples' relationship quality and contraceptive use in Kumasi, Ghana.	Cox CM; Hindin MJ; Otupiri E; Larsen-Reindorf R	2013	Dec	Int Perspect Sex Reprod Health	39	4	185-94		10.1363/3918513	24393724	#2711	Cox 2013		5. not intervention
HIV knowledge, disclosure and sexual risk among pregnant women and their partners in rural South Africa.	Shikwane ME; Villar-Loubet OM; Weiss SM; Peltzer K; Jones DL	2013		SAHARA J	10	2	105-12		10.1080/17290376.2013.870696	24405286	#1075	Shikwane 2013
Effect of mode of delivery on perceived risks of maternal health outcomes among expectant parents: a cohort study in Beijing, China.	Li WY; Liabsuetrakul T; Stray-Pedersen B	2014	Jan	BMC Pregnancy Childbirth	14		12		10.1186/1471-2393-14-12	24410828	#2309	Li 2014		1. Not LMICS
Antenatal psychosomatic programming to reduce postpartum depression risk and improve childbirth outcomes: a randomized controlled trial in Spain and France.	Ortiz Collado MA; Saez M; Favrod J; Hatem M	2014	Jan	BMC Pregnancy Childbirth	14		22		10.1186/1471-2393-14-22	24422605	#1147	OrtizCollado 2014		1. Not LMICS
siRNA-mediated silencing of CDK8 inhibits proliferation and growth in breast cancer cells.	Li XY; Luo QF; Wei CK; Li DF; Fang L	2014		Int J Clin Exp Pathol	7	1	92-100			24427329	#3528	Li 2014		3. Not male/partner engagement
Is global access to infertility care realistic? The Walking Egg Project.	Ombelet W	2014	Mar	Reprod Biomed Online	28	3	267-72		10.1016/j.rbmo.2013.11.013	24444813	#592	Ombelet 2014		5. not intervention
[Infertility, fertility treatment and breast cancer risk].	Riskin-Mashiah S	2013	Oct	Harefuah	152	10	600-4, 623			24450034	#3321	Riskin-Mashiah 2013		1. Not LMICS
Marital age homogamy in China: a reversal of trend in the reform era?	Mu Z; Xie Y	2014	Mar	Soc Sci Res	44		141-57		10.1016/j.ssresearch.2013.11.005	24468440	#2498	Mu 2014		2. not Women's Health
Male involvement during pregnancy and childbirth: men's perceptions, practices and experiences during the care for women who developed childbirth complications in Mulago Hospital, Uganda.	Kaye DK; Kakaire O; Nakimuli A; Osinde MO; Mbalinda SN; Kakande N	2014	Jan	BMC Pregnancy Childbirth	14		54		10.1186/1471-2393-14-54	24479421	#1101	Kaye 2014		5. not intervention
Determinants of modern contraceptive utilization among married women of reproductive age group in North Shoa Zone, Amhara Region, Ethiopia.	Mohammed A; Woldeyohannes D; Feleke A; Megabiaw B	2014	Feb	Reprod Health	11	1	13		10.1186/1742-4755-11-13	24490810	#1563	Mohammed 2014		5. not intervention
Client perspectives on design and implementation of a couples-based intervention to reduce sexual and drug risk behaviors among female sex workers and their noncommercial partners in Tijuana and Ciudad Juárez, México.	Palinkas LA; Robertson AM; Syvertsen JL; Hernandez DO; Ulibarri MD; Rangel MG; Martinex G; Strathdee SA	2014	Mar	AIDS Behav	18	3	583-94		10.1007/s10461-014-0715-1	24510364	#2825	Palinkas 2014		5. not intervention
Looking at Infertility Treatment through The Lens of The Meaning of Life: The Effect of Group Logotherapy on Psychological Distress in Infertile Women.	Mosalanejad L; Khodabakshi Koolee A	2013	Jan	Int J Fertil Steril	6	4	224-31			24520444	#3522	Mosalanejad 2013
ICSI Outcome in Infertile Couples with Different Causes of Infertility: A Cross-Sectional Study.	Ashrafi M; Jahanian Sadatmahalleh S; Akhoond MR; Ghaffari F; Zolfaghari Z	2013	Jul	Int J Fertil Steril	7	2	88-95			24520469	#3502	Ashrafi 2013		5. not intervention
Male partner involvements in PMTCT: a cross sectional study, Mekelle, Northern Ethiopia.	Haile F; Brhan Y	2014	Feb	BMC Pregnancy Childbirth	14		65		10.1186/1471-2393-14-65	24521216	#1125	Haile 2014		5. not intervention
Importance of relationship context in HIV transmission: results from a qualitative case-control study in Rakai, Uganda.	Higgins JA; Mathur S; Eckel E; Kelley L; Nakyanjo N; Sekamwa R; Namatovu J; Ddaaki W; Nakubulwa R; Namakula S; Nalugoda F; Santelli JS	2014	Apr	Am J Public Health	104	4	612-20		10.2105/AJPH.2013.301670	24524490	#1940	Higgins 2014		5. not intervention
Family planning practice and predictors of risk of inconsistent condom use among HIV-positive women on anti-retroviral therapy in Cambodia.	Nakaie N; Tuon S; Nozaki I; Yamaguchi F; Sasaki Y; Kakimoto K	2014	Feb	BMC Public Health	14		170		10.1186/1471-2458-14-170	24528885	#2285	Nakaie 2014		5. not intervention
Integrative genomic analyses of the histamine H1 receptor and its role in cancer prediction.	Wang M; Wei X; Shi L; Chen B; Zhao G; Yang H	2014	Apr	Int J Mol Med	33	4	1019-26		10.3892/ijmm.2014.1649	24535227	#3606	Wang 2014		2. not Women's Health
Male involvement in child care activities: a review of the literature in Botswana.	Jorosi-Tshiamo WB; Mogobe KD; Mokotedi MT	2013	Dec	Afr J Reprod Health	17	4	35-42			24558780	#1235	Jorosi-Tshiamo 2013		5. not intervention
New and emerging contraceptives: a state-of-the-art review.	Bahamondes L; Bahamondes MV	2014		Int J Womens Health	6		221-34		10.2147/IJWH.S46811	24570597	#2812	Bahamondes 2014		3. Not male/partner engagement
Premarital Screening of Beta Thalassemia Minor in north-east of Iran.	Hashemizadeh H; Noori R	2013		Iran J Ped Hematol Oncol	3	1	210-5			24575266	#3588	Hashemizadeh 2013		5. not intervention
A randomised controlled trial of intra-uterine insemination versus in vitro fertilisation in patients with idiopathic or mild male infertility.	Elzeiny H; Garrett C; Toledo M; Stern K; McBain J; Baker HW	2014	Apr	Aust N Z J Obstet Gynaecol	54	2	156-61	ISRCTN/ISRCTN28780587	10.1111/ajo.12168	24579923	#3255	Elzeiny 2014		1. Not LMICS
The Caenorhabditis elegans iodotyrosine deiodinase ortholog SUP-18 functions through a conserved channel SC-box to regulate the muscle two-pore domain potassium channel SUP-9.	de la Cruz IP; Ma L; Horvitz HR	2014	Feb	PLoS Genet	10	2	e1004175		10.1371/journal.pgen.1004175	24586202	#3670	delaCruz 2014		5. not intervention
Barriers to male involvement in contraceptive uptake and reproductive health services: a qualitative study of men and women's perceptions in two rural districts in Uganda.	Kabagenyi A; Jennings L; Reid A; Nalwadda G; Ntozi J; Atuyambe L	2014	Mar	Reprod Health	11	1	21		10.1186/1742-4755-11-21	24597502	#1083	Kabagenyi 2014		5. not intervention
'There's no place like home': perceptions of home-based HIV testing in Lesotho.	Mantell JE; DiCarlo AL; Remien RH; Zerbe A; Morris D; Pitt B; Nkonyana JP; Abrams EJ; El-Sadr W	2014	Jun	Health Educ Res	29	3	456-69		10.1093/her/cyu004	24599266	#2277	Mantell 2014		5. not intervention
The influence of culture on couples coping with breast cancer: a comparative analysis of couples from China, India, and the United States.	Kayser K; Cheung PK; Rao N; Chan YC; Chan Y; Lo PH	2014		J Psychosoc Oncol	32	3	264-88		10.1080/07347332.2014.897292	24611914	#1628	Kayser 2014		1. Not LMICS
[truncated: 6,753 more rows]
