# Supplementary material for: The mental health impact on women of engaging men in health interventions in low- and middle-income countries: A systematic review
Source: PLOS Glob Public Health. 2025 Nov 3;5(11):e0005168. doi: 10.1371/journal.pgph.0005168 (PMC12582469; doi:10.1371/journal.pgph.0005168)
Supplement: S3 Table — (XLSX) [file pgph.0005168.s005.xlsx]

## Sheet: Sheet 1
review_340075_excluded_csv_20250225005604
Title	Authors	Abstract	Published Year	Published Month	Journal	Volume	Issue	Pages	Accession Number	DOI	Ref	Covidence #	Study	Notes
Male involvement for increasing the effectiveness of prevention of mother-to-child HIV transmission (PMTCT) programmes.	Brusamento S; Ghanotakis E; Tudor Car L; van-Velthoven MH; Majeed A; Car J	BACKGROUND: Despite efforts to increase the uptake of prevention of mother to child transmission of HIV (PMTCT) services, coverage is still lower than desired in developing countries. A lack of male partner involvement in PMTCT services is a major barrier for women to access these services. OBJECTIVES: To evaluate the impact of interventions which aim to enhance male involvement to increase women…	2012	Oct	Cochrane Database Syst Rev	10	10	CD009468		10.1002/14651858.CD009468.pub2	23076959	#61	Brusamento 2012	Exclusion reason: No reporting of MH outcomes;
Family planning practices among tribals of South Rajasthan, India.	Sharma V; Sharma A		1991	Oct-Dec	J Res Educ Indian Med	10	4	5-9			12346802	#147	Sharma 1991	Exclusion reason: No reporting of MH outcomes;
Operational research for an effective information and training approach for surgical contraception knowledge and attitude in Turkey.	Ozvaris SB; Dervisoglu AA		1996		Nufusbil Derg	17-18		41-53			12320796	#302	Ozvaris 1996	Exclusion reason: No reporting of MH outcomes;
Credit programs for the poor and reproductive behavior in low-income countries: are the reported causal relationships the result of heterogeneity bias?	Pitt MM; Khandker SR; McKernan SM; Abdul Latif M	Group-based lending programs for the poor have drawn much attention recently. As many of these programs target women, an important research question is whether program participation significantly changes reproductive behavior and whether the gender of the participant matters. Using survey data from 87 Bangladeshi villages, we estimate the impact of female and male participation in group-based cre…	1999	Feb	Demography	36	1	1-21			10036590	#315	Pitt 1999	Exclusion reason: No reporting of MH outcomes;
Male involvement in FP in Jambi.			1985	Mar	IPPA Newsl		31	6			12280999	#479		Exclusion reason: No reporting of MH outcomes;
The effectiveness of interventions to involve men living with HIV positive pregnant women in low-income countries: a systematic review of the literature.	Triulzi I; Palla I; Ciccacci F; Orlando S; Palombi L; Turchetti G	BACKGROUND: Male involvement (MI) along the continuum of HIV healthcare services has been promoted as a critical intervention in low-income countries and represents one of the reasons for dropout and low retention of women along the cascade of care. The present review aims to identify interventions adopted to improve MI across Antenatal Clinics (ANCs). METHODS: For this systematic review, we sear…	2019	Dec	BMC Health Serv Res	19	1	943		10.1186/s12913-019-4689-6	31815620	#749	Triulzi 2019	Exclusion reason: No reporting of MH outcomes;
Leaving no one behind: using action research to promote male involvement in maternal and child health in Iringa region, Tanzania.	Maluka S; Japhet P; Fitzgerald S; Begum K; Alexander M; Kamuzora P	INTRODUCTION: Male involvement has been reported to improve maternal and child health (MCH) outcomes. However, most studies in low-income and middle-income countries have reported low participation of men in MCH-related programmes. While there is a growing interest in the involvement of men in MCH, little is known on how male involvement can be effectively promoted in settings where entrenched un…	2020	Nov	BMJ Open	10	11	e038823		10.1136/bmjopen-2020-038823	33191255	#918	Maluka 2020	Exclusion reason: No reporting of MH outcomes;
Impact of Male Partner Involvement on Women's Adherence to the Dapivirine Vaginal Ring During a Phase III HIV Prevention Trial.	Roberts ST; Nair G; Baeten JM; Palanee-Philips T; Schwartz K; Reddy K; Kabwigu S; Matovu Kiweewa F; Govender V; Gaffoor Z; Singh N; Siva S; Naidoo K; Montgomery ET	Although vaginal microbicides for HIV prevention are designed to be female-initiated, male partner influence has been identified as one of the most significant factors impacting women's willingness and ability to use them. As a result, research teams have sought to increase male partner involvement by encouraging disclosure of product use to male partners, promoting male partner engagement in the…	2020	May	AIDS Behav	24	5	1432-1442		10.1007/s10461-019-02707-1	31667678	#970	Roberts 2020	Exclusion reason: No reporting of MH outcomes;
The role of community-based health planning and services strategy in involving males in the provision of family planning services: a qualitative study in Southern Ghana.	Adongo PB; Tapsoba P; Phillips JF; Tabong PT; Stone A; Kuffour E; Esantsi SF; Akweongo P	BACKGROUND: Reproductive health and Family Planning (FP) services have been of global concern especially in developing countries where fertility rates are high. Traditionally FP services had always targeted females with little or no attention given to males. To ensure equitable distribution of health services, Ministry of Health (MOH), Ghana adopted the Community-Based Health Planning and Service…	2013	Jul	Reprod Health	10		36		10.1186/1742-4755-10-36	23890362	#981	Adongo 2013	Exclusion reason: No reporting of MH outcomes;
Male involvement interventions and improved couples' emotional relationships in Tanzania and Zimbabwe: 'When we are walking together, I feel happy'.	Comrie-Thomson L; Mavhu W; Makungu C; Nahar Q; Khan R; Davis J; Stillo E; Hamdani S; Luchters S; Vaughan C	Male involvement in maternal and child health is recognised as a valuable strategy to improve care-seeking and uptake of optimal home care practices for women and children in low- and middle-income settings. However, the specific mechanisms by which involving men can lead to observed behaviour change are not well substantiated. A qualitative study conducted to explore men's and women's experience…	2020	Jun	Cult Health Sex	22	6	722-739		10.1080/13691058.2019.1630564	31429674	#1000	Comrie-Thomson 2020	Exclusion reason: No reporting of MH outcomes;
Impact of the Momentum pilot project on male involvement in maternal health and newborn care in Kinshasa, Democratic Republic of the Congo: a quasi-experimental study.	Gage AJ; Wood FE; Woo M; Gay R	BACKGROUND: The World Health Organization recommends that programs that seek to improve maternal and newborn health outcomes actively involve men during pregnancy, childbirth, and postpartum. However, there is little evidence on what strategies work to increase male knowledge of and involvement in antenatal and postnatal care. This study assessed the impact of the Momentum project on male involve…	2022	Nov	BMC Womens Health	22	1	460		10.1186/s12905-022-02032-1	36401309	#1055	Gage 2022	Exclusion reason: No reporting of MH outcomes;
Assessment of peer-based and structural strategies for increasing male participation in an antenatal setting in Lilongwe, Malawi.	Mphonda SM; Rosenberg NE; Kamanga E; Mofolo I; Mwale G; Boa E; Mwale M; Martinson F; Hoffman I; Hosseinipour MC	In sub-Saharan Africa, although male involvement in antenatal care is associated with positive outcomes for HIV-infected women and their infants, men rarely accompany female partners. We implemented a project to increase the number of male partners attending an antenatal clinic at Bwaila Hospital in Lilongwe, Malawi. We evaluated changes in the proportion of women who came with a partner over thr…	2014	Jun	Afr J Reprod Health	18	2	97-104			25022146	#1060	Mphonda 2014	Exclusion reason: No reporting of MH outcomes;
Promoting male involvement to improve PMTCT uptake and reduce antenatal HIV infection: a cluster randomized controlled trial protocol.	Peltzer K; Jones D; Weiss SM; Shikwane E	BACKGROUND: Despite the availability of a dual therapy treatment protocol and infant feeding guidelines designed to prevent mother to child transmission (PMTCT) of HIV, of the over 1 million babies born in South Africa each year, only 70% of those born to HIV positive mothers receive dual therapy. Similar to other resource-poor nations facing the integration of PMTCT into routine pregnancy and in…	2011	Oct	BMC Public Health	11		778		10.1186/1471-2458-11-778	21985332	#1072	Peltzer 2011	Exclusion reason: No reporting of MH outcomes;
Increasing Partner Attendance in Antenatal Care and HIV Testing Services: Comparable Outcomes Using Written versus Verbal Invitations in an Urban Facility-Based Controlled Intervention Trial in Mbeya, Tanzania.	Theuring S; Jefferys LF; Nchimbi P; Mbezi P; Sewangi J	In many Sub-Saharan African settings male partner involvement in antenatal care (ANC) remains low, although great benefits for maternal and infant health outcomes have been long recognised, in particular regarding the prevention of HIV transmission. Yet there is paucity on evidence regarding the effectiveness of strategies to increase male partner involvement. This controlled intervention trial i…	2016		PLoS One	11	4	e0152734		10.1371/journal.pone.0152734	27043707	#1087	Theuring 2016	Exclusion reason: No reporting of MH outcomes;
Strategies to improve male involvement in PMTCT Option B+ in four African countries: a qualitative rapid appraisal.	Besada D; Rohde S; Goga A; Raphaely N; Daviaud E; Ramokolo V; Magasana V; Noveve N; Doherty T	BACKGROUND: The World Health Organization recommends that antiretroviral therapy be started as soon as possible, irrespective of stage of HIV infection. This 'test and treat' approach highlights the need to ensure that men are involved in prevention of mother-to-child HIV transmission (PMTCT). This article presents findings from a rapid appraisal of strategies to increase male partner involvement…	2016		Glob Health Action	9		33507		10.3402/gha.v9.33507	27829490	#1092	Besada 2016	Exclusion reason: Not an intervention;
Implementing comprehensive prevention of mother-to-child transmission and HIV prevention for South African couples: study protocol for a randomized controlled trial.	Jones D; Peltzer K; Weiss SM; Sifunda S; Dwane N; Ramlagan S; Cook R; Matseke G; Maduna V; Spence A	BACKGROUND: In rural South Africa, only two-thirds of HIV-positive pregnant women seeking antenatal care at community health centers took full advantage of 'prevention of mother-to-child transmission' (PMTCT) services in 2010. Studies generally support male involvement to promote PMTCT, but the nature and impact of that involvement is unclear and untested. Additionally, stigma, disclosure and int…	2014	Oct	Trials	15		417	ClinicalTrials.gov/NCT02085356	10.1186/1745-6215-15-417	25348459	#1100	Jones 2014	Exclusion reason: No reporting of MH outcomes;
A community-based assessment of the perception and involvement of male partners in maternity care in Benin-City, Nigeria.	Erhabor JO; Okpere E; Lawani LO; Omozuwa ES; Eze P	Male involvement in maternal health promotion is paramount to safe motherhood. This study evaluates the perception and participation of male partners in maternity care (MC). A cross-sectional study involving 372 participants was conducted through qualitative (interviews and focus group discussion) and quantitative research methods which assessed knowledge, attitude and perception, between 1 Decem…	2021	Apr	J Obstet Gynaecol	41	3	401-407		10.1080/01443615.2020.1753182	32552255	#1127	Erhabor 2021	Exclusion reason: No reporting of MH outcomes;
Male engagement as a strategy to improve utilization and community-based delivery of maternal, newborn and child health services: evidence from an intervention in Odisha, India.	Fotso JC; Higgins-Steele A; Mohanty S	BACKGROUND: In response to persistently poor levels of maternal, newborn and child health (MNCH) in rural India, the National Rural Health Mission (NRHM) was launched to support the provision of accessible, affordable and quality health care in deprived and underserved communities. The Accredited Social Health Activists (ASHAs), local women, are trained as health promoters to generate demand for,…	2015		BMC Health Serv Res	15 Suppl 1	Suppl 1	S5		10.1186/1472-6963-15-S1-S5	26062910	#1150	Fotso 2015	Exclusion reason: No reporting of MH outcomes;
The Effectiveness of Community-Based Continuous Training on Promoting Positive Behaviors towards Birth Preparedness, Male Involvement, and Maternal Services Utilization among Expecting Couples in Rukwa, Tanzania: A Theory of Planned Behavior Quasi-Experim	Moshi FV; Kibusi SM; Fabian F	BACKGROUND: Rukwa Region has the highest maternal mortality ratio, 860 deaths per 100,000 live births in Tanzania. The region has neonatal mortality rate of 38 deaths per 1,000 live births. Previous interventions to promote maternal and neonatal health targeted access to maternal services by removing financial barriers and increasing the number of health facilities. However, maternal service util…	2018		J Environ Public Health	2018		1293760		10.1155/2018/1293760	30363663	#1152	Moshi 2018	Exclusion reason: No reporting of MH outcomes;
Men's Response to Obulamu Campaign Messages about Male Involvement in Maternal Health: Mukono District, Uganda.	Kayongo CX; Miller AN	Men's involvement makes a difference in maternal health. Well-informed and supportive men may encourage their wives to get more complete and regular antenatal care. In much of sub-Saharan Africa, however, men's involvement with their wives' health during pregnancy is minimal. This study investigated men's response to Obulamu: How's Your Pregnancy radio campaign messages about attending antenatal …	2019	Nov	Health Commun	34	13	1533-1542		10.1080/10410236.2018.1504657	30067390	#1162	Kayongo 2019	Exclusion reason: Not male/partner engagement ;
Increasing Contraceptive Use Among Young Married Couples in Bihar, India: Evidence From a Decade of Implementation of the PRACHAR Project.	Subramanian L; Simon C; Daniel EE	BACKGROUND: Evidence on effective behavior change programming for sexual and reproductive health among married youth aged 15-24 in developing countries is lacking. To address this gap, we examined monitoring, evaluation, and special study data from the Promoting Change in Reproductive Behavior of Adolescents (PRACHAR) Project, which was implemented between 2001 and 2012 in Bihar, India, over 3 ph…	2018	Jun	Glob Health Sci Pract	6	2	330-344		10.9745/GHSP-D-17-00440	29959273	#1177	Subramanian 2018	Exclusion reason: No reporting of MH outcomes;
A Qualitative Endline Evaluation Study of Male Engagement in Promoting Reproductive, Maternal, Newborn, and Child Health Services in Rural Kenya.	Lusambili AM; Wisofschi S; Shumba C; Muriuki P; Obure J; Mantel M; Mossman L; Pell R; Nyaga L; Ngugi A; Orwa J; Luchters S; Mulama K; Wade TJ; Temmerman M	Background: Globally, male involvement in reproductive, maternal, newborn, and child health (RMNCH) is associated with increased benefits for women, their children, and their communities. Between 2016 and 2020, the Aga Khan University implemented the Access to Quality of Care through Extending and Strengthening Health Systems (AQCESS), project funded by the Government of Canada and Aga Khan Found…	2021		Front Public Health	9		670239		10.3389/fpubh.2021.670239	34307276	#1197	Lusambili 2021	Exclusion reason: No reporting of MH outcomes;
Engaging Men and Boys in Maternal Health: Results from a Participatory Film Project in Maputo Province.	Galle A; Krüger T; Aguacheiro D; Abdul B; Paia AJ; Macuamule C	BACKGROUND: Research has demonstrated that men often play a critical role in increasing access to and use of maternal health services. Improving male involvement in maternal health can contribute to better health outcomes for the mother, the newborn, and the father. OBJECTIVES: Assess barriers and facilitators for male involvement in maternal health in a local community in Mozambique and analyze …	2022		Prog Community Health Partnersh	16	4	491-501		10.1353/cpr.2022.0071	36533499	#1200	Galle 2022	Exclusion reason: No reporting of MH outcomes;
Improving Male Partner Involvement in HIV-Positive Women's Care Through Behavioral Change Interventions in Malawi (WeMen Study): A Prospective, Controlled Before-and-After Study.	Triulzi I; Ciccacci F; Palla I; Mthiko B; Thole D; Marazzi MC; Palombi L; Turchetti G; Orlando S	Several strategies and interventions have been implemented to improve male partner involvement (MI) in Sub-Saharan Africa, but evidence on successful interventions is scarce. This controlled before-and-after intervention study aims to evaluate the impact of three interventions on male partners' involvement in HIV+ women's care in Malawi. We piloted these three interventions: the organization of a…	2022		Front Public Health	10		864489		10.3389/fpubh.2022.864489	35875033	#1211	Triulzi 2022	Exclusion reason: No reporting of MH outcomes;
Couple based family planning education: changes in male involvement and contraceptive use among married couples in Jimma Zone, Ethiopia.	Tilahun T; Coene G; Temmerman M; Degomme O	BACKGROUND: Family planning contributes substantially in achieving the Millennium Development Goals. Recently, male involvement has gained considerable attention in family planning programs but the implementation thereof remains a challenge. In that context, our study aimed at measuring the effect of a six-month-long family planning education program on male involvement in family planning, as wel…	2015	Jul	BMC Public Health	15		682		10.1186/s12889-015-2057-y	26194476	#1213	Tilahun 2015	Exclusion reason: No reporting of MH outcomes;
Couple-oriented prenatal HIV counseling for HIV primary prevention: an acceptability study.	Orne-Gliemann J; Tchendjou PT; Miric M; Gadgil M; Butsashvili M; Eboko F; Perez-Then E; Darak S; Kulkarni S; Kamkamidze G; Balestre E; du Loû AD; Dabis F	BACKGROUND: A large proportion of the 2.5 million new adult HIV infections that occurred worldwide in 2007 were in stable couples. Feasible and acceptable strategies to improve HIV prevention in a conjugal context are scarce. In the preparatory phase of the ANRS 12127 Prenahtest multi-site HIV prevention trial, we assessed the acceptability of couple-oriented post-test HIV counseling (COC) and me…	2010	Apr	BMC Public Health	10		197		10.1186/1471-2458-10-197	20403152	#1225	Orne-Gliemann 2010	Exclusion reason: No reporting of MH outcomes;
Maternal Health Outcomes and Male Partner Involvement Among HIV Infected Women in Rural South Africa.	Matseke MG; Ruiter RAC; Rodriguez VJ; Peltzer K; Sifunda S	INTRODUCTION: This study aimed to investigate the association between Male Partner Involvement (MPI) and maternal health outcomes among women attending Prevention of Mother-to-Child Transmission of HIV (PMTCT) services in rural South Africa. The association between Male Partner Participation in the main study (MPP) and maternal health outcomes among these women was also investigated. METHODS: The…	2021	Jun	Matern Child Health J	25	6	919-928		10.1007/s10995-020-03071-6	33864595	#1232	Matseke 2021	Exclusion reason: No reporting of MH outcomes;
Implementation and Operational Research: Evolution of Couples' Voluntary Counseling and Testing for HIV in Rwanda: From Research to Public Health Practice.	Karita E; Nsanzimana S; Ndagije F; Wall KM; Mukamuyango J; Mugwaneza P; Remera E; Raghunathan PL; Bayingana R; Kayitenkore K; Bekan-Homawoo B; Tichacek A; Allen S	BACKGROUND: Couples' voluntary HIV counseling and testing (CVCT) is a WHO-recommended intervention for prevention of heterosexual HIV transmission which very few African couples have received. We report the successful nationwide implementation of CVCT in Rwanda. METHODS: From 1988 to 1994 in Rwanda, pregnant and postpartum women were tested for HIV and requested testing for their husbands. Partne…	2016	Nov	J Acquir Immune Defic Syndr	73	3	e51-e58		10.1097/QAI.0000000000001138	27741033	#1275	Karita 2016	Exclusion reason: No reporting of MH outcomes;
Impact of a Rapid Results Initiative Approach on Improving Male Partner Involvement in Prevention of Mother to Child Transmission of HIV in Western Kenya.	Akama E; Mburu M; Mutegi E; Nyanaro G; Otieno JP; Ndolo S; Ochanda B; Ojwang' L; Lewis-Kulzer J; Abuogi L; Oyaro P; Cohen CR; Bukusi EA; Onono M	A rapid results initiative (RRI) aimed at increasing male involvement in prevention of mother-to-child transmission (PMTCT) and service uptake among pregnant women at 116 antenatal clinics in Western Kenya was compared at baseline, during the RRI, and 3-months post-RRI. Male involvement increased from 7.4 to 54.2% during RRI (risk difference [RD] 0.47, CI 0.45-0.48) then 43.4% post-RRI (RD 0.36, …	2018	Sep	AIDS Behav	22	9	2956-2965		10.1007/s10461-018-2140-3	29948337	#1277	Akama 2018	Exclusion reason: No reporting of MH outcomes;
The Impact of a Large-Scale Social and Behavior Change Communication Intervention in the Lake Zone Region of Tanzania on Knowledge, Attitudes, and Practices Related to Stunting Prevention.	Dearden K; Mulokozi G; Linehan M; Cherian D; Torres S; West J; Crookston B; Hall C	BACKGROUND: Large-scale social and behavioral change communication (SBCC) approaches can be beneficial to achieve improvements in knowledge, attitudes, and practices (KAP). Addressing Stunting in Tanzania Early (ASTUTE) included a significant SBCC component and targeted precursors to stunting including KAP related to maternal and child health, antenatal care, WASH, childhood development, and male…	2023	Jan	Int J Environ Res Public Health	20	2			10.3390/ijerph20021214	36673972	#1279	Dearden 2023	Exclusion reason: No reporting of MH outcomes;
Use of community-based interventions to promote family planning use among pastoralist women in Ethiopia: cluster randomized controlled trial.	Alemayehu M; Medhanyie AA; Reed E; Bezabih AM	BACKGROUND: Afar region is one of the pastoralist dominated regions in Ethiopia. The region is characterized by a low contraceptive prevalence rate (CPR) of 5.4%. Lack of awareness of contraceptive use, husband objection and religious barriers are attributed to low CPR in the region. This study assessed the effect of community-based interventions for promoting family planning (FP) use among pasto…	2021	Aug	BMC Womens Health	21	1	305	ClinicalTrials.gov/NCT03450564	10.1186/s12905-021-01434-x	34407805	#1301	Alemayehu 2021	Exclusion reason: No reporting of MH outcomes;
Changes in couples' communication as a result of a male-involvement family planning intervention.	Hartmann M; Gilles K; Shattuck D; Kerner B; Guest G	Research suggests that spousal communication and male involvement in decision making can positively influence family-planning use and continuation. However, few existing studies explore the dynamics of this communication and how they factor into family-planning decision making. Building upon a recent evaluation of a theory-based male-involvement intervention in Malawi, this study aimed to fill th…	2012	Aug	J Health Commun	17	7	802-19		10.1080/10810730.2011.650825	22545820	#1309	Hartmann 2012	Exclusion reason: No reporting of MH outcomes;
Effect of couple-based cognitive behavioural intervention on prevention of postnatal depression: multisite randomised controlled trial.	Ngai FW; Wong PC; Chung KF; Chau PH; Hui PW	OBJECTIVE: To compare a couple-based cognitive behavioural intervention (CBI) for postnatal depression with CBI delivered to women alone and control (standard perinatal care). DESIGN: Multisite randomised controlled trial. SETTING: Antenatal clinics at three regional public hospitals in Hong Kong. SAMPLE: 388 low-risk childbearing couples. METHODS: Childbearing couples were randomly allocated to …	2020	Mar	BJOG	127	4	500-507	GENBANK/NCT02010840	10.1111/1471-0528.15862	31282092	#1329	Ngai 2020	Exclusion reason: not LMIC;
Exploring the Gender-Specific Impact of Educational Film on Maternal and Child Health Knowledge and Behavior: A Qualitative Study in Serenje District, Zambia.	Mweemba O; Smith H; Coombe H	BACKGROUND: Educational film is a communication tool that helps to present complex information simply and clearly, keeping audiences interested for longer and helping to reinforce important learning. Medical Aid Films produces educational films targeted at communities and health workers, with a focus on maternal and child health (MCH) content. Pilot work suggests that film screenings have attract…	2021	Jan	Int Q Community Health Educ	41	2	209-223		10.1177/0272684X20916600	32249679	#1346	Mweemba 2021	Exclusion reason: No reporting of MH outcomes;
Fertility intentions of women living with HIV and their male partners during the perinatal period in rural South Africa.	Mandell LN; Rodriguez VJ; Peltzer K; Weiss SM; Jones DL	Understanding the fertility intentions of people living with HIV can guide safer conception planning and prevention of mother-to-child transmission (PMTCT). Most research has addressed fertility intentions among women, rather than couples, at a single time point. This clinical trial of a PMTCT intervention in rural Mpumalanga province, South Africa, examined longitudinal fertility intentions amon…	2021	Jul	Int J STD AIDS	32	8	740-750		10.1177/0956462420987447	33769899	#1351	Mandell 2021	Exclusion reason: No reporting of MH outcomes;
Towards a global framework for assessing male involvement in maternal health: results of an international Delphi study.	Galle A; Griffin S; Osman N; Roelens K; Degomme O	PURPOSE: Currently, no standard instrument exists for assessing the concept of male involvement in maternal health, hampering comparison of results and interpretation of the literature. The aim of this study was to construct the key elements of a global multidimensional male involvement framework, based on the latest evidence and input of experts in the field. METHODS: For this purpose, a Delphi …	2021	Sep	BMJ Open	11	9	e051361		10.1136/bmjopen-2021-051361	34531217	#1361	Galle 2021	Exclusion reason: Not an intervention;
Implementing family-focused HIV care and treatment: the first 2 years' experience of the mother-to-child transmission-plus program in Abidjan, Côte d'Ivoire.	Tonwe-Gold B; Ekouevi DK; Bosse CA; Toure S; Koné M; Becquet R; Leroy V; Toro P; Dabis F; El Sadr WM; Abrams EJ	OBJECTIVES: To describe a family-focused approach to HIV care and treatment and report on the first 2 years experience of implementing the mother-to-child transmission (MTCT)-plus program in Abidjan, Côte d'Ivoire. PROGRAM: The MTCT-plus initiative aims to enroll HIV-infected pregnant and postpartum women in comprehensive HIV care and treatment for themselves and their families. MAIN OUTCOMES: Be…	2009	Feb	Trop Med Int Health	14	2	204-12		10.1111/j.1365-3156.2008.02182.x	19236666	#1364	Tonwe-Gold 2009	Exclusion reason: No reporting of MH outcomes;
Engaging male partners in women's microbicide use: evidence from clinical trials and implications for future research and microbicide introduction.	Lanham M; Wilcher R; Montgomery ET; Pool R; Schuler S; Lenzi R; Friedland B	INTRODUCTION: Constructively engaging male partners in women-centred health programs such as family planning and prevention of mother-to-child HIV transmission has resulted in both improved health outcomes and stronger relationships. Concerted efforts to engage men in microbicide use could make it easier for women to access and use microbicides in the future. This paper synthesizes findings from …	2014		J Int AIDS Soc	17	3 Suppl 2	19159		10.7448/IAS.17.3.19159 19159	25224618	#1368	Lanham 2014	Exclusion reason: No reporting of MH outcomes;
Engaging men in an mHealth approach to support postpartum family planning among couples in Kenya: a qualitative study.	Harrington EK; McCoy EE; Drake AL; Matemo D; John-Stewart G; Kinuthia J; Unger JA	BACKGROUND: Involving male partners in family planning (FP) education and counseling may improve FP utilization and help meet couples' reproductive health needs in the postpartum period. We aimed to explore Kenyan men's and women's perspectives on an interactive short message service (SMS) approach to support postpartum FP decision-making, and inform intervention content for a randomized controll…	2019	Feb	Reprod Health	16	1	17		10.1186/s12978-019-0669-x	30744697	#1396	Harrington 2019	Exclusion reason: No reporting of MH outcomes;
Men's and women's knowledge of danger signs relevant to postnatal and neonatal care-seeking: A cross sectional study from Bungoma County, Kenya.	Roney E; Morgan C; Gatungu D; Mwaura P; Mwambeo H; Natecho A; Comrie-Thomson L; Gitaka JN	BACKGROUND: Neonatal and maternal mortality rates remain high in Kenya. Knowledge of neonatal danger signs may reduce delay in deciding to seek care. Evidence is emerging on the influential role of male partners in improving maternal and newborn health. This study analysed the factors that determine men's and women's knowledge and practices in postnatal and neonatal care-seeking, in order to info…	2021		PLoS One	16	5	e0251543	figshare/10.6084/m9.figshare.13048718	10.1371/journal.pone.0251543	33984032	#1406	Roney 2021	Exclusion reason: Not an intervention;
The experience of men who participated in interventions to improve demand for and utilization of maternal and child health services in northern Nigeria: a qualitative comparative study.	Oguntunde O; Nyenwa J; Yusuf FM; Dauda DS; Salihu A; Sinai I	BACKGROUND: Men in northern Nigeria are considered the leaders and ultimate decision makers, including decisions about health-related behaviours of their wives and children. Yet many men in the region consider pregnancy and childbirth to be in the woman's domain (even if she cannot make related decisions), and may not see a need to educate themselves on the issues. These dynamics directly influen…	2019	Jul	Reprod Health	16	1	104		10.1186/s12978-019-0761-2	31307490	#1432	Oguntunde 2019	Exclusion reason: No reporting of MH outcomes;
What do You Need to Get Male Partners of Pregnant Women Tested for HIV in Resource Limited Settings? The Baby Shower Cluster Randomized Trial.	Ezeanolue EE; Obiefune MC; Yang W; Ezeanolue CO; Pharr J; Osuji A; Ogidi AG; Hunt AT; Patel D; Ogedegbe G; Ehiri JE	Male partner involvement has the potential to increase uptake of interventions to prevent mother-to-child transmission of HIV (PMTCT). Finding cultural appropriate strategies to promote male partner involvement in PMTCT programs remains an abiding public health challenge. We assessed whether a congregation-based intervention, the Healthy Beginning Initiative (HBI), would lead to increased uptake …	2017	Feb	AIDS Behav	21	2	587-596		10.1007/s10461-016-1626-0	27933462	#1440	Ezeanolue 2017	Exclusion reason: No reporting of MH outcomes;
Development and Piloting of a Home-Based Couples Intervention During Pregnancy and Postpartum in Southwestern Kenya.	Turan JM; Darbes LA; Musoke PL; Kwena Z; Rogers AJ; Hatcher AM; Anderson JL; Owino G; Helova A; Weke E; Oyaro P; Bukusi EA	Engaging both partners of a pregnant couple can enhance prevention of mother-to-child transmission of HIV and promote family health. We developed and piloted an intervention to promote couple collaboration in health during pregnancy and postpartum in southwestern Kenya. We utilized formative data and stakeholder input to inform development of a home-based couples intervention. Next, we randomized…	2018	Mar	AIDS Patient Care STDS	32	3	92-103	ClinicalTrials.gov/NCT02403583	10.1089/apc.2017.0285	29620927	#1443	Turan 2018	Exclusion reason: No reporting of MH outcomes;
Partners-based HIV treatment for seroconcordant couples attending antenatal and postnatal care in rural Mozambique: A cluster randomized trial protocol.	Audet CM; Graves E; Barreto E; De Schacht C; Gong W; Shepherd BE; Aboobacar A; Gonzalez-Calvo L; Alvim MF; Aliyu MH; Kipp AM; Jordan H; Amico KR; Diemer M; Ciaranello A; Dugdale C; Vermund SH; Van Rompaey S	BACKGROUND: In resource-limited rural settings, scale-up of services to eliminate mother-to-child transmission of HIV has not been as effective as in better resourced urban settings. In sub-Saharan Africa, women often require male partner approval to access and remain engaged in HIV care. Our study will evaluate a promising male engagement intervention ("Homens para Saúde Mais" (HoPS+) [Men for H…	2018	Aug	Contemp Clin Trials	71		63-69		10.1016/j.cct.2018.05.020	29879469	#1450	Audet 2018	Exclusion reason: No reporting of MH outcomes; Lena Schulhofer (2024-02-13 13:05:52)(Included): This is just a protocol - no results. Did they ever publish? ;
Male perspectives on incorporating men into antenatal HIV counseling and testing.	Katz DA; Kiarie JN; John-Stewart GC; Richardson BA; John FN; Farquhar C	BACKGROUND: Male partner involvement in antenatal voluntary HIV counseling and testing (VCT) has been shown to increase uptake of interventions to reduce the risk of HIV transmission in resource-limited settings. We aimed to identify methods for increasing male involvement in antenatal VCT and determine male correlates of accepting couple counseling in these settings. METHODOLOGY/PRINCIPAL FINDIN…	2009	Nov	PLoS One	4	11	e7602		10.1371/journal.pone.0007602	19881884	#1452	Katz 2009	Exclusion reason: No reporting of MH outcomes;
Influence of the involvement of partners in the mother class with voluntary confidential counselling and testing acceptance for prevention of mother to child transmission of HIV programme (PMTCT programme) in Cambodia.	Kakimoto K; Kanal K; Mukoyama Y; Chheng TV; Chou TL; Sedtha C	The National Maternal and Child Health Center in Phnom Penh, Cambodia commenced PMTCT services as the first site of the National PMTCT programme of Cambodia in November 2001. However, the acceptance of voluntary confidential counselling and testing (VCCT) in the PMTCT services was not as high as expected. The aim of this study was to evaluate influence of partner participation in the mother class…	2007	Mar	AIDS Care	19	3	381-4		10.1080/09540120500520998	17453573	#1462	Kakimoto 2007	Exclusion reason: No reporting of MH outcomes;
A couple-focused, integrated unplanned pregnancy and HIV prevention program in urban and rural Zambia.	Malama K; Kilembe W; Inambao M; Hoagland A; Sharkey T; Parker R; Wall KM; Tichacek A; Sarkar S; Vwalika B; Haddad L; Chomba E; Allen S	BACKGROUND: Zambia's total fertility rate (5 births per woman) and adult HIV prevalence (11.5%) are among the highest in the world, with heterosexual couples being the most affected group. Jointly counseling and testing couples for HIV has reduced up to 58% of new HIV infections in Zambian clinics. Married women using contraceptives in Zambia have a high (20%) unmet need for family planning and l…	2020	Apr	Am J Obstet Gynecol	222	4S	S915.e1-S915.e10		10.1016/j.ajog.2020.01.007	31945337	#1476	Malama 2020	Exclusion reason: No reporting of MH outcomes;
Testing a proof of concept model for group couples counseling in family planning in Northern Uganda.	Ojanduru L; Ojamuge D; DuComb L; Cachan J; Spindler E	INTRODUCTION: The post-conflict Acholi sub-region of Uganda is undergoing a period of transition that is influencing access, acceptability and use of family planning (FP). Low FP use and high unmet need for FP in Uganda's northern region provides a unique opportunity to test a community-based group counseling approach to reduce unintended pregnancies among young couples. We share findings from a …	2018		Pan Afr Med J	30		179		10.11604/pamj.2018.30.179.12670	30455808	#1480	Ojanduru 2018	Exclusion reason: No reporting of MH outcomes;
Invitation cards during pregnancy enhance male partner involvement in prevention of mother to child transmission (PMTCT) of human immunodeficiency virus (HIV) in Blantyre, Malawi: a randomized controlled open label trial.	Nyondo AL; Choko AT; Chimwaza AF; Muula AS	INTRODUCTION: Male involvement (MI) is vital for the uptake of Prevention of Mother to Child Transmission (PMTCT) of Human Immunodeficiency Virus (HIV) interventions. Partner notification (PN) is among the strategies identified for MI in PMTCT services. The purpose of this randomized controlled trial was to evaluate the efficacy of an invitation card to the male partners as a strategy for MI in P…	2015		PLoS One	10	3	e0119273		10.1371/journal.pone.0119273	25734485	#1486	Nyondo 2015	Exclusion reason: No reporting of MH outcomes;
To tell or not to tell: male partner engagement in a Phase 3 microbicide efficacy trial in South Africa.	Kelly CA; Friedland BA; Morar NS; Katzen LL; Ramjee G; Mokgatle MM; Ahmed K	Gender norms that privilege men's sexual power and pleasure, and distrust of condom use in intimate relationships, leave women vulnerable to HIV and other sexually transmitted infections. Vaginal microbicides allow women to exert a degree of control over their sexual health, through responsibility for product insertion as well as the possibility of covert use. In practice, however, the uptake of …	2015		Cult Health Sex	17	8	1004-20		10.1080/13691058.2015.1030451	25913101	#1489	Kelly 2015	Exclusion reason: No reporting of MH outcomes;
A descriptive study on demographic and behavioral characteristics of males and their responses to a male involvement intervention in Blantyre, Malawi.	Nyondo-Mipando AL; Chimwaza AF; Muula AS	INTRODUCTION: Male involvement (MI) remains a key factor in the enrollment and retention of pregnant women in the Prevention of Mother to child transmission (PMTCT) of Human Immunodeficiency Virus (HIV) services. The objective of this study was to describe the characteristics of men who accompanied their partners for PMTCT services and secondly, describe the reported reasons for the non-reporting…	2016		Pan Afr Med J	25		229		10.11604/pamj.2016.25.229.10014	28293345	#1499	Nyondo-Mipando 2016	Exclusion reason: Not an intervention;
Identifying barriers to ART initiation and adherence: An exploratory qualitative study on PMTCT in Zambia.	Kanguya T; Koyuncu A; Sharma A; Kusanathan T; Mubanga M; Chi BH; Vinikoor MJ; Mubiana-Mbewe M	BACKGROUND: Though antiretroviral therapy (ART) is widely available, HIV positive pregnant women in Zambia are less likely to start and remain on therapy throughout pregnancy and after delivery. This study sought to understand readiness to start ART among HIV pregnant women from the perspectives of both women and men in order to suggest more holistic programs to support women to continue life-lon…	2022		PLoS One	17	1	e0262392		10.1371/journal.pone.0262392	35025923	#1506	Kanguya 2022	Exclusion reason: Not an intervention;
Impact of antenatal counselling on couples' knowledge and practice of contraception in Mansoura, Egypt.	Soliman MH	The impact of antenatal counselling on couples' knowledge and practice of contraception was investigated. An interview questionnaire was used before and after conducting counselling sessions with 200 pregnant women and 100 spouses. The participants were followed up immediately after delivery and 3 months later. Both the control and study groups displayed a lack of knowledge of contraception. Coun…	1999	Sep	East Mediterr Health J	5	5	1002-13			10983541	#1513	Soliman 1999	Exclusion reason: No reporting of MH outcomes;
Involving male partners in maternity care in Burkina Faso: a randomized controlled trial.	Daniele MA; Ganaba R; Sarrassat S; Cousens S; Rossier C; Drabo S; Ouedraogo D; Filippi V	OBJECTIVE: To determine whether an intervention to involve the male partners of pregnant women in maternity care influenced care-seeking, healthy breastfeeding and contraceptive practices after childbirth in urban Burkina Faso. METHODS: In a non-blinded, multicentre, parallel-group, superiority trial, 1144 women were assigned by simple randomization to two study arms: 583 entered the intervention…	2018	Jul	Bull World Health Organ	96	7	450-461		10.2471/BLT.17.206466	29962548	#1531	Daniele 2018	Exclusion reason: No reporting of MH outcomes;
The impact of community based continuous training project on improving couples' knowledge on birth preparedness and complication readiness in rural setting Tanzania; A controlled quasi-experimental study.	Moshi FV; Kibusi SM; Fabian FM	BACKGROUND: It is widely accepted that community-based interventions are vital strategies towards reduction of maternal and neonatal mortalities in developing counties. This study aimed at finding the impact a Community Based Continuous Training (CBCT) project in improving couples' knowledge on birth preparedness and complication readiness in rural Tanzania. METHOD: The quasi-experimental study d…	2021		PLoS One	16	1	e0244845		10.1371/journal.pone.0244845	33434224	#1534	Moshi 2021	Exclusion reason: No reporting of MH outcomes;
Modern contraception use in Ethiopia: does involving husbands make a difference?	Terefe A; Larson CP	OBJECTIVES: This study was undertaken to determine the relative efficacy of home visitation with and without husband participation on the use of modern contraception in Ethiopia. METHODS: A randomized field trial of a family planning education intervention using home visitation with and without husband participation was conducted in Addis Ababa, Ethiopia, from August 1990 to December 1991 and inc…	1993	Nov	Am J Public Health	83	11	1567-71		10.2105/ajph.83.11.1567	8238680	#1548	Terefe 1993	Exclusion reason: No reporting of MH outcomes;
Engagement of Men in Antenatal Care Services: Increased HIV Testing and Treatment Uptake in a Community Participatory Action Program in Mozambique.	Audet CM; Blevins M; Chire YM; Aliyu MH; Vaz LM; Antonio E; Alvim F; Bechtel R; Wester CW; Vermund SH	Uptake of HIV testing and antiretroviral therapy (ART) services during antenatal care (ANC) in rural Mozambique is disappointing. To nurture supportive male engagement in ANC services, we partnered with traditional birth attendants and trained a new type of male-to-male community health agent, "Male Champions", who focused on counseling male partners to create new, male-friendly community norms a…	2016	Sep	AIDS Behav	20	9	2090-100		10.1007/s10461-016-1341-x	26906021	#1572	Audet 2016	Exclusion reason: No reporting of MH outcomes;
PRENACEL partner - use of short message service (SMS) to encourage male involvement in prenatal care: a cluster randomized trial.	Bonifácio LP; Franzon ACA; Zaratini FS; Vicentine FB; Barbosa-Júnior F; Braga GC; Sanchez JAC; Oliveira-Ciabati L; Andrade MS; Fernandes M; Fabio SV; Duarte G; Pileggi VN; Souza JP; Vieira EM	BACKGROUND: The partner has an important role when he participates of the prenatal care as showed in the positive results relate to the mother and the child health. For this reason it is an important strategy to bring future fathers closer to health services and to improve their link with paternity. AIM: To evaluate whether the implementation of SMS technology, through the PRENACEL program for th…	2020	Apr	Reprod Health	17	1	45		10.1186/s12978-020-0859-6	32252789	#1590	Bonifácio 2020	Exclusion reason: Not male/partner engagement ;
Engaging community leaders to improve male partner participation in the prevention of mother-to-child transmission of HIV in Dar es Salaam, Tanzania.	Lyatuu GW; Naburi H; Urrio R; Mwashemele SZ; Mdingi S; Panga R; Koda H; Chende Y; Tsere M; Mhalu A; Siril H; Lema IA; Aris E; Muya AN; Galanti MR; Biberfeld G; Kilewo C; Ekström AM	BACKGROUND: Male partner participation improves uptake, retention and outcomes of prevention of mother-to-child transmission of HIV (PMTCT) services. However, in patriarchal settings few men accompany their partners to antenatal care (ANC) and PMTCT services. We explored whether community leaders can improve male partner participation in ANC and PMTCT. METHODS: We integrated initiatives to increa…	2018		PLoS One	13	12	e0207986		10.1371/journal.pone.0207986	30540794	#1599	Lyatuu 2018	Exclusion reason: No reporting of MH outcomes;
Including expectant fathers in antenatal education programmes in Istanbul, Turkey.	Turan JM; Nalbant H; Bulut A; Sahip Y	In this article we present the results of three studies investigating methods for including men in antenatal education in Istanbul, Turkey. Participants were first-time expectant parents living in low and middle-income areas. After a formative study on the roles of various family members in health during the period surrounding a first birth, an antenatal-clinic-based education programme for women…	2001	Nov	Reprod Health Matters	9	18	114-25		10.1016/s0968-8080(01)90098-9	11765387	#1601	Turan 2001	Exclusion reason: No reporting of MH outcomes;
Testing strategies for couple engagement in prevention of mother-to-child transmission of HIV and family health in Kenya: study protocol for a randomized controlled trial.	Kwena Z; Kimbo L; Darbes LA; Hatcher AM; Helova A; Owino G; Thirumurthy H; Bukusi EA; Braun T; Kilgore M; Pisu M; Tamhane A; Nghiem VT; Agot K; Neilands TB; Turan JM	BACKGROUND: HIV-related maternal deaths and HIV infection among infants remain unacceptably high across sub-Saharan Africa despite increased antenatal care attendance and provision of antiretroviral therapy to pregnant women. In the Jamii Bora ("Better Family" in Swahili) Study, we seek to test the efficacy of an interdependence theory-based couple intervention. The intervention reaches pregnant …	2021	Jan	Trials	22	1	19	ClinicalTrials.gov/NCT03547739	10.1186/s13063-020-04956-1	33407784	#1640	Kwena 2021	Exclusion reason: Not an intervention;
The importance of male partner involvement for women's acceptability and adherence to female-initiated HIV prevention methods in Zimbabwe.	Montgomery ET; van der Straten A; Chidanyika A; Chipato T; Jaffar S; Padian N	Enlisting male partner involvement is perceived as an important component of women's successful uptake of female-initiated HIV prevention methods. We conducted a longitudinal study among a cohort of 955 Zimbabwean women participating in a clinical trial of the effectiveness of a female-initiated HIV prevention method (the diaphragm and lubricant gel) to: (a) describe the extent to which women inv…	2011	Jul	AIDS Behav	15	5	959-69		10.1007/s10461-010-9806-9	20844946	#1644	Montgomery 2011	Exclusion reason: No reporting of MH outcomes;
Improving PMTCT uptake in rural South Africa.	Weiss SM; Peltzer K; Villar-Loubet O; Shikwane ME; Cook R; Jones DL	INTRODUCTION: Despite the widespread availability of prevention of mother-to-child transmission (PMTCT) programs, many women in sub-Saharan Africa do not participate in PMTCT. This pilot study aimed to utilize partner participation in an intervention to support PMTCT uptake. METHODS: Couples (n ¼ 239) were randomized to receive either a comprehensive couples-based PMTCT intervention or the standa…	2014	May-Jun	J Int Assoc Provid AIDS Care	13	3	269-76		10.1177/2325957413488203	23778240	#1654	Weiss 2014	Exclusion reason: No reporting of MH outcomes;
Male partner involvement on initiation and sustainment of exclusive breastfeeding among HIV-infected post-partum women: Study protocol for a randomized controlled trial.	Ihekuna D; Rosenburg N; Menson WNA; Gbadamosi SO; Olawepo JO; Chike-Okoli A; Cross C; Onoka C; Ezeanolue EE	Exclusive Breastfeeding (EBF) among human immunodeficiency virus (HIV)-infected mothers is known to be associated with a sustained and significant reduction in HIV transmission and has the potential to reduce infant and under-five mortality. Research shows that EBF is not common in many HIV-endemic, resource-limited settings despite recommendations by the World Health Organization. Although evide…	2018	Apr	Matern Child Nutr	14	2	e12545		10.1111/mcn.12545	29024499	#1675	Ihekuna 2018	Exclusion reason: Not an intervention;
Attitudes and perceptions towards postpartum contraceptive use among seroconcordant partners with HIV in rural Mozambique: a qualitative study.	Sack DE; Emílio A; Graves E; Matino A; Paulo P; Aboobacar AU; De Schacht C; Audet CM	BACKGROUND: Postpartum contraceptive uptake reduces short interpregnancy intervals, unintended pregnancies, and their negative sequalae: poor maternal and fetal outcomes. Healthy timing and spacing of pregnancy in people living with HIV (PLHIV) also allows time to achieve viral suppression to reduce parent-to-child HIV transmission. There is scant understanding about how couples-based interventio…	2023	Mar	Glob Health Res Policy	8	1	7		10.1186/s41256-023-00292-4	36918959	#1688	Sack 2023	Exclusion reason: No reporting of MH outcomes;
Effect of Antenatal Couple Counselling on Postpartum Uptake of Contraception among Antenatal Clients and their Spouses attending Antenatal Clinic of a Northern Nigeria Tertiary Hospital: A Randomized Controlled Trial.	Abdulkadir Z; Grema BA; Michael GC; Omeiza SY	BACKGROUND: Contraceptive non-use has great influence on maternal health and mortality in Northern Nigeria. Contraception counselling improves utilization, compliance to and efficiency of contraceptive methods. This study aimed at determining the effect of antenatal couple counselling on postpartum uptake of contraception among antenatal clients and their spouses. MATERIALS AND METHODS: This was …	2020	Nov	West Afr J Med	37	6	695-702			33185269	#1713	Abdulkadir 2020	Exclusion reason: No reporting of MH outcomes;
Outcome of multifaceted interventions for improving the quality of antenatal care in Nigerian referral hospitals.	Okonofua FE; Ntoimo LFC; Ekezue B; Ohenhen V; Agholor K; Gana M; Igboin B; Ekwo C; Imongan W; Galadanci H; Ogu R	BACKGROUND: The study was designed as quasi-experimental research to investigate the effectiveness of multifaceted interventions for improving the quality of antenatal care in referral hospitals in Nigeria. Two referral hospitals (the Central Hospital in Benin City, South-South Nigeria, and the General Hospital in Minna) served as intervention sites, while two hospitals in comparable locations, (…	2020	Nov	Reprod Health	17	1	170		10.1186/s12978-020-00997-6	33148284	#1717	Okonofua 2020	Exclusion reason: No reporting of MH outcomes;
Pre-pregnancy community-based intervention for couples in Malaysia: application of intervention mapping.	Norris SA; Ho JC; Rashed AA; Vinding V; Skau JK; Biesma R; Aagaard-Hansen J; Hanson M; Matzen P	BACKGROUND: Malaysia is experiencing a nutrition transition with burgeoning obesity, particularly in women, and a growing prevalence of non-communicable disease. These health burdens have severe implications not only for adult health but also across generations. Pre-conception health promotion could address the intergenerational risk of metabolic disease. This paper describes the development of t…	2016	Nov	BMC Public Health	16	1	1167		10.1186/s12889-016-3827-x	27855663	#1718	Norris 2016	Exclusion reason: Not an intervention;
A formative study to inform mHealth based randomized controlled trial intervention to promote exclusive breastfeeding practices in Myanmar: incorporating qualitative study findings.	Hmone MP; Dibley MJ; Li M; Alam A	BACKGROUND: Undernutrition is a major concern for Myanmar children with low exclusive breastfeeding rate (24%). A formative study was conducted to explore the perceptions and practices relating to exclusive breastfeeding, and barriers and facilitators to using mobile communications for exclusive breastfeeding counselling. The results inform the design of a randomized control trial to promote excl…	2016	Jun	BMC Med Inform Decis Mak	16		60		10.1186/s12911-016-0301-8	27260252	#1732	Hmone 2016	Exclusion reason: No reporting of MH outcomes;
Evaluation of a male engagement intervention to transform gender norms and improve family planning and HIV service uptake in Kabale, Uganda.	Ghanotakis E; Hoke T; Wilcher R; Field S; Mercer S; Bobrow EA; Namubiru M; Katirayi L; Mandera I	Men's limited understanding of family planning (FP) and harmful cultural gender norms pose obstacles to women's FP use. Thirty-two model men called 'Emanzis' were recruited from the community in Kabale, Uganda to lead men from their peer group through a 10-session curriculum designed to transform gender norms and motivate men to engage in FP and HIV services. Cross-sectional surveys were conducte…	2017	Oct	Glob Public Health	12	10	1297-1314		10.1080/17441692.2016.1168863	27108891	#1751	Ghanotakis 2017	Exclusion reason: No reporting of MH outcomes;
Couple oriented counselling improves male partner involvement in sexual and reproductive health of a couple: Evidence from the ANRS PRENAHTEST randomized trial.	Kengne-Nde C; Tejiokem MC; Orne-Gliemann J; Melingui B; Koki Ndombo P; Essounga NA; Bissek AC; Cauchemez S; Tchendjou PT	BACKGROUND: Male partner involvement (MPI) has been recognized as a priority area to be strengthened in Prevention of Mother to Child Transmission (PMTCT) of HIV. We explored the impact of Couple Oriented Counselling (COC) in MPI in sexual and reproductive health and associated factors. METHOD: From February 2009 to October 2011, pregnant women were enrolled at their first antenatal care visit (A…	2021		PLoS One	16	7	e0255330	ClinicalTrials.gov/NCT01494961	10.1371/journal.pone.0255330	34329355	#1759	Kengne-Nde 2021	Exclusion reason: No reporting of MH outcomes;
Understanding quality of contraceptive counseling in the CHARM2 gender-equity focused family planning intervention: Findings from a cluster randomized controlled trial among couples in rural India.	Averbach S; Johns NE; Ghule M; Dixit A; Begum S; Battala M; Saggurti N; Silverman J; Raj A	OBJECTIVES: The CHARM2 (Counseling Husbands and wives to Achieve Reproductive Health and Marital Equity) intervention engages health care providers to deliver gender-equity and family planning sessions to couples using a person-centered shared decision-making approach for contraception counseling. We previously showed that the intervention improved contraceptive use at 9-month follow-up. We sough…	2023	Feb	Contraception	118		109907	ClinicalTrials.gov/NCT03514914	10.1016/j.contraception.2022.10.009	36328094	#1765	Averbach 2023	Exclusion reason: No reporting of MH outcomes;
A multicenter randomized controlled trial protocol to evaluate the effectiveness of an educational intervention on fertility knowledge, intention and behavior among Iranian new couples.	Gharacheh M; Khalajabadi Farahani F; Mirghafourvand M; Janani L; Ranjbar F	BACKGROUND: Recent evidence shows that men and women have inadequate fertility knowledge which may negatively affect their childbearing decisions in future. Given the fact that decision making for fertility needs accurate information, targeted educational interventions especially through media are needed to improve knowledge regarding the best age of fertility, factors affecting fertility potenti…	2020	Dec	BMC Public Health	20	1	1917		10.1186/s12889-020-10029-4	33334330	#1773	Gharacheh 2020	Exclusion reason: Not an intervention;
The effects of HIV self-testing kits in increasing uptake of male partner testing among pregnant women attending antenatal clinics in Kenya: a randomized controlled trial.	Marwa T; Karanja S; Osero J; Orago A	INTRODUCTION: HIV self-testing could add a new approach to scaling up HIV testing with potential of being high impact, low cost, confidential, and empowering for users. METHODS: Pregnant women attending antenatal clinics (ANC) and their male partners were recruited in 14 clinics in the eastern and central regions of Kenya and randomly allocated to intervention or control arms at a ratio of 1:1:1.…	2019		Pan Afr Med J	33		213		10.11604/pamj.2019.33.213.14160	31692660	#1780	Marwa 2019	Exclusion reason: No reporting of MH outcomes;
A gender synchronized family planning intervention for married couples in rural India: study protocol for the CHARM2 cluster randomized controlled trial evaluation.	Dixit A; Averbach S; Yore J; Kully G; Ghule M; Battala M; Begum S; Johns NE; Vaida F; Bharadwaj P; Wyss N; Saggurti N; Silverman J; Raj A	BACKGROUND: Prior research from India demonstrates a need for family planning counseling that engages both women and men, offers complete family planning method mix, and focuses on gender equity and reduces marital sexual violence (MSV) to promote modern contraceptive use. Effectiveness of the three-session (two male-only sessions and one couple session) Counseling Husbands to Achieve Reproductiv…	2019	Jun	Reprod Health	16	1	88	ClinicalTrials.gov/NCT03514914	10.1186/s12978-019-0744-3	31238954	#1789	Dixit 2019	Exclusion reason: No reporting of MH outcomes;
User-Centered Counseling and Male Involvement in Contraceptive Decision Making: Protocol for a Randomized Controlled Trial.	Karra M; Zhang K	BACKGROUND: To achieve informed choice within the framework of reproductive autonomy, family planning programs have begun to adopt user-centered approaches to service provision, which highlight the individual client as the focal point of interaction and key decision maker. However, little is known about how user-centered approaches to family planning, particularly family planning counseling, shap…	2021	Apr	JMIR Res Protoc	10	4	e24884		10.2196/24884	33818398	#1845	Karra 2021	Exclusion reason: No reporting of MH outcomes;
An mHealth intervention to prevent postnatal smoking relapse: The RESPREMO study protocol.	Dascal M; Rusu A; Onisor A; Blaga O; Miller M; Meghea C	Up to 70% of women who quit smoking relapse after birth, usually within 3 months postpartum. The wide adoption of mobile technologies, especially smartphones, in recent years in low- and middle-income countries (LMICs) offers the possibility of low-cost, novel, and innovative mobile phone-based interventions for smoking relapse prevention. This study presents the protocol of the RESPREMO clinical…	2020		Tob Prev Cessat	6		24		10.18332/tpc/118724	32548361	#1846	Dascal 2020	Exclusion reason: not LMIC;
An mHealth SMS intervention on Postpartum Contraceptive Use Among Women and Couples in Kenya: A Randomized Controlled Trial.	Harrington EK; Drake AL; Matemo D; Ronen K; Osoti AO; John-Stewart G; Kinuthia J; Unger JA	Objectives. To assess the effect of 2-way short message service (SMS) with a nurse on postpartum contraceptive use among individual women and couples. Methods. From 2016 to 2017, we conducted a randomized controlled trial at 2 public hospitals in western Kenya. We assigned eligible pregnant women to receive 2-way SMS with a nurse or no SMS, with the option to include male partners. We delivered a…	2019	Jun	Am J Public Health	109	6	934-941	ClinicalTrials.gov/NCT02781714	10.2105/AJPH.2019.305051	31067089	#1851	Harrington 2019	Exclusion reason: No reporting of MH outcomes;
Infertility in the Moroccan population: an etiological study in the reproductive health centre in Rabat.	Benbella A; Aboulmakarim S; Hardizi H; Zaidouni A; Bezad R	The causes of infertility vary widely and differ between regions and within countries. There is no report on this subject in Morocco. Therefore, the aim of this study was to determine the causes of infertility in Moroccan infertile couples and to compare the findings with data from the various published studies. This retrospective study included 1265 infertile couples who attended the Assisted Re…	2018		Pan Afr Med J	30		204		10.11604/pamj.2018.30.204.13498	30574223	#1865	Benbella 2018	Exclusion reason: Not an intervention;
Motivational interviewing to promote long-acting reversible contraception among Rwandan couples wishing to prevent or delay pregnancy.	Mukamuyango J; Ingabire R; Parker R; Nyombayire J; Easter SR; Wall KM; Tichacek A; Nyirazinyoye L; Kaslow N; Allen S; Karita E	BACKGROUND: Few family-planning programs in Africa base demand creation and service delivery on theoretical models. Motivational interviewing is a counseling modality that facilitates reflection on the benefits and disadvantages of a health outcome to encourage behavior change. OBJECTIVES: We evaluate a couples-focused joint family-planning and HIV counseling intervention using motivational inter…	2020	Apr	Am J Obstet Gynecol	222	4S	S919.e1-S919.e12		10.1016/j.ajog.2019.11.1280	31838122	#1880	Mukamuyango 2020	Exclusion reason: No reporting of MH outcomes;
Male partner voluntary counselling and testing associated with the antenatal services in Kinshasa, Democratic Republic of Congo: a randomized controlled trial.	Ditekemena J; Matendo R; Koole O; Colebunders R; Kashamuka M; Tshefu A; Kilese N; Nanlele D; Ryder R	Low male participation in voluntary counselling and testing (VCT) services at antenatal clinics (ANCs) represents a lost HIV-prevention opportunity. A three-arm randomized controlled trial (RCT) was conducted that offered VCT at a neighbourhood health centre, bar or church to the male partners of pregnant women attending a maternity unit in Kinshasa, Democratic Republic of Congo (DRC). The primar…	2011	Mar	Int J STD AIDS	22	3	165-70		10.1258/ijsa.2010.010379	21464455	#1882	Ditekemena 2011	Exclusion reason: No reporting of MH outcomes;
Partner-delivered HIV self-test kits with and without financial incentives in antenatal care and index patients with HIV in Malawi: a three-arm, cluster-randomised controlled trial.	Choko AT; Fielding K; Johnson CC; Kumwenda MK; Chilongosi R; Baggaley RC; Nyirenda R; Sande LA; Desmond N; Hatzold K; Neuman M; Corbett EL	BACKGROUND: Secondary distribution of HIV self-testing (HIVST) kits by patients attending clinic services to their partners could improve the rate of HIV diagnosis. We aimed to investigate whether secondary administration of HIVST kits, with or without an additional financial incentive, via women receiving antenatal care (ANC) or via people newly diagnosed with HIV (ie, index patients) could impr…	2021	Jul	Lancet Glob Health	9	7	e977-e988	ClinicalTrials.gov/NCT03705611	10.1016/S2214-109X(21)00175-3	34143996	#1895	Choko 2021	Exclusion reason: No reporting of MH outcomes;
Male partner involvement in reducing loss to follow-up after cervical cancer screening in Uganda.	Mutyaba T; Mirembe F; Sandin S; Weiderpass E	OBJECTIVE: To evaluate the efficacy of male partner involvement in reducing loss to follow-up among women in Uganda referred for colposcopy after a positive cervical cancer-screening test. METHODS: In 2 family-planning/postnatal clinics at Mulago Hospital, Kampala, Uganda, 5094 women were screened for cervical lesions. Those who screened positive were referred for colposcopy; half were allocated …	2009	Nov	Int J Gynaecol Obstet	107	2	103-6		10.1016/j.ijgo.2009.07.019	19716557	#1902	Mutyaba 2009	Exclusion reason: No reporting of MH outcomes;
Cost of Home-Based Couples Human Immunodeficiency Virus Counseling and Testing and Human Immunodeficiency Virus Self-Testing During Pregnancy and Postpartum in Southwestern Kenya.	Borgstede SJ; Elly A; Helova A; Kwena Z; Darbes LA; Hatcher A; Thirumurthy H; Owino G; Pisu M; Owuor K; Braun T; Turan JM; Bukusi EA; Nghiem VT	OBJECTIVE: Home-based couples HIV testing and counseling and HIV self-testing (HIVST) for pregnant women can promote HIV status disclosure and male partner testing; however, cost data are lacking. We examined a home-based couples intervention (HBCI) and HIVST intervention costs per couple (unit cost) during pregnancy and postpartum in Kenya. METHODS: This randomized controlled trial is comparing …	2023	Mar	Value Health Reg Issues	34		125-132		10.1016/j.vhri.2022.11.003	36709657	#1910	Borgstede 2023	Exclusion reason: No reporting of MH outcomes;
Cluster Randomized Controlled Trial Evaluation of a Gender Equity and Family Planning Intervention for Married Men and Couples in Rural India.	Raj A; Ghule M; Ritter J; Battala M; Gajanan V; Nair S; Dasgupta A; Silverman JG; Balaiah D; Saggurti N	BACKGROUND: Despite ongoing recommendations to increase male engagement and gender-equity (GE) counseling in family planning (FP) services, few such programs have been implemented and rigorously evaluated. This study evaluates the impact of CHARM, a three-session GE+FP counseling intervention delivered by male health care providers to married men, alone (sessions 1&2) and with their wives (sessio…	2016		PLoS One	11	5	e0153190	ClinicalTrials.gov/NCT01593943	10.1371/journal.pone.0153190	27167981	#1911	Raj 2016	Exclusion reason: No reporting of MH outcomes;
Proof of concept: Partner-Assisted Interpersonal Psychotherapy for perinatal depression.	Brandon AR; Ceccotti N; Hynan LS; Shivakumar G; Johnson N; Jarrett RB	Although poor partner support is a key risk factor for depression in pregnant and postpartum women, partners are not generally involved in treatment beyond psychoeducation. The aim of this "proof of concept" study was to test safety, acceptability, and feasibility of Partner-Assisted Interpersonal Psychotherapy (PA-IPT), an intervention that includes the partner as an active participant throughou…	2012	Dec	Arch Womens Ment Health	15	6	469-80		10.1007/s00737-012-0311-1	23053218	#1914	Brandon 2012	Exclusion reason: not LMIC;
The forgotten half of the equation: randomized controlled trial of a male invitation to attend couple voluntary counselling and testing.	Mohlala BK; Boily MC; Gregson S	OBJECTIVE: Increased male participation in antenatal care and uptake of couple voluntary counselling and testing (VCT) for HIV could reduce horizontal and vertical HIV transmission in sub-Saharan Africa. METHODS: Randomized controlled trial to compare pregnant women's acceptance of written invitations for VCT and pregnancy information sessions (PISs) - the control group - for their male sexual pa…	2011	Jul	AIDS	25	12	1535-41	ClinicalTrials.gov/NCT00405990	10.1097/QAD.0b013e328348fb85	21610487	#1929	Mohlala 2011	Exclusion reason: No reporting of MH outcomes;
Effect of couple-based interpersonal psychotherapy on postpartum depressive symptoms: A randomised controlled trial.	Ngai FW; Gao LL	OBJECTIVES: Interpersonal psychotherapy (IPT) is one of the most effective interventions for postnatal depression. Few studies have evaluated the effect of IPT on postnatal depression for both mothers and fathers. This aimed to examine the effect of couple-based IPT on postpartum depressive symptoms among Chinese mothers and fathers at 6 weeks and 6 months postpartum. METHODS: A randomised contro…	2022	Dec	Asian J Psychiatr	78		103274		10.1016/j.ajp.2022.103274	36215873	#1949	Ngai 2022	Exclusion reason: not LMIC;
Contraception among HIV concordant and discordant couples in Zambia: a randomized controlled trial.	Mark KE; Meinzen-Derr J; Stephenson R; Haworth A; Ahmed Y; Duncan D; Westfall A; Allen S	OBJECTIVES: This study examines the impact of an intervention to promote dual-method contraceptive use among HIV concordant and discordant couples already using condoms for HIV prevention. METHODS: A three-armed randomized, controlled trial was conducted at a voluntary HIV testing and counseling clinic in Lusaka, Zambia; 251 couples were randomized. Control couples received family planning educat…	2007	Oct	J Womens Health (Larchmt)	16	8	1200-10		10.1089/jwh.2006.0238	17937573	#1962	Mark 2007	Exclusion reason: No reporting of MH outcomes;
Relationship power, communication, and violence among couples: results of a cluster-randomized HIV prevention study in a South African township.	Minnis AM; Doherty IA; Kline TL; Zule WA; Myers B; Carney T; Wechsberg WM	BACKGROUND: Inequitable gender-based power in relationships and intimate partner violence contribute to persistently high rates of HIV infection among South African women. We examined the effects of two group-based HIV prevention interventions that engaged men and their female partners together in a couples intervention (Couples Health CoOp [CHC]) and a gender-separate intervention (Men's Health …	2015		Int J Womens Health	7		517-25		10.2147/IJWH.S77398	25999767	#1982	Minnis 2015	Exclusion reason: No reporting of MH outcomes;
Supporting Treatment for Anti-Retroviral Therapy (START) Together: Protocol for a pilot, randomized, couple-based intervention to promote women's ART adherence and men's engagement in HIV care in KwaZulu-Natal, South Africa.	Belus JM; van Heerden A; van Rooyen H; Bradley VD; Magidson JF; Hines AC; Barnabas RV	BACKGROUND: South Africa currently has the greatest number of people with HIV globally. The country has not yet met its 95-95-95 goals, with different gaps in the HIV care cascade for women and men. This paper reports on a protocol to pilot test a couple-based intervention designed to improve women's antiretroviral therapy (ART) adherence and men's engagement in care in heterosexual couples livin…	2022	Oct	Contemp Clin Trials Commun	29		100970		10.1016/j.conctc.2022.100970	36105267	#1999	Belus 2022	Exclusion reason: No reporting of MH outcomes;
A root cause analysis of sub-optimal uptake and compliance to iron and folic acid supplementation in pregnancy in 7 districts of Zambia.	Simuyemba MC; Bwembya PA; Chola M; Michelo C	BACKGROUND: Iron and Folic Acid are two of the micronutrients recommended for pregnant women to support optimal maternal outcomes with regard to preventing anaemia and foetal birth defects. It is difficult to establish if women provided with iron and folic acid supplementation in Zambia benefit from it and how well it is implemented. The overall objective of this study was to determine the levels…	2020	Jan	BMC Pregnancy Childbirth	20	1	20		10.1186/s12884-019-2700-1	31906880	#2005	Simuyemba 2020	Exclusion reason: Not an intervention;
A qualitative analysis of the effect of a community-based primary health care programme on reproductive preferences and contraceptive use among the Kassena-Nankana of northern Ghana.	Dalaba MA; Stone AE; Krumholz AR; Oduro AR; Phillips JF; Adongo PB	BACKGROUND: In 2000, Ghana launched the Community-based Health Planning and Services (CHPS) initiative to improve access to health and family planning services. This initiative was based in part on research, known as the Navrongo Project, conducted in the Kassena-Nankana district (KND) between 1994 to 2003 which demonstrated significant impact on fertility and child mortality. This paper examines…	2016	Mar	BMC Health Serv Res	16		80		10.1186/s12913-016-1325-6	26945866	#2023	Dalaba 2016	Exclusion reason: No reporting of MH outcomes;
Community-based father education intervention on breastfeeding practice-Results of a quasi-experimental study.	Bich TH; Long TK; Hoa DP	Although the benefits of breastfeeding are well-documented, little is known about how best to encourage fathers to support breastfeeding. A quasi-experimental study of a community-based intervention was designed to examine whether health education to promote fathers' involvement in supporting women is associated with early initiation and exclusive breastfeeding practices. At baseline, 802 couples…	2019	Jan	Matern Child Nutr	15 Suppl 1	Suppl 1	e12705		10.1111/mcn.12705	30748110	#2089	Bich 2019	Exclusion reason: No reporting of MH outcomes;
Male Partner Linkage to Clinic-Based Services for Sexually Transmitted Infections and Human Immunodeficiency Virus Services Following Couple Home-Based Education and Testing.	Mark J; Kinuthia J; Osoti AO; Gone MA; Asila V; Krakowiak D; Sharma M; Parikh S; Ton QT; Richardson BA; Farquhar C; Roxby AC	BACKGROUND: Home-based human immunodeficiency virus (HIV) testing and education has increased HIV test uptake and access to health services among men. We studied how a home-based antenatal intervention influenced male partner utilization of clinic-based HIV and sexually transmitted infection (STI) services, linkage to HIV care and medical circumcision. METHODS: We conducted a secondary analysis w…	2019	Nov	Sex Transm Dis	46	11	716-721		10.1097/OLQ.0000000000001057	31644499	#2129	Mark 2019	Exclusion reason: No reporting of MH outcomes;
Improving Treatment Adherence and Retention of HIV-Positive Women Through Behavioral Change Interventions Aimed at Their Male Partners: Protocol for a Prospective, Controlled Before-and-After Study.	Orlando S; Palla I; Ciccacci F; Triulzi I; Thole D; Sangaré HM; Marazzi MC; Nielsen-Saines K; Turchetti G; Palombi L	BACKGROUND: According to the World Health Organization, in 2018, 37.9 million people were living with HIV globally. More than two-thirds were residing in sub-Saharan Africa, where the HIV prevalence in the adult population (aged 15-49 years) was 3.9%. This population included 1.3 million pregnant women, of whom 82% had received antiretroviral therapy (ART) for the prevention of HIV mother-to-chil…	2021	Jan	JMIR Res Protoc	10	1	e19384		10.2196/19384	33492232	#2151	Orlando 2021	Exclusion reason: No reporting of MH outcomes;
The male factor: Outcomes from a cluster randomized field experiment with a couples-based HIV prevention intervention in a South African township.	Wechsberg WM; Zule WA; El-Bassel N; Doherty IA; Minnis AM; Novak SD; Myers B; Carney T	BACKGROUND: This study examined the effects of the Couples Health CoOp intervention on heavy drinking, condom use, and HIV incidence. METHODS: Thirty neighborhoods from one South African township were cluster randomized into three intervention arms: Couples Health CoOp (CHC), Women's Health CoOp/Men's Health CoOp (WHC/MHC), or a comparison arm. We recruited 290 men from informal drinking establis…	2016	Apr	Drug Alcohol Depend	161		307-15	ClinicalTrials.gov/NCT01121692	10.1016/j.drugalcdep.2016.02.017	26946991	#2171	Wechsberg 2016	Exclusion reason: Not Women's Health; Anvita Bhardwaj (2024-01-11 15:31:24)(Select): AUDIT recorded;
Promoting Partner Testing and Couples Testing through Secondary Distribution of HIV Self-Tests: A Randomized Clinical Trial.	Masters SH; Agot K; Obonyo B; Napierala Mavedzenge S; Maman S; Thirumurthy H	BACKGROUND: Achieving higher rates of partner HIV testing and couples testing among pregnant and postpartum women in sub-Saharan Africa is essential for the success of combination HIV prevention, including the prevention of mother-to-child transmission. We aimed to determine whether providing multiple HIV self-tests to pregnant and postpartum women for secondary distribution is more effective at …	2016	Nov	PLoS Med	13	11	e1002166	ClinicalTrials.gov/NCT02386215	10.1371/journal.pmed.1002166	27824882	#2177	Masters 2016	Exclusion reason: No reporting of MH outcomes;
Effectiveness of a package of postpartum family planning interventions on the uptake of contraceptive methods until twelve months postpartum in Burkina Faso and the Democratic Republic of Congo: the YAM DAABO study protocol.	Tran NT; Gaffield ME; Seuc A; Landoulsi S; Yamaego WME; Cuzin-Kihl A; Kouanda S; Thieba B; Mashinda D; Yodi R; Kiarie J; Reier S	BACKGROUND: Postpartum family planning (PPFP) information and services can prevent maternal and child morbidity and mortality in low-resource countries, where high unmet need for PPFP remains despite opportunities offered by routine postnatal care visits. This study aims to identify a package of PPFP interventions and determine its effectiveness on the uptake of contraceptive methods during the f…	2018	Jun	BMC Health Serv Res	18	1	439		10.1186/s12913-018-3199-2	29890982	#2190	Tran 2018	Exclusion reason: No reporting of MH outcomes;
Barriers, Facilitators, and Strategies to Improve Participation of a Couple-Based Intervention to Address Women's Antiretroviral Therapy Adherence in KwaZulu-Natal, South Africa.	Belus JM; Msimango LI; van Heerden A; Magidson JF; Bradley VD; Mdakane Y; van Rooyen H; Barnabas RV	BACKGROUND: Couple-based interventions (CBIs), despite strong efficacy in improving numerous HIV risk behaviors, are not widely available and have not been tested to improve women's antiretroviral therapy (ART) adherence. We examined barriers and facilitators to participation in a CBI based on cognitive behavioral couple therapy for women's ART adherence in KwaZulu-Natal, South Africa. METHODS: S…	2023	Feb	Int J Behav Med					10.1007/s12529-023-10160-7	36854871	#2212	Belus 2023	Exclusion reason: No reporting of MH outcomes;
Community Dialogue to Shift Social Norms and Enable Family Planning: An Evaluation of the Family Planning Results Initiative in Kenya.	Wegs C; Creanga AA; Galavotti C; Wamalwa E	INTRODUCTION: Use of family planning (FP) is powerfully shaped by social and gender norms, including the perceived acceptability of FP and gender roles that limit women's autonomy and restrict communication and decision-making between men and women. This study evaluated an intervention that catalyzed ongoing community dialogues about gender and FP in Siaya county, Nyanza Province, Kenya. Specific…	2016		PLoS One	11	4	e0153907		10.1371/journal.pone.0153907	27124177	#2219	Wegs 2016	Exclusion reason: No reporting of MH outcomes;
[Enhanced prenatal HIV couple oriented counselling session and couple communication about HIV (ANRS 12127 Prenahtest Trial)].	Plazy M; Orne-Gliemann J; Balestre E; Miric M; Darak S; Butsashvili M; Tchendjou P; Dabis F; Desgrées du Loû A	BACKGROUND: The Prenahtest study investigated the efficacy of a couple-oriented HIV counselling session (COC) in encouraging couple HIV counselling and testing, and improving intra-couple communication about sexual and reproductive health. We report here on the effect of COC on intra-couple communication about HIV. METHODS: Within this 4-country trial (India, Georgia, Dominican Republic and Camer…	2013	Aug	Rev Epidemiol Sante Publique	61	4	319-27		10.1016/j.respe.2013.02.013	23810627	#2238	Plazy 2013	Exclusion reason: No reporting of MH outcomes;
Male partner antenatal attendance and HIV testing in eastern Uganda: a randomized facility-based intervention trial.	Byamugisha R; Åstrøm AN; Ndeezi G; Karamagi CA; Tylleskär T; Tumwine JK	BACKGROUND: The objective of the study was to evaluate the effect of a written invitation letter to the spouses of new antenatal clinic attendees on attendance by couples and on male partner acceptance of HIV testing at subsequent antenatal clinic visits. METHODS: The trial was conducted with 1060 new attendees from October 2009 to February 2010 in an antenatal clinic at Mbale Regional Referral H…	2011	Sep	J Int AIDS Soc	14		43	ClinicalTrials.gov/NCT01144234	10.1186/1758-2652-14-43	21914207	#2258	Byamugisha 2011	Exclusion reason: No reporting of MH outcomes;
Primary HIV prevention in pregnant and lactating Ugandan women: A randomized trial.	Homsy J; King R; Bannink F; Namukwaya Z; Vittinghof E; Amone A; Ojok F; Rukundo G; Amama S; Etima J; Matovu J; Weissglas F; Ojom L; Atim P; Darbes L; Byamugisha J; Rutherford G; Katabira E; Fowler MG	BACKGROUND: The 'Primary HIV Prevention among Pregnant and Lactating Ugandan Women' (PRIMAL) study aimed to assess the effectiveness of an enhanced HIV counseling intervention for preventing HIV acquisition among HIV-uninfected mothers during pregnancy and throughout the breastfeeding period. METHODS: We conducted an unblinded randomized control trial between 22 February 2013 and 22 April 2016 to…	2019		PLoS One	14	2	e0212119	ClinicalTrials.gov/NCT01882998	10.1371/journal.pone.0212119	30802277	#2280	Homsy 2019	Exclusion reason: No reporting of MH outcomes;
Pathways for HIV Prevention Behaviors Following a Home-Based Couples Intervention for Pregnant Women and Male Partners in Kenya.	Hatcher AM; Darbes L; Kwena Z; Musoke PL; Rogers AJ; Owino G; Helova A; Anderson JL; Oyaro P; Bukusi EA; Turan JM	Pregnancy is a time of heightened HIV risk, but also a phase when a couple can prioritize family health. We conducted secondary analysis of a home-based intervention in rural Kenya to explore couple-level adherence to HIV prevention behaviors. The intervention included health education, relationship-building skills, and Couples HIV Testing and Counseling. Pregnant women were randomized to the int…	2020	Jul	AIDS Behav	24	7	2091-2100		10.1007/s10461-019-02774-4	31894444	#2287	Hatcher 2020	Exclusion reason: No reporting of MH outcomes;
Power and the association with relationship quality in South African couples: Implications for HIV/AIDS interventions.	Conroy AA; McGrath N; van Rooyen H; Hosegood V; Johnson MO; Fritz K; Marr A; Ngubane T; Darbes LA	INTRODUCTION: Power imbalances within sexual relationships have significant implications for HIV prevention in sub-Saharan Africa. Little is known about how power influences the quality of a relationship, which could be an important pathway leading to healthy behavior around HIV/AIDS. METHODS: This paper uses data from 448 heterosexual couples (896 individuals) in rural KwaZulu-Natal, South Afric…	2016	Mar	Soc Sci Med	153		1-11		10.1016/j.socscimed.2016.01.035	26859436	#2300	Conroy 2016	Exclusion reason: No reporting of MH outcomes;
Acceptability and feasibility of the CHARISMA counseling intervention to support women's use of pre-exposure prophylaxis: results of a pilot study.	Wilson EK; Wagner LD; Palanee-Phillips T; Roberts ST; Tolley EE; Mathebula F; Pascoe L; Lanham M; Wilcher R; Montgomery ET	BACKGROUND: Women may need or seek male partner approval to safely and consistently use oral antiretroviral pre-exposure prophylaxis (PrEP) or vaginal microbicides. We developed CHARISMA, a counseling intervention to support women's relationships and their ability to consistently use HIV prevention products. METHODS: In a pilot study with 95 female participants in Johannesburg, South Africa, lay …	2021	Mar	BMC Womens Health	21	1	126		10.1186/s12905-021-01262-z	33766006	#2311	Wilson 2021	Exclusion reason: No reporting of MH outcomes;
Evaluation of a gender synchronized family planning intervention for married couples in rural India: The CHARM2 cluster randomized control trial.	Raj A; Ghule M; Johns NE; Battala M; Begum S; Dixit A; Vaida F; Saggurti N; Silverman JG; Averbach S	BACKGROUND: Despite calls for gender transformative family planning interventions to increase male engagement and female reproductive agency, there is limited research involving rigorous evaluation of the integration of these approaches. CHARM2 (counseling Husbands and wives to Achieve Reproductive Health and Marital Equity) builds upon a prior three-session male engagement intervention by integr…	2022	Mar	EClinicalMedicine	45		101334	ClinicalTrials.gov/NCT03514914	10.1016/j.eclinm.2022.101334	35274093	#2323	Raj 2022	Exclusion reason: No reporting of MH outcomes;
Husbands' participation in prenatal care and breastfeeding self-efficacy in Iranian women: A randomized clinical trial.	Rabiepoor S; Khodaei A; Valizadeh R	Background: Self-efficacy is an important psychological and motivational factor for continuation of exclusive breastfeeding. This study aimed to examine the effect of husband participation on self-efficacy of breastfeeding in postpartum period. Methods: This study was a single-blind clinical trial (IRCT2014012115163N2) conducted on 66 pregnant women who referred to health centers of Urmia in 2014…	2019		Med J Islam Repub Iran	33		58		10.34171/mjiri.33.58	31456982	#2335	Rabiepoor 2019	Exclusion reason: No reporting of MH outcomes;
Dose spouses' coping skills promote qol and dyadic coping of menopausal women?	Yarelahi M; Karimi M; Asadollahi A	Lack of menopausal knowledge damages the quality of life (QoL) and couples' relationships. A new approach to prevent marital distress based upon stress and coping has introduced Couples Coping Enhancement Training (CCET). The present study assessed the effect of menopause care training using CCET approach on QoL and coping in menopausal women. This educational interventional study was conducted i…	2021	May-Jun	Women Health	61	5	431-439		10.1080/03630242.2021.1917478	33896402	#2347	Yarelahi 2021	Exclusion reason: Not Women's Health;
Assessing public-private reproductive health efforts to reach young married couples in rural Bangladesh.	Khatun M; Mahboob-E-Alam; Nazneen QN	Young married couples (YMC) in Bangladesh receive insufficient attention from service providers for reproductive health and family planning needs. The ACQUIRE Project, undertaken by EngenderHealth, Bangladesh, provides intervention for service providers, social and local leaders, and mothers-in-law as effective agents of channeling information to YMCs. EngenderHealth, in collaboration with the pu…	2011-2012		Int Q Community Health Educ	32	1	73-94		10.2190/IQ.32.1.g	22547498	#2350	Khatun 2011-2012	Exclusion reason: Not an intervention;
The Effect of Husbands' Education Regarding Menopausal Health on Marital Satisfaction of Their Wives.	Yoshany N; Morowatisharifabad MA; Mihanpour H; Bahri N; Jadgal KM	OBJECTIVES: Marital satisfaction has an important effect on people's mental health. Due to the increasing average age and life expectancy of Iranian women, obtaining knowledge about sexual aspects of post-menopause women for partners can improve their health and quality of life. This study aimed to determine the effect of education for the husbands regarding menopause on marital satisfaction of t…	2017	Apr	J Menopausal Med	23	1	15-24		10.6118/jmm.2017.23.1.15	28523255	#2356	Yoshany 2017	Exclusion reason: No reporting of MH outcomes;
Contraceptive discontinuation and switching among couples receiving integrated HIV and family planning services in Lusaka, Zambia.	Haddad L; Wall KM; Vwalika B; Khu NH; Brill I; Kilembe W; Stephenson R; Chomba E; Vwalika C; Tichacek A; Allen S	OBJECTIVE: To describe predictors of contraceptive method discontinuation and switching behaviours among HIV-positive couples receiving couples' voluntary HIV counselling and testing services in Lusaka, Zambia. DESIGN: Couples were randomized in a factorial design to two-family planning educational intervention videos, received comprehensive family planning services and were assessed every 3 mont…	2013	Oct	AIDS	27 Suppl 1	0 1	S93-103	ClinicalTrials.gov/NCT00067522	10.1097/QAD.0000000000000039	24088689	#2357	Haddad 2013	Exclusion reason: No reporting of MH outcomes;
Impact of long-term contraceptive promotion on incident pregnancy: a randomized controlled trial among HIV-positive couples in Lusaka, Zambia.	Wall KM; Vwalika B; Haddad L; Khu NH; Vwalika C; Kilembe W; Chomba E; Stephenson R; Kleinbaum D; Nizam A; Brill I; Tichacek A; Allen S	OBJECTIVES: To evaluate the impact of family planning promotion on incident pregnancy in a combined effort to address Prongs 1 and 2 of prevention of mother-to-child transmission of HIV. DESIGN: We conducted a factorial randomized controlled trial of 2 video-based interventions. METHODS: "Methods" and "Motivational" messages promoted long-term contraceptive use among 1060 couples with HIV in Lusa…	2013	May	J Acquir Immune Defic Syndr	63	1	86-95	ClinicalTrials.gov/NCT00067522	10.1097/QAI.0b013e31827ee19c	23202814	#2406	Wall 2013	Exclusion reason: No reporting of MH outcomes;
Low HIV incidence in pregnant and postpartum women receiving a community-based combination HIV prevention intervention in a high HIV incidence setting in South Africa.	Fatti G; Shaikh N; Jackson D; Goga A; Nachega JB; Eley B; Grimwood A	BACKGROUND: Young Southern African women have the highest HIV incidence globally. Pregnancy doubles the risk of HIV acquisition further, and maternal HIV acquisition contributes significantly to the paediatric HIV burden. Little data on combination HIV prevention interventions during pregnancy and lactation are available. We measured HIV incidence amongst pregnant and postpartum women receiving a…	2017		PLoS One	12	7	e0181691		10.1371/journal.pone.0181691	28750070	#2408	Fatti 2017	Exclusion reason: No reporting of MH outcomes;
Evaluating a couple-based intervention addressing sexual concerns for breast cancer survivors: study protocol for a randomized controlled trial.	Reese JB; Zimmaro LA; Lepore SJ; Sorice KA; Handorf E; Daly MB; Schover LR; Kashy D; Westbrook K; Porter LS	BACKGROUND: Sexual concerns are distressing for breast cancer survivors and interfere with their intimate relationships. This study evaluates the efficacy of a four-session couple-based intervention delivered via telephone, called Intimacy Enhancement (IE). The IE intervention is grounded in social cognitive theory and integrates evidence-based techniques from cognitive behavioral couple therapy …	2020	Feb	Trials	21	1	173	ClinicalTrials.gov/NCT03930797	10.1186/s13063-019-3975-2	32051002	#2508	Reese 2020	Exclusion reason: Not an intervention;
HIV knowledge and sexual risk behavior among pregnant couples in South Africa: the PartnerPlus project.	Villar-Loubet OM; Cook R; Chakhtoura N; Peltzer K; Weiss SM; Shikwane ME; Jones DL	In sub-Saharan Africa, 60 % of people living with HIV are women and most are of childbearing age. Alarmingly, seroconversion rates during pregnancy are high and increase as pregnancy progresses, highlighting the importance of increasing HIV-knowledge among pregnant women and their partners. This study compared sexual risk behavior, HIV knowledge and condom use pre- to post-partum among South Afri…	2013	Feb	AIDS Behav	17	2	479-87		10.1007/s10461-012-0360-5	23161209	#2510	Villar-Loubet 2013	Exclusion reason: No reporting of MH outcomes;
Facilitating inter-spousal communication for birth spacing--a feasibility study of Pakistani couples for policy implications.	Saleem S; Isa MA	OBJECTIVE: To test three practices introduced to couples for adaptation of a non-permanent modern method of family planning and the role that each partner played during the process. SETTING: Urban and sub-urban areas of Karachi, Lahore, and Quetta. METHODS: 'Behavioral trials' was conducted which is a formative research method in which researcher and participants negotiate behavior(s) that the pa…	2004	Apr	J Pak Med Assoc	54	4	182-6			15241994	#2519	Saleem 2004	Exclusion reason: Not Women's Health;
Impact of HIV Self-Test Distribution to Male Partners of ANC Clients: Results of a Randomized Controlled Trial in Kenya.	Gichangi A; Wambua J; Mutwiwa S; Njogu R; Bazant E; Wamicwe J; Wafula R; Vrana CJ; Stevens DR; Mudany M; Korte JE	BACKGROUND: In Kenya, HIV testing during first antenatal care (ANC) visit is a standard practice for pregnant women. Despite a policy promoting male partner testing in ANC, few male partners accompany their partners for HIV testing. We evaluated the impact of using oral HIV self-testing on HIV couples testing among ANC clients in Kenya and their male partners. METHODS: In a 3-arm randomized contr…	2018	Dec	J Acquir Immune Defic Syndr	79	4	467-473		10.1097/QAI.0000000000001838	30148731	#2550	Gichangi 2018	Exclusion reason: No reporting of MH outcomes;
Impact of postmenopausal vaginal discomfort on sex and relationships in Brazil: the CLOSER survey.	Pompei LM; Wender MCO; Kulak J Jr; Pires I; Suvarna Y; Nappi RE	OBJECTIVE: The CLOSER (CLarifying Vaginal Atrophy's Impact On SEx and Relationships) survey investigated how postmenopausal vaginal atrophy (VA) affects relationships between Brazilian women and male partners. METHODS: Postmenopausal women (age 55-65 years) with VA, and male partners of women with the condition, completed an online survey on the impact of VA and local estrogen treatment on intima…	2021	Dec	Climacteric	24	6	593-599		10.1080/13697137.2021.1908988	33899627	#2645	Pompei 2021	Exclusion reason: Not male/partner engagement ;
Influences on breast-feeding by lower-income women: an incentive-based, partner-supported educational program.	Sciacca JP; Phipps BL; Dube DA; Ratliff MI	OBJECTIVE: To determine the effects of a partner-supported, incentive-based educational program on rates and duration of breast-feeding among low-income women. DESIGN: Women who expressed a willingness to participate in the breast-feeding educational program were randomly assigned to one of two groups: an intervention group and a control group who received usual breast-feeding education. SETTING:…	1995	Mar	J Am Diet Assoc	95	3	323-8		10.1016/S0002-8223(95)00083-6	7860944	#2660	Sciacca 1995	Exclusion reason: No reporting of MH outcomes;
Comparing couples' and individual voluntary counseling and testing for HIV at antenatal clinics in Tanzania: a randomized trial.	Becker S; Mlay R; Schwandt HM; Lyamuya E	Voluntary counseling and testing (VCT) for couples (CVCT) is an important HIV-prevention effort in sub-Saharan Africa where a substantial proportion of HIV transmission occurs within stable partnerships. This study aimed to determine the acceptance and effectiveness of CVCT as compared to individual VCT (IVCT). 1,521 women attending three antenatal clinics in Dar es Salaam were randomized to rece…	2010	Jun	AIDS Behav	14	3	558-66		10.1007/s10461-009-9607-1	19763813	#2667	Becker 2010	Exclusion reason: No reporting of MH outcomes;
Intervening with couples: assessing contraceptive outcomes in a randomized pregnancy and HIV/STD risk reduction intervention trial.	Kraft JM; Harvey SM; Thorburn S; Henderson JT; Posner SF; Galavotti C	PURPOSE: This study assessed the contraceptive outcomes of the Partners Against Risk-Taking: A Networking, Evaluation and Research Study (PARTNERS). The PARTNERS project developed and evaluated a 3-session intervention to help young women and their male partners reduce their risk for unintended pregnancies, and HIV and other STDs. METHODS: Participating couples were randomly assigned to the 3-ses…	2007	Jan-Feb	Womens Health Issues	17	1	52-60		10.1016/j.whi.2006.10.006	17321948	#2673	Kraft 2007	Exclusion reason: not LMIC;
Addition of HIV self-test kits to partner notification services to increase HIV testing of male partners of pregnant women in Zambia: two parallel randomised trials.	Mutale W; Freeborn K; Graybill LA; Lusaka MM; Mollan KR; Mweemba O; Kasaro M; Lungu R; Kumwenda A; Saidi F; Powers KA; Maman S; Rosenberg NE; Chi BH	BACKGROUND: Testing men for HIV during their partner's pregnancy can guide couples-based HIV prevention and treatment, but testing rates remain low. We investigated a combination approach, using evidence-based strategies, to increase HIV testing in male partners of HIV-positive and HIV-negative pregnant women. METHODS: We did two parallel, unmasked randomised trials, enrolling pregnant women who …	2021	Dec	Lancet Glob Health	9	12	e1719-e1729	ClinicalTrials.gov/NCT04124536	10.1016/S2214-109X(21)00393-4	34735862	#2749	Mutale 2021	Exclusion reason: No reporting of MH outcomes;
Does Spousal Support Can Increase the Women's Physical Activity?	Rezaee H PhD Candidate; Amidi Mazaheri M PhD	BACKGROUND: Numerous benefits of physical activity are well-known for the prevention and treatment of various diseases such as diabetes, cardiovascular disease, obesity, and cancers. However, the status of physical activities among women remains noticeably less than the recommended level. Considering the importance of the spouses' participation in the promotion of women's health, this study exami…	2017	Apr	Int J Community Based Nurs Midwifery	5	2	196-204			28409173	#2758	RezaeeHPhDCandidate 2017	Exclusion reason: No reporting of MH outcomes;
Relationship Gender Equality and Couples' Uptake of Oral Human Immunodeficiency Virus Self-Testing Kits Delivered by Pregnant Women in Kenya.	Vrana-Diaz CJ; Korte JE; Gebregziabher M; Richey L; Selassie A; Sweat M; Gichangi A	BACKGROUND: Higher gender equality is associated with many human immunodeficiency virus (HIV) preventive behaviors, including HIV testing. HIV self-testing is a relatively new testing technology that could assist with HIV prevention. However, there are no studies examining gender equality and HIV self-testing. We examined the associations between gender equality and couples' uptake of HIV self-te…	2019	Sep	Sex Transm Dis	46	9	588-593		10.1097/OLQ.0000000000001037	31415040	#2808	Vrana-Diaz 2019	Exclusion reason: No reporting of MH outcomes;
Birth control necessary to limit family size in tribal couples with aberrant heterosis of G-6-PD deficiency and sickle cell disorders in India: an urgency of creating awareness and imparting genetic counseling.	Balgir RS	OBJECTIVES: (i) To study the outcome of ignorance and lack of awareness about sickle cell disease and G-6-PD deficiency among Dhelki Kharia tribal families of Orissa, and (ii) to study the reproductive output in relation to clinical genetics and patho-physiological implications. METHODOLOGY: A random genetic study of screening for hemoglobinopathies and G-6-PD deficiency among Dhelki Kharia triba…	2010	Jun	J Assoc Physicians India	58		357-62			21125776	#2829	Balgir 2010	Exclusion reason: No reporting of MH outcomes;
Uptake of Home-Based Syphilis and Human Immunodeficiency Virus Testing Among Male Partners of Pregnant Women in Western Kenya.	Mark J; Kinuthia J; Roxby AC; Krakowiak D; Osoti A; Richardson BA; Gone MA; Asila V; Parikh S; Farquhar C	BACKGROUND: Few men are tested for syphilis or human immunodeficiency virus (HIV) during their partner's pregnancy, a high-risk period for HIV and syphilis transmission. Offering home-based rapid testing of syphilis to couples during pregnancy can support prevention efforts to reduce transmission of sexually transmitted diseases and adverse pregnancy outcomes. METHODS: We assessed men's uptake of…	2017	Sep	Sex Transm Dis	44	9	533-538		10.1097/OLQ.0000000000000649	28809770	#2866	Mark 2017	Exclusion reason: Not Women's Health;
Study protocol of "Our Choice": a randomized controlled trial of the integration of safer conception counseling to transform HIV family planning services in Uganda.	Goggin K; Hurley EA; Beyeza-Kashesya J; Gwokyalya V; Finocchario-Kessler S; Birungi J; Mindry D; Wanyenze RK; Wagner GJ	BACKGROUND: About 40% of HIV-positive women in sub-Saharan Africa become pregnant post-diagnosis. Despite about half of their pregnancies being planned, safer conception methods (SCM) are underutilized among serodiscordant couples, partially due to the fact that safer conception counseling (SCC) has not been integrated into routine HIV family planning (FP) services. METHODS: Our Choice is a compr…	2018	Aug	Implement Sci	13	1	110	ClinicalTrials.gov/NCT03167879	10.1186/s13012-018-0793-y	30107843	#2898	Goggin 2018	Exclusion reason: Not an intervention;
Home visits during pregnancy enhance male partner HIV counselling and testing in Kenya: a randomized clinical trial.	Osoti AO; John-Stewart G; Kiarie J; Richardson B; Kinuthia J; Krakowiak D; Farquhar C	BACKGROUND: HIV testing male partners of pregnant women may decrease HIV transmission to women and promote uptake of prevention of mother-to-child HIV transmission (PMTCT) interventions. However, it has been difficult to access male partners in antenatal care (ANC) clinics. We hypothesized that home visits to offer HIV testing to partners of women attending ANC would increase partner HIV testing.…	2014	Jan	AIDS	28	1	95-103	ClinicalTrials.gov/NCT01620073	10.1097/QAD.0000000000000023	23942059	#2917	Osoti 2014	Exclusion reason: No reporting of MH outcomes;
Fathers as supporters for improved exclusive breastfeeding in Viet Nam.	Bich TH; Hoa DT; Målqvist M	To determine the extent of exclusive breastfeeding practices among mothers of 4 and 6 month old infants whose fathers received breastfeeding education materials and counseling services. A quasi-experimental design was used. At the baseline, 251 and 241 couples were recruited into the intervention and control sites respectively. Fathers in the intervention area received breastfeeding education mat…	2014	Aug	Matern Child Health J	18	6	1444-53		10.1007/s10995-013-1384-9	24162509	#2940	Bich 2014	Exclusion reason: No reporting of MH outcomes;
Effect of Sexual Education on Sexual Function of Iranian Couples During Pregnancy: A Quasi Experimental Study.	Heidari M; Aminshokravi F; Zayeri F; Azin SA	BACKGROUND: The aim of this study was to evaluate the impact of husbands' participation in sexual education on sexual function during pregnancy. METHODS: This quasi experimental study was conducted on 123 couples who were divided in two intervention (A: couples, B: pregnant women) and one control (C) groups. Group A couples received sex education, Group B women received sex education without thei…	2018	Jan-Mar	J Reprod Infertil	19	1	39-48			29850446	#2976	Heidari 2018	Exclusion reason: No reporting of MH outcomes;
Use of "Strengthening Our Vows" Video Intervention to Encourage Negotiated Explicit Sexual Agreements in Zambian Heterosexual HIV Seroconcordant-Negative Couples.	Sharkey T; Parker R; Wall KM; Malama K; Pappas-DeLuca K; Tichacek A; Peeling R; Kilembe W; Inambao M; Allen S	Negotiating sexual agreements in combination with couples' voluntary HIV counseling and testing (CVCT) may help further reduce HIV transmission in Zambian concordant HIV-negative couples (CNC). Though CVCT has been shown to reduce HIV transmission in CNC by 47%, approximately half of residual infections occur in this group. We developed a "Strengthening Our Vows" video session to foster communica…	2023	Apr	Arch Sex Behav				ClinicalTrials.gov/NCT02744586	10.1007/s10508-023-02590-x	37024634	#2977	Sharkey 2023	Exclusion reason: No reporting of MH outcomes;
Maternal versus child risk and the development of parent-child and family relationships in five high-risk populations.	Feldman R	Individual, dyadic, and triadic influences on the development of the family system were examined in the context of developmental risk. Participants were 145 couples and their 4-month-old first-born child in six groups: controls, three mother-risk groups (depressed, anxious, comorbid), and two infant-risk groups (preterm, intrauterine growth retardation). Dyadic and triadic interactions were obser…	2007	Spring	Dev Psychopathol	19	2	293-312		10.1017/S0954579407070150	17459172	#3029	Feldman 2007	Exclusion reason: not LMIC;
Effect of counseling on sexual function and behavior in postmenopausal women and their spouses: a randomized, controlled trial (RCT) study.	Tiznobek A; Mirmolaei ST; Momenimovahed Z; Kazemnejad A; Taheri S	Sexual dysfunction is present the most important problem among menopausal women and thus counseling may have a major role for improving menopausal sexual state in this population. We aimed to assess effects of counseling on sexual function of menopause women and their spouses. An interventional trial study was performed on 120 consecutive Iranian couples (menopause women and their spouses) who we…	2017	Sep	Prz Menopauzalny	16	3	99-103		10.5114/pm.2017.70587	29507576	#3050	Tiznobek 2017	Exclusion reason: No reporting of MH outcomes;
Comparing the effect of face-to-face education and using educational films on couples' sexual dysfunction during pregnancy.	Mohammadi M; Khani M	BACKGROUND: Pregnancy is a special period in a woman's life during which physical, mental, social, and cultural changes would affect sexual desires during this period. The present study was conducted to compare the effect of face-to-face education and using educational films on the sexual dysfunction in couples. MATERIALS AND METHODS: The present study was a semi-experimental research. Study popu…	2021		J Educ Health Promot	10		335		10.4103/jehp.jehp_1535_20	34761021	#3092	Mohammadi 2021	Exclusion reason: No reporting of MH outcomes;
Body Image, Sexual Function, and Sexual Satisfaction Among Couples Before and After Gynecologic Cosmetic Surgery.	Eftekhar T; Hajibabaei M; Veisi F; Ghanbari Z; Montazeri A	Objective: This study aimed to compare women's body image, sexual function and satisfaction before and after gynecologic cosmetic surgery. The study also aimed to assess women husband's sexual satisfaction. Materials and methods: This was a pretest-posttest study. A sample of 50 women attending the pelvic floor clinic of Tehran University of Medical Sciences for gynecologic cosmetic surgery was e…	2021	Dec	J Family Reprod Health	15	4	252-257		10.18502/jfrh.v15i4.7892	35340795	#3095	Eftekhar 2021	Exclusion reason: No reporting of MH outcomes;
Maximizing the impact of HIV prevention efforts: interventions for couples.	Medley A; Baggaley R; Bachanas P; Cohen M; Shaffer N; Lo YR	Despite efforts to increase access to HIV testing and counseling services, population coverage remains low. As a result, many people in sub-Saharan Africa do not know their own HIV status or the status of their sex partner(s). Recent evidence, however, indicates that as many as half of HIV-positive individuals in ongoing sexual relationships have an HIV-negative partner and that a significant pro…	2013		AIDS Care	25	12	1569-80		10.1080/09540121.2013.793269	23656251	#3096	Medley 2013	Exclusion reason: No reporting of MH outcomes;
Group therapy processes and treatment outcomes in 2 couple-focused group interventions for breast cancer patients.	Manne SL; Kashy D; Siegel SD; Heckman CJ	BACKGROUND: There has been little attention paid to the role of therapeutic processes in group therapy outcomes for cancer patients participating in group. The goal was to evaluate the contribution of 3 group processes-group climate (conflict, engagement, and avoidance) working alliance and therapeutic realizations-to the outcomes of 2 couple-focused approaches to group treatment. METHODS: Three …	2017	Dec	Psychooncology	26	12	2175-2185		10.1002/pon.4323	27885746	#3143	Manne 2017	Exclusion reason: not LMIC;
Impact of a Face-To-Face Versus Smartphone App Versus Combined Breastfeeding Intervention Targeting Fathers: Randomized Controlled Trial.	Scott JA; Burns SK; Hauck YL; Giglia RC; Jorgensen AM; White BK; Martin A; Robinson S; Dhaliwal SS; Binns CW; Maycock BR	BACKGROUND: Despite the recognized health and economic benefits of exclusive breastfeeding, few Australian infants are exclusively breastfed beyond 5 months of age. Social support for breastfeeding, in particular the support of an infant's father, has been identified as a crucial element for successful breastfeeding. OBJECTIVE: The objective of this study was to determine the effectiveness of var…	2021	Apr	JMIR Pediatr Parent	4	2	e24579		10.2196/24579	33843604	#3168	Scott 2021	Exclusion reason: not LMIC;
Qualitative assessment of knowledge transfer regarding preterm birth in Malawi following the implementation of targeted health messages over 3 years.	Antony KM; Levison J; Suter MA; Raine S; Chiudzu G; Phiri H; Sclafani J; Belfort M; Kazembe P; Aagaard KM	BACKGROUND: In 2012, we performed a needs assessment and gap analysis to qualitatively assess providers' and patients' knowledge and perceptions regarding preterm birth (PTB). During the study, we identified knowledge gaps surrounding methods to reduce the risk of occurrence of PTB and management options if preterm labor/birth occur. We targeted health messages toward these gaps. The objective of…	2019		Int J Womens Health	11		75-95		10.2147/IJWH.S185199	30774452	#3221	Antony 2019	Exclusion reason: No reporting of MH outcomes;
Protocol for cluster randomized evaluation of reaching married adolescents - a gender-synchronized intervention to increase modern contraceptive use among married adolescent girls and young women and their husbands in Niger.	Challa S; DeLong SM; Carter N; Johns N; Shakya H; Boyce SC; Vera-Monroy R; Aliou S; Ibrahima FA; Brooks MI; Corneliess C; Moodie C; Nouhou AM; Souley I; Raj A; Silverman JG	BACKGROUND: Early marriage and early childbearing are highly prevalent in Niger with 75% of girls married before age 18 years and 42% of girls giving birth between ages 15 and 18 years. In 2012, only 7% of all 15-19-year-old married adolescents (male and female) reported use of a modern contraceptive method with barriers including misinformation, and social norms unsupportive of contraception. To…	2019	Dec	Reprod Health	16	1	180	ClinicalTrials.gov/NCT03226730	10.1186/s12978-019-0841-3	31852538	#3309	Challa 2019	Exclusion reason: No reporting of MH outcomes;
Android Application Model of "Suami Siaga Plus" as an Innovation in Birth Preparedness and Complication Readiness (BP/CR) Intervention.	Santoso HYD; Supriyana S; Bahiyatun B; Widyawati MN; Fatmasari D; Sudiyono S; Widyastari DA; Sinaga DM	Objective: WHO recommends Mobile health, a practice of medicine and public health supported by mobile devices, to improve community health status and change people's behavior for the health purposes. The present study sought to examine the effectiveness of the android application program of Suami Siaga Plus in increasing husband's scores in birth preparedness and complication readiness (BP/CR) in…	2017	Mar	J Family Reprod Health	11	1	30-36			29114266	#3407	SantosoHYD 2017	Exclusion reason: No reporting of MH outcomes;
The effect of relaxation techniques to ease the stress in infertile women.	Valiani M; Abediyan S; Ahmadi SM; Pahlavanzadeh S; Hassanzadeh A	BACKGROUND: Infertility causes psychological and emotional tension in the couples and makes severe stress on infertile men and women. Relaxation technique is one of the methods that reduces the stress and can balance the human's emotions. This study aimed to determine the effect of relaxation on the infertile women's stress score. METHODS: This was a semi-experimental and clinical trial study. Pa…	2010	Fall	Iran J Nurs Midwifery Res	15	4	259-64			22049291	#3568	Valiani 2010	Exclusion reason: Not male/partner engagement ;
The effect of couple supportive counseling on self-efficacy in women with insulin-treated gestational diabetes: A randomized clinical trial.	Rostampour S; Erfanian Araghvanian F; Kordi M; Akhlaghi F; Asghari Nekah SM; Shakeri MT	BACKGROUND: Gestational diabetes is the most common medical complication and a common metabolic disorder during pregnancy. Increasing people's self-efficacy is one of the best ways to control this disease. As there is a lag of intervention in this regard, the purpose of this study was to determine the effect of couple supportive counseling on self-efficacy in women with insulin-treated gestationa…	2023		J Educ Health Promot	12		56		10.4103/jehp.jehp_1064_21	37113440	#3660	Rostampour 2023	Exclusion reason: No reporting of MH outcomes;
Impact of Husbands' Participation in Antenatal Health Education Services on Maternal Health Knowledge	Mullany, BC; Lakhey, B; Shrestha, D; Hindin, MJ; Becker, S	Introduction: A randomized controlled trial was designed to test the impact of involving husbands in antenatal health education on women's maternal health knowledge.Methods: Total 442 women receiving antenatal services at a hospital in Kathmandu, Nepal were randomized into three groups: women who attended education sessions with their husbands, women who attended education sessions alone, and wom…	2009		JOURNAL OF NEPAL MEDICAL ASSOCIATION	48	1	28-34	WOS:000268177500007			#3749	Mullany 2009	Exclusion reason: No reporting of MH outcomes;
Official invitation letters are highly effective to increase male partner participation in antenatal care services in Mbeya Region, Tanzania	Jefferys, L; Nchimbi, P; Mbezi, P; Sewangi, J; Theuring, S		2015		TROPICAL MEDICINE & INTERNATIONAL HEALTH	20		86-86	WOS:000360758800209			#3782	Jefferys 2015	Exclusion reason: No reporting of MH outcomes;
Role of male partner involvement in ART retention and adherence in Malawi's Option B plus program	Wesevich, A; Mtande, T; Saidi, F; Cromwell, E; Tweya, H; Hosseinipour, M; Hoffman, I; Miller, WC; Rosenberg, NE	Malawi's Option B+ program provides all HIV-infected pregnant women free lifelong antiretroviral therapy (ART), but challenges remain regarding retention and ART adherence, potentially due to male partner barriers. We explored relationships between male partner involvement and Option B+ retention and adherence. In 2014, a randomized controlled trial in Malawi compared male recruitment strategies …	2017		AIDS CARE-PSYCHOLOGICAL AND SOCIO-MEDICAL ASPECTS OF AIDS/HIV	29	11	1417-1425	WOS:000413808300013	10.1080/09540121.2017.1308464		#3969	Wesevich 2017	Exclusion reason: No reporting of MH outcomes;
Male engagement as a strategy to improve utilization and community-based delivery of maternal, newborn and child health services: evidence from an intervention in Odisha, India	Fotso, JC; Higgins-Steele, A; Mohanty, S	Background: In response to persistently poor levels of maternal, newborn and child health (MNCH) in rural India, the National Rural Health Mission (NRHM) was launched to support the provision of accessible, affordable and quality health care in deprived and underserved communities. The Accredited Social Health Activists (ASHAs), local women, are trained as health promoters to generate demand for,…	2015		BMC HEALTH SERVICES RESEARCH	15			WOS:000367517000004	10.1186/1472-6963-15-S1-S5		#3972	Fotso 2015	Exclusion reason: No reporting of MH outcomes;
Males' perceptions and practices towards maternity care in rural southeast Nigeria: Policy implication of participatory action research for safe motherhood	Eze, II; Ossai, EN; Akamike, IC; Okedo-Alex, IN; Ogbonnaya, LU; Uneke, CJ	IntroductionHigh maternal death is attributable to developing countries' health systems and sociocultural factors This study assessed the effect of participatory-action research on males' perception and practice towards maternity care and safe motherhood in rural southeast Nigeria. MethodsA pre-post-intervention study design was employed to study 396 male partners of pregnant women selected throu…	2023		PLOS ONE	18	3		WOS:000987427300001	10.1371/journal.pone.0282469		#4061	Eze 2023	Exclusion reason: No reporting of MH outcomes;
Effectiveness of couple education and counseling on knowledge, attitude and uptake of cervical cancer screening service among women of child bearing age in Southern Ethiopia: A cluster randomized trial protocol	Ayanto, SY; Belachew, T; Wordofa, MA	Background Cervical cancer occurred nearly in 570 000 women and 311 000 women died from the disease worldwide in 2018. Of the new cases diagnosed globally in 2012, approximately 85% of the burden took place in low- and middle-income countries. Human Papilloma virus is the necessary cause for the development of cervical cancer and the majority of these infections resolves naturally but progress to…	2022		PLOS ONE	17	7		WOS:000911392100091	10.1371/journal.pone.0270663		#4247	Ayanto 2022	Exclusion reason: No reporting of MH outcomes;
Engaging men in maternal, infant and young child nutrition in rural Tanzania: Outcomes from a cluster randomized control trial and qualitative study	Rothstein, JD; Klemm, RDW; Kang, YH; Niyeha, D; Smith, E; Nordhagen, S	There is growing recognition that engaging men in maternal, infant and young child nutrition (MIYCN) interventions can benefit child health and disrupt harmful gender norms. We conducted a cluster-randomized controlled trial in Tanzania, which engaged men and women in behaviour change via mobile messaging (short message service [SMS]) and traditional interpersonal communication (IPC), separately …	2023		MATERNAL AND CHILD NUTRITION	19	2		WOS:000894554000001	10.1111/mcn.13460		#4264	Rothstein 2023	Exclusion reason: No reporting of MH outcomes;
Engagement of Husbands in a Maternal Nutrition Program Substantially Contributed to Greater Intake of Micronutrient Supplements and Dietary Diversity during Pregnancy: Results of a Cluster-Randomized Program Evaluation in Bangladesh	Nguyen, PH; Frongillo, EA; Sanghvi, T; Wable, G; Mahmud, Z; Tran, LM; Aktar, B; Afsana, K; Alayon, S; Ruel, MT; Menon, P	Background: Although husbands may provide support during pregnancy, limited evidence exists on how to promote husbands' engagement and what impact it has. Alive & Thrive integrated nutrition-focused interventions, targeting both wives and husbands, through an existing Maternal, Neonatal, and Child Health (MNCH) platform in Bangladesh.Objectives: We evaluated 1) the impact of a nutrition-focused M…	2018		JOURNAL OF NUTRITION	148	8	1352-1363	WOS:000441347500019	10.1093/jn/nxy090		#4357	Nguyen 2018	Exclusion reason: No reporting of MH outcomes;
Male Partner Linkage to Clinic-Based Services for Sexually Transmitted Infections and Human Immunodeficiency Virus Services Following Couple Home-Based Education and Testing	Widdice, LE; Hsieh, YH; Silver, B; Barnes, M; Barnes, P; Gaydos, CA	Background Home-based human immunodeficiency virus (HIV) testing and education has increased HIV test uptake and access to health services among men. We studied how a home-based antenatal intervention influenced male partner utilization of clinic-based HIV and sexually transmitted infection (STI) services, linkage to HIV care and medical circumcision.Methods We conducted a secondary analysis with…	2019		SEXUALLY TRANSMITTED DISEASES	46	11	723-727	WOS:000505194100005	10.1097/OLQ.0000000000001057		#4574	Widdice 2019	Exclusion reason: No reporting of MH outcomes;
The Effect of an Educational Intervention with Spouse's Participation on Food Intake of Pregnant Females: A Randomized Controlled Trial	Asiabar, AK; Shokravi, FA; Hajifaraji, M; Zayeri, F	Background: Spouses can influence their wife's health during pregnancy. However, dietary intake comprised of high value nutrition in addition to spouses' participation during pregnancy is an important aspect of female's health, which has been widely neglected.Objectives: This study aimed at evaluating the effectiveness of educational programs with spouse's participation on dietary during pregnanc…	2018		IRANIAN RED CRESCENT MEDICAL JOURNAL	20			WOS:000450783600010	10.5812/ircmj.55954		#4586	Asiabar 2018	Exclusion reason: No reporting of MH outcomes;
Male Partner Engagement in Family Planning SMS Conversations at Kenyan Health Clinics	Assoc Comp Machinery; Perrier, T; Harrington, EK; Ronen, K; Matemo, D; Kinuthia, J; John-Stewart, G; Anderson, R; Unger, JA	Maternal health outreach and engagement is a common goal of mobile health (mHealth) projects for development. Male partners of pregnant and postpartum women are known to be important influences on their health behavior. This paper presents a novel extension to previous HCI4D research by exploring how to engage male partners in SMS-based family planning conversations. First, we explore design cons…	2018		PROCEEDINGS OF THE 1ST ACM SIGCAS CONFERENCE ON COMPUTING AND SUSTAINABLE SOCIETIES (COMPASS 2018)				WOS:000455345900003	10.1145/3209811.3209857		#4590	AssocCompMachinery 2018	Exclusion reason: No reporting of MH outcomes;
An evaluation of the "Con Amor Aprendemos" cervical cancer education intervention for Latino couples in El Salvador	Flowers, LC; Kirsch, LJ; Escoffery, C		2014		CANCER EPIDEMIOLOGY BIOMARKERS & PREVENTION	23	11		WOS:000359846600039	10.1158/1538-7755.DISP13-A52		#4645	Flowers 2014	Exclusion reason: No reporting of MH outcomes;
Increasing Contraceptive Use Among Young Married Couples in Bihar, India: Evidence From a Decade o Implementation o the PRACHAR Project	Subramanian, L; Simon, C; Daniel, EE	Background: Evidence on effective behavior change programming for sexual and reproductive health among married youth aged 15-24 in developing countries is lacking. To address this gap, we examined monitoring, evaluation, and special study data from the Promoting Change in Reproductive Behavior of Adolescents (PRACHAR) Project, which was implemented between 2001 and 2012 in Bihar, India, over 3 ph…	2018		GLOBAL HEALTH-SCIENCE AND PRACTICE	6	2	328-342	WOS:000437473800013	10.9745/GHSP-D-17-00440		#4673	Subramanian 2018	Exclusion reason: No reporting of MH outcomes;
CHARM, a gender equity and family planning intervention for men and couples in rural India: protocol for the cluster randomized controlled trial evaluation	Yore, J; Dasgupta, A; Ghule, M; Battala, M; Nair, S; Silverman, J; Saggurti, N; Balaiah, D; Raj, A	Background: Globally, 41 % of all pregnancies are unintended, increasing risk for unsafe abortion, miscarriage and maternal and child morbidities and mortality. One in four pregnancies in India (3.3 million pregnancies, annually) are unintended; 2/3 of these occur in the context of no modern contraceptive use. In addition, no contraceptive use until desired number and sex composition of children …	2016		REPRODUCTIVE HEALTH	13			WOS:000370591600001	10.1186/s12978-016-0122-3		#4745	Yore 2016	Exclusion reason: Not an intervention;
Patient and Provider Satisfaction With a Comprehensive Strategy to Improve Prevention of Mother-to-Child HIV Transmission Services in Rural Nigeria	Boehmer, A; Audet, CM; Blevins, M; Gebi, UI; Wester, CW; Vermund, SH; Aliyu, MH	Background: High mother-to-child HIV transmission rates in Nigeria are coupled with a critical shortage of trained health personnel, dearth of infrastructure, and low levels of male involvement in HIV care. This study evaluated maternal and provider satisfaction with services for prevention of mother-to-child transmission within the context of an implementation science cluster-randomized trial th…	2016		JAIDS-JOURNAL OF ACQUIRED IMMUNE DEFICIENCY SYNDROMES	72		S117-S123	WOS:000385275100004	10.1097/QAI.0000000000001058		#4786	Boehmer 2016	Exclusion reason: No reporting of MH outcomes;
Does Spousal Engagement Improve Cervical Cancer Screening Discussions and Uptake? Lessons from a Before-After Study in a Rural Nigerian Community	Okedo-Alex, IN; Akamike, IC; Uneke, CJ	Background. This study determined spousal involvement and the effect of community-based spousal engagement on cervical cancer screening-related discussions and uptake in a rural Nigerian community. Methods. A before-after mixed methods study was conducted among 245 married men in a rural Nigerian community. Spousal engagement involved advocacy to men groups, awareness creation, and monthly meetin…	2021		JOURNAL OF HEALTH CARE FOR THE POOR AND UNDERSERVED	32	3	1566-1583	WOS:000686341700041			#4831	Okedo-Alex 2021	Exclusion reason: No reporting of MH outcomes;
Regular Women?s use of family planning services: An experiment on the husband?s involvement	D'Exelle, B; Ringdal, C	Despite the increased availability of family planning services (FPS) in low-income countries, their use remains low, especially in rural sub-Saharan Africa. To investigate to what extent this is explained by the husband's involvement in the decision process, we use an experiment in rural Tanzania in which couples choose between two payments, one being conditional on attending a family planning me…	2022		JOURNAL OF DEVELOPMENT ECONOMICS	158			WOS:000822909300002	10.1016/j.jdeveco.2022.102915		#5112	D'Exelle 2022	Exclusion reason: No reporting of MH outcomes;
Establishing family foundations: Intervention effects on coparenting, parent/infant well-being, and parent-child relations	Feinberg, ME; Kan, ML	This study investigated the ability of a theoretically driven, psychosocial prevention program implemented through childbirth education programs to enhance the coparental relationship, parental mental health, the parent-child relationship, and infant emotional and physiological regulation. A sample of 169 heterosexual, adult couples who were expecting their 1st child was randomized to interventio…	2008		JOURNAL OF FAMILY PSYCHOLOGY	22	2	253-263	WOS:000254902800008	10.1037/0893-3200.22.2.253		#5190	Feinberg 2008	Exclusion reason: not LMIC;
Reducing inequities in maternal and child health in rural Guatemala through the CBIO plus Approach of Curamericas: 9. Key stakeholder perspectives on strengthening the CBIO plus Approach	Lambden, J; Martin, S; Valdez, M; Stollak, I; Westgate, CC; Perry, HB	BackgroundCommunity-based health interventions have been an integral part of recent health gains globally. An innovative approach to delivering community health care combines the Census-Based, Impact-Oriented (CBIO) Approach with Care Groups and Community Birthing Centers called Casas Maternas Rurales. CBIO+ was adopted by Curamericas/Guatemala in its Maternal and Child Health Project, 2011-2015.…	2023		INTERNATIONAL JOURNAL FOR EQUITY IN HEALTH	21	SUPPL 2		WOS:000941375600010	10.1186/s12939-022-01761-x		#5390	Lambden 2023	Exclusion reason: No reporting of MH outcomes;
Female and male partner perspectives on placebo Multipurpose Prevention Technologies (MPTs) used by women in the TRIO study in South Africa and Kenya	Wagner, LD; Minnis, AM; Shea, J; Agot, K; Ahmed, K; van der Straten, A	BackgroundMale partner awareness and acceptance of microbicide and family planning product use has been shown to increase women's own acceptance and adherence of a product. However, little is known about preferences regarding potential Multipurpose Prevention Technology (MPT) product delivery forms. As part of the TRIO study, men's reactions to their female partner's TRIO product use and comparis…	2022		PLOS ONE	17	5		WOS:000868164600002	10.1371/journal.pone.0265303		#5574	Wagner 2022	Exclusion reason: Not an intervention;
Home-Based HIV Testing Among Pregnant Couples Increases Partner Testing and Identification of Serodiscordant Partnerships	Krakowiak, D; Kinuthia, J; Osoti, AO; Asila, V; Gone, MA; Mark, J; Betz, B; Parikh, S; Sharma, M; Barnabas, R; Farquhar, C	Introduction: Male partner HIV testing has been recognized as an important component of prevention of mother-to-child HIV transmission. Scheduled home-based couple HIV testing may be an effective strategy to reach men.Methods: Women attending their first antenatal visit at Kisumu County Hospital in Kenya were randomized to home-based education and HIV testing within 2 weeks of enrollment (HOPE) o…	2016		JAIDS-JOURNAL OF ACQUIRED IMMUNE DEFICIENCY SYNDROMES	72		S167-S173	WOS:000385275100011	10.1097/QAI.0000000000001053		#5833	Krakowiak 2016	Exclusion reason: No reporting of MH outcomes;
Impact of Sumadhur intervention on fertility and family planning decision-making norms: a mixed methods study	Mitchell, A; Puri, MC; Dahal, M; Cornell, A; Upadhyay, UD; Diamond-Smith, NG	BackgroundMindful of social norms shaping health among women pressured to prove early fertility in Nepal, a bi-national research team developed and piloted a 4-month intervention engaging household triads (newly married women, their husbands, and mothers-in-law) toward advancing gender equity, personal agency, and reproductive health. This study evaluates the impact on family planning and fertili…	2023		REPRODUCTIVE HEALTH	20	1		WOS:000993486500001	10.1186/s12978-023-01619-7		#6359	Mitchell 2023	Exclusion reason: No reporting of MH outcomes;
Dads as breastfeeding advocates: Results from a randomized controlled trial of an educational intervention	Wolfberg, AJ; Michels, KB; Shields, W; O'Campo, P; Bronner, Y; Bienstock, J	Objective: Recognizing that an expectant father may influence a mother's decision to breast- or formula-feed, we tested the effectiveness of a simple, educational intervention that was designed to encourage fathers to advocate for breastfeeding and to assist his partner if she chooses to breastfeed.Study design: We conducted a randomized controlled trial in which expectant fathers (n = 59) were a…	2004		AMERICAN JOURNAL OF OBSTETRICS AND GYNECOLOGY	191	3	708-712	WOS:000224326600005	10.1016/j.ajog.2004.05.019		#6372	Wolfberg 2004	Exclusion reason: Not male/partner engagement ;
Couple Therapy and Vaginismus: A Single Case Approach	Bokaie, M; Khalesi, ZB	Although Vaginismus, or an involuntary contraction of the vaginal muscles, is one of the reasons sexual intercourse difficulty is relatively common in Iran, few studies have addressed it. This research is a single-case type (AB) design. Initially, a pretest was taken from all participants. The number of sessions was estimated between 4 and 6 sessions, and the duration of each session was 45-60 mi…	2019		JOURNAL OF SEX & MARITAL THERAPY	45	8	667-672	WOS:000472392200001	10.1080/0092623X.2019.1610126		#6757	Bokaie 2019	Exclusion reason: Not an intervention;
Effect of counseling on quality of marital relationship of infertile couples: a randomized, controlled trial (RCT) study	Vizheh, M; Pakgohar, M; Babaei, G; Ramezanzadeh, F	Infertility is a major cause of marital problems and sexual dissatisfaction. This study was conducted to determine the effects of counseling on infertile couple's marital relationship and sexual satisfaction.This study was performed as a randomized controlled trial (RCT) in which 100 infertile couples (200 participants) who visited Reproductive Health Research Center Tehran, Iran were randomly as…	2013		ARCHIVES OF GYNECOLOGY AND OBSTETRICS	287	3	583-589	WOS:000314761000026	10.1007/s00404-012-2595-9		#6895	Vizheh 2013	Exclusion reason: No reporting of MH outcomes;
Community-based father education intervention on breastfeeding practice-Results of a quasi-experimental study	Bich, TH; Long, TK; Hoa, DP	Although the benefits of breastfeeding are well-documented, little is known about how best to encourage fathers to support breastfeeding. A quasi-experimental study of a community-based intervention was designed to examine whether health education to promote fathers' involvement in supporting women is associated with early initiation and exclusive breastfeeding practices. At baseline, 802 couples…	2019		MATERNAL AND CHILD NUTRITION	15			WOS:000458901600010	10.1111/mcn.12705		#7212	Bich 2019	Exclusion reason: No reporting of MH outcomes;
The moderating role of social support for marital adjustment, depression, anxiety, and stress: Evidence from Pakistani working and nonworking women	Abbas, J; Aqeel, M; Shaher, B; Jaffar, A; Sundas, J; Zhang, W	Background: This study examined how social support moderates the prolongation of mental distress related to depression, anxiety, stress, and marital adjustment in working and nonworking women. The study aimed to reveal the relationship between social support and mental health issues associated with depression, anxiety, stress, and marital adjustment among females.Methods: This research study is a…	2019		JOURNAL OF AFFECTIVE DISORDERS	244		231-238	WOS:000449234400031	10.1016/j.jad.2018.07.071		#7238	Abbas 2019	Exclusion reason: Not an intervention;
Theory-based mHealth targeting fathers and mothers to improve exclusive breastfeeding: a quasi-experimental study.	Gebremariam, Kidane Tadesse; Mulugeta, Afework; Gallegos, Danielle	Background: Exclusive breastfeeding remains sub-optimal in low-income countries contributing to infant mortality. Mobile health (mHealth) interventions, delivered through personal mobile phones, to improve exclusive breastfeeding have shown promise, but very few include fathers or have been applied in low-income countries. The aim of this study was to assess the effectiveness of a SMS-based breas…	2023	01/06/	International Breastfeeding Journal	18	1	1-11		10.1186/s13006-022-00537-x	161159569	#7461	Gebremariam 2023	Exclusion reason: No reporting of MH outcomes;
Theory‐based nutrition education intervention through male involvement improves the dietary diversity practice and nutritional status of pregnant women in rural Illu Aba Bor Zone, Southwest Ethiopia: A quasi‐experimental study.	Tsegaye, Dereje; Tamiru, Dessalegn; Belachew, Tefera	Maternal undernutrition is a major public health problem that disproportionately affects women in low‐income countries. Despite attempts to address maternal nutritional needs, Ethiopia still has a high rate of undernutrition. Hence, this study aimed to evaluate the effect of theory‐based nutrition education through male engagement on dietary practice and the nutritional status of pregnant women. …	2022	07//	Maternal & Child Nutrition	18	3	1-14		10.1111/mcn.13350	157616185	#7477	Tsegaye 2022	Exclusion reason: No reporting of MH outcomes;
Couple Therapy and : A Single Case Approach.	Bokaie, Mahshid; Bostani Khalesi, Zahra	Although Vaginismus, or an involuntary contraction of the vaginal muscles, is one of the reasons sexual intercourse difficulty is relatively common in Iran, few studies have addressed it. This research is a single-case type (AB) design. Initially, a pretest was taken from all participants. The number of sessions was estimated between 4 and 6 sessions, and the duration of each session was 45-60 mi…	2019	11//	Journal of Sex & Marital Therapy	45	8	667-672		10.1080/0092623X.2019.1610126	139117766	#7659	Bokaie 2019	Exclusion reason: Not male/partner engagement ;
The effect of an educational intervention in early pregnancy with spouse's participation on optimal gestational weight gain in pregnancy: a randomized controlled trial.	Asiabar, Azita Kiani; Shokravi, Farkhondeh Amin; Hajifaraji, Majid; Zayeri, Farid	Gaining weight above the Institute of Medicine recommended range contributes to the development of obesity, which increases risk for diseases. We evaluated the effectiveness of an educational program with the spouse's participation on the optimal gestational weight gain (GWG) in pregnancy. We conducted a randomized controlled trial on 128 nulliparous women attending Najmieh Hospital—Antenatal Cli…	2018	12//	Health Education Research	33	6	535-547		10.1093/her/cyy040	133600918	#7689	Asiabar 2018	Exclusion reason: No reporting of MH outcomes;
ORIGINAL RESEARCH Effect of husband participation on mental health during antenatal care: a randomised clinical trial.	Rabiepoor, Soheila; Khodaei, Alireza; Radfar, Moloud; Jabbari, Shiva; Forough, Aida Sefidani	This study evaluated the effect of husband participation on pregnant women's mental health during 2014. A randomised I clinical trial was adopted. By randomised sampling, the data of 66 participants were collected among women who regularly attended health centres for antenatal care in Iran. Couples participated in two two-hour sessions with four weeks between. The control group received the norma…	2017	10//	Practising Midwife	20	9	1-7			125413034	#7719	Rabiepoor 2017	Exclusion reason: No full text avaliable;
Effect of sexual education on sexual health in Iran.	Farnam F; Pakgohar M; Mirmohamadali M; Mahmoodi M	The purpose of this study was to evaluate the effect of a special sex education program in sexual health on Iranian newly-wed couples. A sample of 64 couples referred to three health centers of Tehran Medicine University, a few months prior to their marriage, were divided into case and control groups. The case group received three lecture sessions given by the researcher. These lectures consisted…	2008	05//	Sex Education	8	2	159-168		10.1080/14681810801981043	105760854	#7952	Farnam 2008	Exclusion reason: No reporting of MH outcomes;
Effects of fathers' attendance to labor and delivery on the experience of childbirth in Turkey.	Gungor I; Beji NK	This study was planned to experimentally determine the effects of fathers' attendance to labor and delivery on the experience of childbirth. Fifty primigravidae low-risk women and their partners were recruited to the study. The first 25 women were included in the experimental group, and their partners were allowed to participate in birth. The remaining 25 women were included in the control group,…	2007	03//	Western Journal of Nursing Research	29	2	213-231		10.1177/0193945906292538	106278595	#7981	Gungor 2007	Exclusion reason: No reporting of MH outcomes;
Community health worker promotions increase uptake of long-acting reversible contraception in Rwanda.	Mazzei, Amelia; Ingabire, Rosine; Mukamuyango, Jeannine; Nyombayire, Julien; Sinabamenye, Robertine; Bayingana, Roger; Parker, Rachel; Tichacek, Amanda; Easter, Sarah Rae; Karita, Etienne; Allen, Susan; Wall, Kristin M.	Background: We coordinated community health worker (CHW) promotions with training and support of government clinic nurses to increase uptake of long-acting reversible contraception (LARC), specifically the copper intrauterine device (IUD) and the hormonal implant, in Kigali, Rwanda. Methods: From August 2015 to September 2016, CHW provided fertility goal-based family planning counseling focused o…	2019	06/04/	Reproductive Health	16	1	N.PAG-N.PAG		10.1186/s12978-019-0739-0	136800231	#7986	Mazzei 2019	Exclusion reason: No reporting of MH outcomes;
Development of an Internet-based, Psychosexual Intervention for Couples following Treatment for Breast Cancer.	Cullen, Kimberly; Fergus, Karen; Jones, Jennifer	Despite well-established evidence that many couples experience sexual dif- ficulties following breast cancer (BC), few interventions have been designed exclusively to reduce sexual problems in BC survivors. Many of the interventions that do exist have focused on the physiological aspects of sexual dysfunction, or have incorporated sexuality as a component of a broader program to enhance coping. A…	2015	//Summer2015	Canadian Oncology Nursing Journal	25	3	362-362			111415144	#8051	Cullen 2015	Exclusion reason: not LMIC;
CHARM 2: A Gender Synchronized Family Planning Intervention for Couples in Rural India, a Cluster Randomized Trial	Raj, A.; Ghule, M.; Johns, N.; Battala, M.; Begum, S.; Averbach, S.	INTRODUCTION: Gender synchronized family planning interventions are posited to be an important means of engaging men while supporting women's reproductive agency and increasing modern contraceptive use, particularly in contexts where traditional gender norms prevail. The Counseling Husbands to Achieve Reproductive Health and Marital Equity (CHARM) intervention counsels men, women, and couples on …	2022		Obstetrics and Gynecology	139	SUPPL 1	2S				#8185	Raj 2022	Exclusion reason: No reporting of MH outcomes;
The Increase of Knowledge, Attitude, and Practice of Husbands toward the Prenatal Care of their Wives Using the Illustrations Having the Local Cultural Nuance	Sinaga, S.N.; Siagian, A.; Nurmaini, N.; Badaruddin, B.	BACKGROUND: The role of husbands in maternal health during pregnancy is crucial and is related to the high maternal mortality rate in Indonesia. In spite of that, the effort to involve husbands in the maternal health program is still low. AIM: This paper aims to explain the results of the effort to produce learning assisting tools in a form of an illustration having local cultural nuance that can…	2022		Open Access Macedonian Journal of Medical Sciences	10	(Sinaga S.N., sitinurmawan18@gmail.com) Public Health Doctoral Program, Faculty of Public Health, Universitas Sumatera Utara, Medan, Indonesia(Siagian A.) Department of Community Nutrition, Faculty of Public Health, Universitas Sumatera Utara, Medan, Indo	525-530		10.3889/oamjms.2022.8092		#8208	Sinaga 2022	Exclusion reason: Not an intervention;
A cluster randomized trial to reduce HIV risk from outside partnerships in Zambian HIV-Negative couples using a novel behavioral intervention, “Strengthening Our Vows”: Study protocol and baseline data	Sharkey, T.; Wall, K.M.; Parker, R.; Tichacek, A.; Pappas-DeLuca, K.A.; Kilembe, W.; Inambao, M.; Malama, K.; Hoagland, A.; Peeling, R.; Allen, S.	Background: Heterosexual couples contribute to most new HIV infections in areas of generalized HIV epidemics in sub-Saharan Africa. After Couples’ Voluntary HIV Counseling and Testing (CVCT), heterosexual concordant HIV negative couples (CNC) in cohabiting unions contribute to approximately 47% of residual new infections in couples. These infections are attributed to concurrent sexual partners, a…	2021		Contemporary Clinical Trials Communications	24	(Sharkey T., tsharkey@rzhrg-mail.org; Wall K.M., kmwall@emory.edu; Parker R., rachel.hatton.parker@emory.edu; Tichacek A., amanda.tichacek@emory.edu; Pappas-DeLuca K.A., kpdeluca@gmail.com; Kilembe W., wkilembe@rzhrg-mail.org; Inambao M., minambao@rzhrg-m			10.1016/j.conctc.2021.100850		#8250	Sharkey 2021	Exclusion reason: Not Women's Health;
The effect of infertile couple's skills promotion package on management of sexual relationships: A clinical trial study	Alimanesh, N.; Keshavarz, Z.; Riazi, H.; Heidar, Z.; Nasiri, M.	Background: Psychological effects of infertility can play a significant role in the sexual life of infertile couples, and lead to sexual dysfunction of the couple. The aim of this study was to determine the effect of an educational package to improve the skills of infertile couples in managing sexual relations. Methods: This randomized clinical trial study was performed on 36 infertile couples (7…	2021		Journal of Isfahan Medical School	38	607	1012-1020		10.22122/jims.v38i607.13674		#8313	Alimanesh 2021	Exclusion reason: No reporting of MH outcomes;
Improving uptake of prevention of mother-to-child HIV transmission services in Benue State, Nigeria through a church congregation-based approach	Montandon, M.; Efuntoye, T.; Oko, J.; Onyenuobi, C.; Onwuchekwa, C.; Shiraishi, R.W.; Gwamna, J.; Abutu, A.; Schwitters, A.; Swaminathan, M.	Background: Nigeria has low antiretroviral therapy (ART) coverage among HIV-positive pregnant women, partially due to low uptake of facility-based antenatal care. In a previous cluster randomized trial in Nigeria, a church congregation-based intervention (also called Baby Shower events) demonstrated improvement in HIV testing and linkage of pregnant women to ART. In this project, we assess outcom…	2019		Journal of the International AIDS Society	22	(Montandon M.; Shiraishi R.W.; Abutu A.) US Centers for Disease Control and Prevention, Atlanta, United States(Efuntoye T.; Onyenuobi C.; Gwamna J.; Schwitters A.; Swaminathan M.) CDC-Nigeria, Abuja, Nigeria(Oko J.; Onwuchekwa C.) Catholic Caritas Foundat			10.1002/jia2.25327		#8512	Montandon 2019	Exclusion reason: No reporting of MH outcomes;
Male partner linkage to clinic STI-HIV services after couple education & HIV testing	Mark, J.; Roxby, A.C.; Kinuthia, J.; Osoti, A.; Krakowiak, D.; Sharma, M.; Ton, Q.; Richardson, B.; Farquhar, C.	Background: Home-based HIV testing and education has potential for increasing HIV testing and access to health information and services among men. However, the extent to which men follow-up to clinic based STI and HIV services is yet to be defined. We aim to understand how a home-based antenatal couple education and HIV testing intervention influences male partner follow-up to clinic-based HIV an…	2019		Topics in Antiviral Medicine	27	SUPPL 1	361s				#8570	Mark 2019	Exclusion reason: No reporting of MH outcomes;
Primary HIV prevention in pregnant and lactating Ugandan women: A randomized trial	Homsy, J.; King, R.; Bannink, F.; Namukwaya, Z.; VIttinghoff, E.; Amone, A.; Ojok, F.; Rukundo, G.; Amama, S.; Ojom, L.; Atim, P.; Byamugisha, J.; Rutherford, G.; Katabira, E.T.; Fowler, M.G.	Background: The 'Primary HIV Prevention among Pregnant and Lactating Ugandan Women' (PRIMAL) study aimed to assess the effectiveness of enhanced counseling for preventing HIV acquisition among HIV-uninfected pregnant women throughout the breastfeeding period. Methods: We conducted an unblinded randomized control trial between 02/2013 and 04/2016 to assess the effectiveness of enhanced counseling …	2019		Topics in Antiviral Medicine	27	SUPPL 1	299s				#8571	Homsy 2019	Exclusion reason: No reporting of MH outcomes;
Barriers and facilitators to uptake of male partner attendance for HIV VCT during prenatal care in Brazil	Yeganeh, N.; Kerin, T.; Gorbach, P.; Simon, M.; Santos, B.; Melo, M.; Nielsen-Saines, K.	Background. Male partner involvement in sub-Saharan Africa has been investigated and shown to improve outcomes for the entire family. However, little research is available in other regions. In Porto Alegre, Brazil, partners of pregnant women are encouraged to attend prenatal care for HIV voluntary counseling and testing (VCT) to decrease acute HIV serconversion during pregnancy. Uptake of this in…	2018		Open Forum Infectious Diseases	5	(Yeganeh N.; Kerin T.) David Gefen School of Medicine at UCLA, Los Angeles, CA, United States(Gorbach P.) UCLA Fielding School of Public Health, Los Angeles, CA, United States(Simon M.; Santos B.; Melo M.) Hospital Nossa Senhora da Conceicao, Porto Alegre	S223		10.1093/ofid/ofy210.617		#8590	Yeganeh 2018	Exclusion reason: No reporting of MH outcomes;
Integrating maternal newborn health and family planning programming for first time parents in Zinder, Niger	Osseni, A.A.	Niger has the highest total fertility rate in the world at 7.6 children per woman. The Zinder region has the highest total fertility in the country with 8.5 children per woman; 58 percent of girls married before age 15. Contraceptive use among girls 15-19 in Niger is particularly low at 4.4 percent, and 9.9 percent of these women gave birth before the age of 15. Such extreme early and frequent ch…	2018		International Journal of Gynecology and Obstetrics	143	(Osseni A.A.) Niger	76-77		10.1002/ijgo.12584		#8605	Osseni 2018	Exclusion reason: Not male/partner engagement ;
Secondary distribution of HIV self-tests as a way to promote HIV testing among male partners of young women: Subgroup analysis from a randomized trial	Agot, K.; Obonyo, B.; Ambia, J.; Wango, G.-N.; Thirumurthy, H.	Background: HIV risk among young women in eastern and southern Africa remains extremely high and age-disparate sexual relationships are widely believed to be a contributing factor. Interventions that promote HIV testing among male partners of young women are essential for reducing HIV risk. Given compelling evidence on the acceptability of HIV self-testing (HIVST), we assessed whether provision o…	2018		Journal of the International AIDS Society	21	(Agot K.; Obonyo B.; Ambia J.) Impact Research and Development Organization, Kisumu, Kenya(Wango G.-N.) Nyanza Initiative for Girls' Education and Empowerment, Kisumu, Kenya(Thirumurthy H.) University of Pennsylvania, Department of Medical Ethics and Heal			10.1002/jia2.25148		#8622	Agot 2018	Exclusion reason: No reporting of MH outcomes;
Experience including men in a novel short message service (SMS) approach to improve postpartum family planning education and counseling in Kenya	Harrington, E.K.; Drake, A.L.; Matemo, D.; Perrier, T.; Osoti, A.; John-Stewart, G.; Kinuthia, J.; Unger, J.A.	Objectives: Male partner engagement in family planning is hypothesized to reduce unmet need, yet few interventions have incorporated men. This randomized controlled trial evaluated a two-way SMS family planning counseling intervention among postpartum women and couples. We describe experience with male recruitment and enrollment, and compare baseline characteristics by partner enrollment. Methods…	2017		Contraception	96	4	301		10.1016/j.contraception.2017.07.143		#8703	Harrington 2017	Exclusion reason: No reporting of MH outcomes;
Uptake of home-based point-of-care syphilis & HIV testing among male partners of pregnant women in Western Kenya	Mark, J.; Kinuthia, J.; Roxby, A.; Krakowiak, D.; Osoti, A.; Richardson, B.; Ma, G.; Asila, V.; Parikh, S.; Farquhar, C.	Introduction Few men are tested for syphilis or HIV during their partners' pregnancy, a period of high HIV transmission risk and preventable adverse pregnancy outcomes. Offering home-based STI education and point-of-care (POC) testing of syphilis to couples can support HIV programs to reduce transmission of sexually transmitted infections and adverse pregnancy outcomes. Methods We assessed male p…	2017		Sexually Transmitted Infections	93	(Mark J.; Roxby A.; Krakowiak D.; Parikh S.; Farquhar C.) University of Washington, Seattle, United States(Kinuthia J.; Ma G.; Asila V.) Kenyatta National Hospital, Nairobi, Kenya(Osoti A.) University of Nairobi, Nairobi, Kenya(Richardson B.) Fred Hutchin	A132-A133		10.1136/sextrans-2017-053264.341		#8721	Mark 2017	Exclusion reason: No reporting of MH outcomes;
Male partner linkage to clinic-based sti/hiv services following a home-based couple antenatal education and testing intervention in western kenya: A randomised controlled trial	Mark, J.; Kinuthia, J.; Osoti, A.; Krakowiak, D.; Roxby, A.; Gone, M.A.; Asila, V.; Parikh, S.; Sharma, M.; Richardson, B.A.; Farquhar, C.	Introduction Offering couples education and HIV rapid testing during pregnancy can increase testing of male partners, identify sero-discordant couples, and help link men to HIV care services. We aim to understand how a home-based antenatal couple HIV testing intervention affects male partner follow-up to clinic-based STI services during pregnancy. Methods We conducted a randomised controlled tria…	2017		Sexually Transmitted Infections	93	(Mark J.; Krakowiak D.; Roxby A.; Parikh S.; Sharma M.; Farquhar C.) University of Washington, Seattle, United States(Kinuthia J.; Gone M.A.; Asila V.) Kenyatta National Hospital, Nairobi, Kenya(Osoti A.) University of Nairobi, Nairobi, Kenya(Richardson B	A77-A78		10.1136/sextrans-2017-053264.196		#8722	Mark 2017	Exclusion reason: No reporting of MH outcomes;
Strengthening male-partner testing in antenatal care: Findings from South Africa	Medley, A.M.; Van Schaik, N.; Toledo, C.; Mlambo, M.; Moremi, S.; Baloyi, K.; Khanyile, N.; Magwaza, S.; Kabongo, C.; Tumbo, J.	Background: Knowing both partners' HIV status during pregnancy is associated with improved maternal and infant outcomes and reduced risk of horizontal and vertical HIV transmission and acquisition. Despite high uptake of testing among women, male partner testing within antenatal clinics (ANC) remains low. This study aimed to increase the proportion of men and couples tested within ANC through pro…	2017		Topics in Antiviral Medicine	25	1	405s-406s				#8742	Medley 2017	Exclusion reason: No reporting of MH outcomes;
Promoting male partner and couples HIV testing through secondary distribution HIV self-tests: A randomized trial	Thirumurthy, H.; Masters, S.; Obonyo, B.; Napierala Mavedzenge, S.; Maman, S.; Omanga, E.; Agot, K.	Introduction: There is a vital need to achieve higher uptake of HIV testing among men and couples in sub-Saharan Africa. Providing multiple HIV self-tests to individuals for distribution to their sexual partners, that is, “secondary distribution,” is a promising strategy with potential to increase awareness of HIV status. This strategy may be particularly useful for promoting male partner testing…	2016		Journal of the International AIDS Society	19	(Thirumurthy H., mamagifto@yahoo.com; Masters S.) Department of Health Policy and Management, University of North Carolina at Chapel Hill, Chapel Hill, NC, United States(Obonyo B.; Omanga E.; Agot K.) Impact Research and Development Organization, Kisumu,	104		10.7448/IAS.19.6.21264		#8795	Thirumurthy 2016	Exclusion reason: No reporting of MH outcomes;
Male partner home HIV testing vs clinic invitation in pregnancy: A randomized trial	Krakowiak, D.; Kinuthia, J.; Osoti, A.; Asila, V.; Ann Gone, M.; Mark, J.; Sharma, M.; Barnabas, R.V.; Farquhar, C.	Background: Partner HIV testing during pregnancy has been difficult to achieve in sub-Saharan Africa as men seldom attend antenatal appointments. Home-based testing may be an effective alternative method to test partners and identify discordant couples in pregnancy. A randomized clinical trial was conducted in Kenya to determine whether homebased partner education and HIV testing (HOPE) during pr…	2016		Topics in Antiviral Medicine	24	E-1	22-23				#8799	Krakowiak 2016	Exclusion reason: No reporting of MH outcomes;
Addressing the reproductive health needs and rights of married adolescent couples	Gogoi, A.; Parmar, S.; Katoch, M.; Md. Ziauddin,	Objective: The overall objective was to empower married adolescent couples to lead healthy and productive lives by exercising their right to regulate their own fertility through information and access to family planning services. Methods: The project was implemented with 1000 married adolescent couples (MACs), not specifically addressed for their contraception and reproductive health needs, in 50…	2016		European Journal of Contraception and Reproductive Health Care	21	(Gogoi A.; Parmar S.; Katoch M.; Md. Ziauddin) Centre for Catalyzing Change(C3), Formerly CEDPA India, New Delhi, India	80		10.3109/13625187.2015.1135897		#8805	Gogoi 2016	Exclusion reason: Not an intervention;
Effectiveness of integrated HIV prevention and family planning services for couples in Zambia to prevent HIV and unintended pregnancy	Inambao, M.; Kilembe, W.; Vwalika, B.; Malama, K.; Hoagland, A.; Drakes, J.; Tichacek, A.; Parker, R.; Allen, S.	Background: In Zambia, 14.3% of the adult population is infected with HIV with the majority of new infections acquired in marriage. Zambia also has a high total fertility rate at 5.3. Integrated models of sexual and reproductive health services are needed to prevent both HIV infection and unplanned pregnancies. Previous research has shown that targeting such interventions to couples can leverage …	2016		AIDS Research and Human Retroviruses	32	(Inambao M.; Kilembe W.; Vwalika B.; Malama K.; Hoagland A.) Zambia Emory HIV Research Project (ZEHRP), Zambia(Drakes J.; Tichacek A.; Parker R.; Allen S.) Rwanda Zambia HIV Research Group, Emory University, United States	103		10.1089/aid.2016.5000.abstracts		#8850	Inambao 2016	Exclusion reason: No reporting of MH outcomes;
The role of men in promoting maternal and newborn health in Burkina Faso	Perkins, J.; Bargo Maiga, A.; Capello, C.; Yanogo, M.; Santarelli, C.; Eggertswyler, A.	INTRODUCTION In Burkina Faso, the Swiss nongovernmental organisation (NGO) Enfants du Monde, the local NGO Fondation pour le Développement Communautaire/Burkina Faso and UNFPA are supporting Ministry of Health to implement the Health Promotion pillar of the maternal and newborn health (MNH) Road Map. Within the programme, participatory community assessments conducted with community members, inclu…	2015		Tropical Medicine and International Health	20	(Perkins J.; Capello C.; Santarelli C.; Eggertswyler A.) Enfants du Monde, Geneva, Switzerland(Bargo Maiga A.; Yanogo M.) Fondation pour le Développement Communautaire Burkina Faso, Ouagadougou, Burkina Faso	368-369		10.1111/tmi.12574		#8876	Perkins 2015	Exclusion reason: No reporting of MH outcomes;
Hand in hand-difficulties divided...Multiplied joys	Brando, M.C.	BACKGROUND/PURPOSE: Evidences show the extent to which couples jointly respond to life stressors and how the nature of their dyadic coping and support helps determine both partners' adjustment to stressful events like cancer. With a breast cancer diagnosis, it is not only the woman who faces the challenges but also all the family, especially her partner. So we idealized a weekend workshop for bre…	2015		Psycho-Oncology	24	(Brando M.C.) Sociedade Brasileira De Psico-Oncologia, Brazil	109-110		10.1002/pon.3874		#8889	Brando 2015	Exclusion reason: not LMIC;
Improving male involvement in family planning in rural southeastern nigeria	Bright, C.; Onwere, S.N.; Onwere, A.C.; Kamanu, C.I.; Ndukwe, P.E.; Chigbu, E.	INTRODUCTION: In Africa, men exact significant influence over women's reproductive health decisions, hence the need to enhance men's knowledge of family planning. The aim of this study was to ascertain the effect of educating men on female reproductive health and family planning. METHODS: A total of 150 male partners of antenatal attendees from 20 communities in rural southeastern Nigeria respond…	2015		Obstetrics and Gynecology	125	(Onwere S.N.; Onwere A.C.; Kamanu C.I.; Ndukwe P.E.; Chigbu E.)(Bright C.) Abia State University Teaching Hospital, Aba, Abia, Nigeria	66S-67S		10.1097/AOG.0000000000000806		#8900	Bright 2015	Exclusion reason: No reporting of MH outcomes;
Strengthening male involvement in the PMTCT in Zimbabwe-Lessons learned from the Arise Program	Rapiti, R.; Musingwini, G.; Mushavi, A.; Pulerwitz, J.; Thior, I.; Mullick, S.	Introduction: Zimbabwe bears a high burden of HIV. The prevalence rate among antenatal care attendees is 16%. Male involvement in PMTCT is recognized as critical for program uptake. This project - funded by the Arise Program/PATH via a grant from CIDA - aims to scale up PMTCT activities in Mashonaland, Zimbabwe, including increasing male involvement. Methods: Arise partners Population Council and…	2014		Canadian Journal of Infectious Diseases and Medical Microbiology	25	(Rapiti R.; Mullick S.) Johannesburg, South Africa(Musingwini G.; Mushavi A.) Harare, Zimbabwe(Pulerwitz J.; Thior I.) Washington, DC, United States	84A				#8980	Rapiti 2014	Exclusion reason: No reporting of MH outcomes;
1st Global Conference on Contraception, Reproductive and Sexual Health 2013		The proceedings contain 423 papers. The topics discussed include: efficacy, safety and acceptability of a new contraceptive vaginal ring delivering 150 mg nestorone ® and 15 mg ethinyl estradiol daily: results from a multicenter open label phase 3 clinical trial; the prepreg network - an international research network within preconception health and care; increasing access to long acting reversib…	2013		European Journal of Contraception and Reproductive Health Care	18						#9059		Exclusion reason: Not male/partner engagement ;
Will your partner be attending? Involving men in the prevention of mother-to-child transmission of HIV in antenatal care clinics in Iringa Tanzania	Kikumbih, N.; Nielsen-Bobbit, J.; Mbandi, A.; Motta, W.; Killian, R.; Mwanga, F.	Background: HIV prevalence among Tanzanian adults is 6%; with mother-to-child HIV transmission (MTCT) accounting for one in ten infections. Men play a decisive role in women's utilization of health services, but male involvement with their partners in the prevention of MTCT (PMTCT) program is low. To address this issue, the ACQUIRE Project Tanzania (ATP) has supported the Ministry of Health and S…	2012		Journal of the International AIDS Society	15	(Kikumbih N.; Mbandi A.; Motta W.; Killian R.; Mwanga F.) EngenderHealth, ACQUIRE Tanzania Project, Dar es Salaam, Tanzania(Nielsen-Bobbit J.) EngenderHealth, Dar es Salaam, Tanzania	130		org/10.7448/IAS.15.5.18438		#9110	Kikumbih 2012	Exclusion reason: No reporting of MH outcomes;
A letter to the male partner increases antenatal attendance and HIV testing in eastern Uganda: Results from a randomized facility-based intervention trial	Byamugisha, R.; Astrøm, A.; Ndeezi, G.; Karamagi, C.; Tumwine, J.; Tylleskär, T.	Background: The objective of the study was to evaluate the effect of a written invitation letter to the spouses of new antenatal clinic attendees on attendance by couples and on male partner acceptance of HIV testing at subsequent antenatal clinic visits. Methods: The trial, parallel group, randomised health facilitybased intervention, was conducted with 1060 new attendees from October 2009 to Fe…	2012		Acta Obstetricia et Gynecologica Scandinavica	91	(Byamugisha R.) Mbale Regional Referral Hospital, P.O. Box 921, Mbale, Uganda(Astrøm A.) Department of Clinical Dentistry, Faculty of Medicine and Dentistry, University of Bergen, Postbox 7804, N-5020, Bergen, Norway(Ndeezi G.; Tumwine J.) Department of P	72-73		10.1111/j.1600-0412.2012.01435.x		#9144	Byamugisha 2012	Exclusion reason: No reporting of MH outcomes;
Community awareness including male involvement in prevention of mother to child transmission of HIV infection is crucial	Myint, K.A.	Background: Myanmar is one of the developing countries in South East Asia and HIV prevalence among pregnant women is 1.4%. UNFPA has established the Prevention of Mother to Child Transmission of HIV infection (PMCT) programme collaborated with National AIDS Programme since 2005. Low education status, social, traditional, cultural, and financial barriers limitted many women not access to sexual an…	2010		International Journal of Infectious Diseases	14	(Myint K.A.) UNFPA-Myanmar, Yangon, Myanmar	e68		10.1016/j.ijid.2010.02.1639		#9279	Myint 2010	Exclusion reason: No reporting of MH outcomes;
Psycho-social support in labour, as a catalyst for contraceptive uptake in Nigeria: Preliminary analysis of a randomised controlled trial	Ojengbede, O.; Morhason-Bello, I.; Adedokun, B.; Becker, S.; Oni, G.; Tsui, A.	Objective: To determine the effect of the Presence of husbands during childbirth on the contraceptive use. Methodology: An ongoing randomised trial commenced April 2008. The experimental group had companionship in addition to routine care throughout labour till 2 hours after delivery, while the controls had only routine care. The primary outcome is contraceptive uptake. Analysis was by intention …	2009		International Journal of Gynecology and Obstetrics	107	(Ojengbede O.; Morhason-Bello I.) Department of Obstetrics and Gynaecology, University College Hospital, Ibadan, Nigeria(Adedokun B.) Department of Epidemiology, Medical Statistics and Environmental, United States(Becker S.; Oni G.; Tsui A.) Gates Institu	S623-S624		10.1016/S0020-7292(09)62231-1		#9304	Ojengbede 2009	Exclusion reason: No reporting of MH outcomes;
The evaluation of the effect of counseling on life style of menopausal women and their husbands: nutritional habits and physical activities	Mirmolaei, S.; Pak Gohar, M.; Kazem Nejad, A.; Tiznobaik, A.	Objective: Menopause has many complications and life expectancy has increased in recent years. Therefore the people suffer these complications for a more time. Regarding to importance of the non-drugs methods that mainly focus on change and improve the life style, the aim of this study was the evaluation of the effect of counseling on life style of menopausal women and their husbands. Methods and…	2009		International Journal of Gynecology and Obstetrics	107	(Mirmolaei S.; Pak Gohar M.; Kazem Nejad A.; Tiznobaik A.)	S655		10.1016/S0020-7292(09)62342-0		#9305	Mirmolaei 2009	Exclusion reason: No reporting of MH outcomes;
Do men matter in maternal and child health? Roles of male partners' involvement in access and utilization of ANC/PMTCT of HIV services among pregnant women in Addis Ababa, Ethiopia	Mohammed, Bedru Hussen	Backgrounds: Currently in Ethiopia there are 200,000 children below the age of 14 living with human immunodeficiency virus (HIV), and about 13,000 are newly infected every year. Since 90% of infection in children is from infected mother, antenatal care (ANC) or prevention of mother-to-child transmission (PMTCT) programs is a primary way to prevent HIV in children and an important component of the…	2017	//	Dissertation Abstracts International: Section B: The Sciences and Engineering	77	9-B(E)		2016-53071-154		2016-53071-154	#9589	Mohammed 2017	Exclusion reason: No reporting of MH outcomes;
Evaluating the efficiency of community-based HIV testing and counseling strategies to decrease HIV burden in sub-Saharan Africa	Sharma, Monisha	Knowledge of one's HIV status is vital to accessing treatment and prevention yet only a fraction of individuals in sub-Saharan Africa are regularly tested for HIV. Community-based HIV testing and counseling (HTC), defined as HTC conducted outside of a healthcare facility, has the potential to achieve high population testing coverage and linkage to care. The studies within this dissertation descri…	2017	//	Dissertation Abstracts International: Section B: The Sciences and Engineering	78	4-B(E)		2017-05718-145		2017-05718-145	#9598	Sharma 2017	Exclusion reason: No reporting of MH outcomes;
Addressing Gender Issues with Men and Couples: Involving Men in Sexual and Reproductive Health Services in APROFE, Ecuador	Shepard, Bonnie L.	This article is based on a study of the male-involvement initiative of APROFE (Association for the Benefit of the Ecuadorian Family). It analyzes the lessons learned from a mix of strategies to increase the number of male clients attending APROFE's sexual and reproductive health services. Based on provider interviews, the study describes the gender and privacy issues that arise when treating hete…	2004		International Journal of Men's Health	3	3	155-172	2005-07447-002	10.3149/jmh.0303.155	2005-07447-002	#9724	Shepard 2004	Exclusion reason: No reporting of MH outcomes;
Explaining spousal differences in reproductive preferences: A gender inequality approach	Dodoo, F. Nii-Amoo; Seal, Arna	Explored the effect of gender inequality on spousal differences in reproductive goals at the individual level in sub-Saharan Africa using data from the 1988 Ghana Demographic and Health Survey. 4,488 female respondents (aged 15–49 yrs) and their 943 coresident husbands made up 1,010 couples, or dyads, for analysis. Substantial differences existed in fertility goals between spouses. In 37% of the …	1994	05//	Population and Environment: A Journal of Interdisciplinary Studies	15	5	379-394	1994-33216-001	10.1007/BF02208319	1994-33216-001	#9742	Dodoo 1994	Exclusion reason: No reporting of MH outcomes;
A pilot quasi-experimental controlled trial of a community-based, multilevel family planning intervention for couples in rural Uganda: evidence of feasibility, acceptability, and effect on contraceptive uptake among those with an unmet need for family pla	Sileo, K.M.; Muhumuza, C.; Wanyenze, R.K.; Kershaw, T.S.; Sekamatte, S.; Lule, H.; Kiene, S.M.	Objectives: Effective interventions to reduce the unmet need for family planning in low-income settings are limited. This study aimed to establish the feasibility, acceptability, and preliminary effects of Family Health=Family Wealth (FH=FW), a multilevel intervention aimed to increase high-efficacy contraceptive uptake among couples wanting to delay pregnancy. Study design: A pilot quasi-experim…	2023		Contraception					10.1016/j.contraception.2023.110096		#9785	Sileo 2023	Exclusion reason: No reporting of MH outcomes;
Women's use of family planning services: An experiment on the husband's involvement	D'Exelle, B.; Ringdal, C.	Despite the increased availability of family planning services (FPS) in low-income countries, their use remains low, especially in rural sub-Saharan Africa. To investigate to what extent this is explained by the husband's involvement in the decision process, we use an experiment in rural Tanzania in which couples choose between two payments, one being conditional on attending a family planning me…	2022		Journal of Development Economics	158				10.1016/j.jdeveco.2022.102915		#9826	D'Exelle 2022	Exclusion reason: No reporting of MH outcomes;
The effect of structured counseling towards knowledge, attitude, and participation of modern contraceptive among unmet need couples	Simanjuntak, H.; Lestari, B.W.; Anwar, A.D.	The number of unmet need for family planning remains high in developing countries, including in Indonesia. Structured contraceptive counseling potentially increases contraceptive use effectively maintain its continuity and enhances client’s satisfaction. Contraceptive counseling had not been properly performed, therefore this study aimed to analyze structured counseling influence toward knowledge…	2016		Kesmas	10	4	184-190		10.21109/kesmas.v10i4.644		#10127	Simanjuntak 2016	Exclusion reason: No reporting of MH outcomes;
Contraceptive practice, unwanted pregnancies and induced abortion in Southwest Nigeria	Omideyi, A.K.; Akinyemi, A.I.; Aina, O.I.; Adeyemi, A.B.; Fadeyibi, O.A.; Bamiwuye, S.O.; Akinbami, C.A.; Anazodo, A.	Despite widespread awareness of and access to modern contraception, high rates of unwanted pregnancies and abortions still persist in many parts of the world, even where abortion is legally restricted. This article explores perspectives on contraception and abortion, contraceptive decision-making within relationships, and the management of unplanned pregnancies. It presents findings from an explo…	2011		Global Public Health	6	SUPPL.1	S52-S72		10.1080/17441692.2011.594073		#10293	Omideyi 2011	Exclusion reason: Not an intervention;
Men and reproductive health.	Wegner, M.N.	AVSC's Men As Partners (MAP) program is halfway through its first year. MAP is a 3-year global initiative to help service providers, policymakers, and funders design programs which constructively involve men in family planning and reproductive health. Research is a very important component of the initiative. The first research activity, a review of the literature on reproductive health programs f…	1996		AVSC news (Association for Voluntary Surgical Contraception (U.S.))	34	4	2				#10612	Wegner 1996	Exclusion reason: Not an intervention;
Acceptability of the vaginal sheath (femshield* * Chartex Resources Ltd., London, U.K.) in Thai couples	Jivasak-Apimas, S.	A small survey to assess the perception and experience of current family planning users and their husbands was carried out in a university family planning clinic. Women routinely visiting the clinic were asked to complete a short Screening Form. Fifty-six women responded to the questionnaire concerning their attitude to the Femshield. Eighteen volunteers agreed to enter the study and were given v…	1991		Contraception	44	2	183-190		10.1016/0010-7824(91)90118-Y		#10893	Jivasak-Apimas 1991	Exclusion reason: Not male/partner engagement ;
Exploring the effects of programmatic intervention on family planning health literacy and contraceptive utilization in eastern Uganda	Kelsey E, Brown; Alison S, Hayward	Uganda Village Project (UVP) implemented the Healthy Village Initiative (HVI) and conducted household surveys to assess the effects of the initiative. This data adds to the limited body of knowledge regarding the efficacy of community health interventions for reproductive health in rural east Africa. As part of the HVI, UVP surveys rural Ugandan households before and after a 3-year programmatic i…	2022		Afr. J. reprod. Health (online)	26	4	1-7			biblio-1380961	#11883	Kelsey 2022	Exclusion reason: No reporting of MH outcomes;
Contribution of the education of the prospective fathers to the success of maternal health care programme.	Bhalerao, V R; Galwankar, M; Kowli, S S; Kumar, R; Chaturvedi, R M		1984		J Postgrad Med						sea-115287	#12392	Bhalerao 1984	Exclusion reason: Not an intervention;
A Couples-Based Intervention and Postpartum Contraceptive Uptake in Zambézia Province, Mozambique	Sack, Daniel Eli	Postpartum contraceptive uptake reduces short interpregnancy intervals, unintended pregnancies, and their negative sequalae: poor maternal and fetal outcomes. Healthy timing and spacing of pregnancy in people with HIV also allows for time to achieve viral suppression to reduce maternal-to-child HIV transmission. There is scant understanding about how couples-based interventions impact postpartum …	2022		ProQuest Dissertations and Theses		29111094	147	2645448448			#12430	Sack 2022	Exclusion reason: No reporting of MH outcomes;
Male Involvement in Facilitating the Uptake of Maternal Health Services by Women in Uganda	Ladur, Alice	Background: Health promotion programmes in maternal health are increasingly reaching out to men as partners, husbands and community leaders in a bid to improve women`s uptake of health facilities and or skilled care at birth. Aim: To explore the contribution of male spousal involvement in facilitating uptake for maternal health services. Four main objectives: 1) conduct a scoping review on the ra…	2021		PQDT - UK & Ireland		28485522		2508858873			#12438	Ladur 2021	Exclusion reason: Not male/partner engagement ;
Engaging Male Partners in Home-Based Couple Education and Testing for Syphilis and HIV	Mark, Jennifer	For HIV and other sexually transmitted infections (STIs), men seek care at more advanced stages of disease and are less likely to initiate treatment.1-4 Male partner participation in antenatal care (ANC) has been shown to increase male and female HIV testing,5,6 identification of HIV-discordant couples,7,8 female participation in ANC and uptake of PMTCT services1,9 as well as reduce infant HIV ac…	2019		ProQuest Dissertations and Theses		13899714	75	2307786134			#12447	Mark 2019	Exclusion reason: No reporting of MH outcomes;
Assessment of an Educational Intervention to Increase Knowledge and Intention to Take HPV Vaccine and Cervical Cancer Screening in Nigeria	Nkwonta, Chigozie Anastacia	Nigeria has some of the highest rates of cervical cancer morbidity and mortality in sub-Saharan Africa. Both the human papillomavirus vaccine (HPV) and cervical screening are effective prevention strategies against both HPV infection and cervical cancer. Lack of awareness, limited knowledge, limited decision-making agency, lack of spousal support and stigma are barriers to uptake of these prevent…	2018		ProQuest Dissertations and Theses		10839381	145	2130966577			#12455	Nkwonta 2018	Exclusion reason: No reporting of MH outcomes;
Effect of home based life saving skills education on knowledge of obstetric danger signs, birth preparedness, utilization of skilled care and male involvement: a community-based intervention study in rural tanzania	August, Furaha	Use of skilled care during antenatal visits and delivery is recommended to address the burden of maternal mortality. However there are few facility deliveries and insufficient knowledge of danger signs, especially in rural Tanzania.The aim of this thesis was to explore the perceptions and challenges that the community faces while preparing for childbirth and to evaluate an intervention of the Hom…	2016		PQDT - Global		10780250		2002490813			#12465	August 2016	Exclusion reason: No reporting of MH outcomes;
Do Men Matter in Maternal and Child Health? Roles of Male Partners' Involvement in Access and Utilization of ANC/PMTCT of HIV Services among Pregnant Women in Addis Ababa, Ethiopia	Mohammed, Bedru Hussen	Backgrounds: Currently in Ethiopia there are 200,000 children below the age of 14 living with human immunodeficiency virus (HIV), and about 13,000 are newly infected every year. Since 90% of infection in children is from infected mother, antenatal care (ANC) or prevention of mother-to-child transmission (PMTCT) programs is a primary way to prevent HIV in children and an important component of the…	2015		ProQuest Dissertations and Theses		10102958	236	1784617678			#12467	Mohammed 2015	Exclusion reason: No reporting of MH outcomes;
Effectiveness of home-based HIV testing and education among partners of pregnant women in Kenya: a mixed methods approach	Krakowiak, Daisy	Male partner involvement has been recognized as an important component of prevention-of-mother-to-child transmission of HIV (PMTCT); however, male antenatal attendance has been difficult to achieve. Home-based testing among pregnant couples may be an effective strategy to test men. Women attending their first antenatal visit at Kisumu District Hospital in Kenya were screened for eligibility and r…	2015		ProQuest Dissertations and Theses		10000087	82	1760974194			#12468	Krakowiak 2015	Exclusion reason: No reporting of MH outcomes;
The impact of male involvement in antenatal care in Kathmandu, Nepal	Beenhakker, Britta C.	Background. Despite low levels of health knowledge, men have been found to act as gatekeepers to women's health-seeking behaviors and utilization of health services in numerous settings. While several studies have indicated a positive impact of including men in reproductive health interventions, most notably in the family planning field, little is known about either the roles of men in maternal h…	2005		ProQuest Dissertations and Theses		3172541	311	304991492			#12493	Beenhakker 2005	Exclusion reason: No reporting of MH outcomes;
The design and evaluation of an intervention to promote postpartum health in Istanbul: Does including fathers make a difference?	Turan, Janet Molzan	A previous assessment of postpartum health needs in Istanbul found that practices in need of attention included short durations of exclusive breastfeeding, low use of effective methods of contraception, and low utilization of preventive health care services. Findings from the study also indicated that fathers play a role in postpartum health behaviors. Based on these findings, an intervention stu…	1997		ProQuest Dissertations and Theses		9730801	369	304346206			#12512	Turan 1997	Exclusion reason: No reporting of MH outcomes;
Evaluation of an mHealth SMS Dialogue Strategy to Meet Women's and Couples' Postpartum Contraceptive Needs in Kenya (Mobile WACh XY): a Randomized Controlled Trial	Harrington, Eiizabeth K.	Objective: To evaluate the effect of a two-way SMS intervention on postpartum contraceptive use among individual women and couple dyads. Methods: Mobile WACh XY was an unblinded randomized controlled trial conducted in two public county hospitals in western Kenya. Pregnant, HIV-negative women at least 14 years of age with estimated gestational age ≥28 weeks who had access to a mobile phone, were …	2017		ProQuest Dissertations and Theses		10688609	23	2021741378			#12549	Harrington 2017	Exclusion reason: No reporting of MH outcomes;
Communication, coorientation, and contraception: Family planning among couples in rural Bangladesh	Pathak, Shubha	Family planning researchers have long recognized the benefits of collecting couple data. Rarely, however, has the couple served as the unit of analysis in their investigations. More commonly, women's and men's data have been examined separately, meaning that inferences have been based on the assumption that aggregate trends observed among female and male samples from a particular population refle…	1998		ProQuest Dissertations and Theses		9821182	283	304451730			#12676	Pathak 1998	Exclusion reason: No reporting of MH outcomes;
Male Engagement and Couples Communication in Reproductive, Maternal and Child Health in Nampula and Sofala Provinces of Mozambique-Findings from the Knowledge, Attitudes and Coverage Endline Qualitative Assessment	de Carvalho, Xénia		2019									#12703	deCarvalho 2019	Exclusion reason: No reporting of MH outcomes;
Male Partner Engagement in Antenatal Care and Zika-related Health Care	Taroub Harb Faramand, Allison Annette Foster,; Elga Salvador, Morgan Mickle, and Tisa Barrios Wilson		2019									#12714	TaroubHarbFaramand 2019	Exclusion reason: No reporting of MH outcomes;
Gender-transformative Bandebereho couples’ intervention to promote male engagement in reproductive and maternal health and violence prevention in Rwanda: Findings from a randomized controlled trial	Doyle, Kate; Levtov, Ruti G; Barker, Gary; Bastian, Gautam G; Bingenheimer, Jeffrey B; Kazimbaya, Shamsi; Nzabonimpa, Anicet; Pulerwitz, Julie; Sayinzoga, Felix; Sharma, Vandana		2018		PloS one	13	4	e0192756				#12733	Doyle 2018	Exclusion reason: No reporting of MH outcomes;
Effect of spouse's participation in childbirth preparation classes in the promotion of social support among pregnant women: A field trial	Ranjkesh, F; Soltanshahi, Z; Azh, N; Griffiths, M		2020		Social Health and Behavior	3	2	55-61				#12745	Ranjkesh 2020	Exclusion reason: No reporting of MH outcomes;
Depression and associated factors among women within their first postnatal year in Erzurum province in eastern Turkey	Aydin, Nazan; Inandi, Tacettin; Karabulut, Nezihe		2005		Women & health	41	2	1-12				#12749	Aydin 2005	Exclusion reason: Not male/partner engagement ;
The positive effects of father’s attendance to labour and delivery: a quasi experimental study	D’Aliesio, L; Vellone, E; Amato, E; Alvaro, R		2009		Int Nurs Perspect	9	1	5-10				#12751	D’Aliesio 2009	Exclusion reason: Not an intervention;
Promoting mental health after childbirth: a controlled trial of primary prevention of postnatal depression	Elliott, Sandra A; Leverton, Teresa J; Sanjack, Marion; Turner, Helen; Cowmeadow, Pauline; Hopkins, Jane; Bushnell, Diane		2000		British Journal of Clinical Psychology	39	3	223-241				#12755	Elliott 2000	Exclusion reason: Not male/partner engagement ;
Mindfulness‐based relationship education for couples expecting their first child—Part 1: A randomized mixed‐methods program evaluation	Gambrel, Laura Eubanks; Piercy, Fred P		2015		Journal of marital and family therapy	41	1	5-24				#12759	Gambrel 2015	Exclusion reason: not LMIC;
Determining an Effective and Replicable Communication-based Mechanism for Improving Young Couples' Access to and Use of Reproductive Health Information and Services in Nepal: An Operations Research Study	Center for Research on Environment Health; Population Activities		2004									#12764	CenterforResearchonEnvironmentHealth 2004	Exclusion reason: No reporting of MH outcomes;
Developing partner awareness and empathy in new parents: The Great Parents’ Quiz	Matthey, Stephen; McGregor, Kim; Ha, Mary		2008		International Journal of Mental Health Promotion	10	3	5-16				#12768	Matthey 2008	Exclusion reason: not LMIC;
A randomized, controlled trial of the influence of prenatal parenting education on postpartum anxiety and marital adjustment	Midmer, D; Wilson, L; Cummings, S		1995		Family Medicine	27	3	200-205				#12769	Midmer 1995	Exclusion reason: not LMIC;
Childbirth and changes of women's social support network and mental health	Morinaga, Kyoko; Yamauchi, Takahisa		2003		Shinrigaku kenkyu: The Japanese journal of psychology	74	5	412-419				#12770	Morinaga 2003	Exclusion reason: not LMIC;
Improving the reproductive health of married and unmarried youth in India: evidence of effectiveness and costs from community-based interventions	Pande, Rohini; Kurz, Kathleen; Walia, Sunayana; MacQuarrie, Kerry; Jain, Saranga		2006		Washington, DC: International Center for Research on Women							#12772	Pande 2006	Exclusion reason: No reporting of MH outcomes;
Empowering married young women and improving their sexual and reproductive health: effects of the first-time parents project	Santhya, KG; Haberland, Nicole; Das, Arup; Ram, F; Sinha, RK; Ram, Usha; Mohanty, SK		2008									#12773	Santhya 2008	Exclusion reason: No reporting of MH outcomes;
Effects on marriage of a psycho-communicative-educational intervention with couples undergoing the transition to parenthood, evaluation at 1-year post intervention	Shapiro, Alyson F; Gottman, John M		2005		The journal of family communication	5	1	1-24				#12774	Shapiro 2005	Exclusion reason: not LMIC;
Study for the factors related to postpartum depression	Zhang, R; Chen, Q; Li, Y		1999		Zhonghua Fu Chan Ke Za Zhi	34	4	231-233				#12780	Zhang 1999	Exclusion reason: not LMIC;
"If It Weren't for This, We'd Be Sick"-Perspectives From Participants of a Couple-Based HIV Treatment and Support Program During Prenatal and Postpartum Periods in Zambézia Province, Mozambique	Brooks, HL; Graves, E; De Schacht, C; Emílio, A; Matino, A; Aboobacar, A; Audet, CM	Background:Engagement in HIV care and treatment services during pregnancy is key to eliminating vertical transmission. One barrier to retention of pregnant and lactating women is insufficient support from male partners. Reframing HIV services as couple-based may increase adherence among men and women. As part of a cluster randomized trial evaluating an intervention offering seroconcordant couples…	2024		JAIDS-JOURNAL OF ACQUIRED IMMUNE DEFICIENCY SYNDROMES	96	3	304-310	WOS:001252242800009	10.1097/QAI.0000000000003351		#12807	Brooks 2024	Exclusion reason: No reporting of MH outcomes;
Efficacy of mobile phone intervention to increase male partner antenatal care attendance for HIV testing in Moshi municipal, Tanzania: a randomized controlled trial	Lyimo, A; Mmbaga, B; Mahmoud, A; Eliamini, WS; Ngowi, NB; Mitao, M; Pancras, G; Malindisa, E; Kidayi, P; Conserve, DF; Bartlett, J; Sunguya, B; Lyamuya, E; Kidenya, B; Balandya, E; Ngocho, JS	Background HIV partner counselling and testing in antenatal care (ANC) is a crucial strategy to raise the number of males who know their HIV status. However, in many settings like Tanzania, male involvement in antenatal care remains low, and there is a definite need for innovative strategies to increase male partner involvement. This study was designed to evaluate the efficacy of mobile phone int…	2024		BMC PREGNANCY AND CHILDBIRTH	24	1		WOS:001207775600004	10.1186/s12884-024-06337-x		#12813	Lyimo 2024	Exclusion reason: Not male/partner engagement ;
Preventing HIV Infection in Pregnant Women in Western Uganda Through a Comprehensive Antenatal Care-Based Intervention: An Implementation Study	Jahn, LS; Kengonzi, A; Kabwama, SN; Rubaihayo, J; Theuring, S	We implemented and assessed a comprehensive, antenatal care (ANC)-embedded strategy to prevent HIV seroconversions during pregnancy in Uganda. HIV-negative first-time ANC clients were administered an HIV risk assessment tool and received individual risk counseling. Those attending ANC without partners obtained formal partner invitation letters. After three months, repeat HIV testing was carried o…	2024		ARCHIVES OF SEXUAL BEHAVIOR	53	2	745-756	WOS:001101586600002	10.1007/s10508-023-02726-z		#12821	Jahn 2024	Exclusion reason: No reporting of MH outcomes;
Husband's involvement in utilization of maternal health services by their spouse in district Rohtak, Haryana	Chayal, V; Sagar, V; Verma, R; Kalhan, M; Agrawal, G; Sasidharan, SK; Satija, J; Jangra, A; Punyani, P; Arora, H; Singh, Y; Sharma, D; Singmar, A	Introduction:Husband and wife as a couple are fully responsible for their current and future. In our society, the husband is mostly responsible for making the decision regarding any expenses. In India, there is a need to reduce the maternal mortality rate, and Husband's involvement in antenatal care could be a key to success as it will enable them to support their partner in adequate preparation …	2024		JOURNAL OF FAMILY MEDICINE AND PRIMARY CARE	13	6	2272-2277	WOS:001250726100020	10.4103/jfmpc.jfmpc_1153_23		#12830	Chayal 2024	Exclusion reason: No reporting of MH outcomes;
Couples' skills training intervention in young breast cancer patients with fear of cancer recurrence: A randomized controlled trial	Cheng, YP; Xiong, MD; Li, Y; Fang, C; Liu, QQ; Lu, F; Li, X; Yang, YL; Bai, JB; Zhang, CH	Purpose: This study adapted the Chinese version of the Couple Skills Training intervention program to couples of young breast cancer patients in China and investigated its effects on fear of cancer recurrence (FCR), cancer-related communication, and level of hope among the couples.Methods: Ninety young breast cancer patients and their spouses were recruited and randomly assigned to the interventi…	2023		EUROPEAN JOURNAL OF ONCOLOGY NURSING	67			WOS:001112495700001	10.1016/j.ejon.2023.102459		#12840	Cheng 2023	Exclusion reason: not LMIC;
Effects of a Comic Booklet Intervention Aimed at Preventing Second-Hand Smoke Exposure for Pregnant Women in Indonesia: A Randomised Controlled Trial	Inaoka, K; Octawijaya, IH; Mamahit, CG; Karundeng, JF; Wariki, WMV; Ota, E	Second-hand smoke (SHS) has adverse effects for pregnant women and foetuses. This controlled and randomized clinical trial evaluated the efficacy of a comic booklet intervention in promoting SHS avoidance among pregnant women and appropriate smoking behaviours among their male partners. We allocated 140 couples to the experimental group (EG), who received the comic booklet and a reminder sticker,…	2023		HEALTHCARE	11	23		WOS:001116128000001	10.3390/healthcare11233061		#12926	Inaoka 2023	Exclusion reason: No reporting of MH outcomes;
MIESRA mHealth: Marital satisfaction during pregnancy.	Besral B; Misrawati M; Afiyanti Y; Ismail RI; Arifin H	The transition of a pregnant woman's role often causes emotional changes that have an impact on marital satisfaction. We develop MIESRA mHealth and evaluate its impact on satisfaction of husband-wife relationship during pregnancy. A quasi-experimental study was conducted on 82 couples of pregnant women and divided into control, single, and paired group. We implemented MIESRA mHealth for four week…	2023		PLoS One	18	8	e0289061		10.1371/journal.pone.0289061	37616290	#12984	Besral 2023	Exclusion reason: Not Women's Health;
The Effect of Group Counselling based on Constructive Couple Communication on Perceived Spousal Support in Uterine and Cervical Cancer Survivors: A Randomized Control Trial.	Azimi F; Moghaddam-Tabrizi F; Sharafkhani R	BACKGROUND: Uterine and Cervical cancer survivors face challenges like the disruption of emotional and sexual relationships, struggle to maintain sexual life and intimacy, and the possibility of divorce. The study aimed to determine the effect of group counseling based on couples' constructive communication on perceived spousal support in uterine and cervical cancer survivors. METHODS: A randomiz…	2024	Jul	Int J Community Based Nurs Midwifery	12	3	162-174		10.30476/IJCBNM.2024.101425.2420	39161859	#13082	Azimi 2024	Exclusion reason: Not Women's Health;
Evaluation of the RISE II integrated social and behavior change approach in Niger: A contribution analysis.	Dougherty L; Dadi C; Silva M	OBJECTIVE: Niger faces a myriad of health challenges and development efforts are complicated by persistent poverty, high population growth rates, and climate change. Integrated social and behavior change (SBC) addresses health outcomes through collective action and approaches at the limited points of entry individuals have with the health system. METHODS: We conducted a mixed-methods study to eva…	2024		PLoS One	19	7	e0308185		10.1371/journal.pone.0308185	39083501	#13112	Dougherty 2024	Exclusion reason: Not Women's Health;
Partner-Based HIV Treatment for Seroconcordant Couples Attending Antenatal and Postnatal Care in Rural Mozambique: A Cluster Randomized Controlled Trial.	Audet CM; Graves E; Shepherd BE; Prigmore HL; Brooks HL; Emílio A; Matino A; Paulo P; Diemer MA; Frisby M; Sack DE; Aboobacar A; Barreto E; Van Rompaey S; De Schacht C	INTRODUCTION: There is evidence that a supportive male partner facilitates maternal HIV testing during pregnancy, increases maternal antiretroviral therapy initiation and adherence, and increases HIV-free infant survival. Most male partner engagement clinical strategies have focused on increasing uptake of couple-based HIV testing and counseling. We delivered a couple-based care and treatment int…	2024	Jul	J Acquir Immune Defic Syndr	96	3	259-269	ClinicalTrials.gov/NCT03149237	10.1097/QAI.0000000000003440	38905476	#13114	Audet 2024	Exclusion reason: No reporting of MH outcomes;
Effects of a community-based, multi-level family planning intervention on theoretically grounded intermediate outcomes for couples in rural Uganda: Results from a mixed methods pilot evaluation.	Sileo KM; Muhumuza C; Wanyenze RK; Kershaw TS; Ellerbe B; Muñoz S; Sekamatte S; Lule H; Kiene SM	OBJECTIVES: This study tested the theoretically grounded conceptual model of a multi-level intervention, Family Health = Family Wealth (FH = FW), by examining FH = FW's effect on intermediate outcomes among couples in rural Uganda. FH = FW is grounded in the social-ecological model and the social psychological theory of transformative communication. DESIGN: A pilot quasi-experimental controlled t…	2024	Sep	Br J Health Psychol	29	3	551-575		10.1111/bjhp.12713	38242837	#13168	Sileo 2024	Exclusion reason: No reporting of MH outcomes;
Assessing the impact of CHARM2, a family planning program on gender attitudes, intimate partner violence, reproductive coercion, and marital quality in India.	Chatterji S; Johns NE; Ghule M; Begum S; Averbach S; Battala M; Raj A	Using a two-armed cluster randomised controlled trial, CHARM2 (Counselling Husbands to Achieve Reproductive health and Marital equity), a 5-session gender equity and family planning intervention for couples in rural India, showed an impact on family planning outcomes in primary trial analyses. This study examines its effects on gender-equitable attitudes, intimate partner violence, reproductive c…	2024		PLOS Glob Public Health	4	5	e0003220		10.1371/journal.pgph.0003220	38771823	#13181	Chatterji 2024	Exclusion reason: GBV/IPV/Violence intervention ;
The effect of face-to-face and virtual prenatal care training of spouses on the pregnancy experience and fear of childbirth of primiparous women: A controlled quasi-experimental study	Doaltabadi, Zari; Amiri-Farahani, Leila; Hasanpoor-Azghady, Seyedeh Batool; Haghani, Shima	Introduction: The spouse has a special role in promoting the health of mothers and infants during pregnancy, childbirth, and postpartum. Women's health during pregnancy requires the participation and cooperation of their spouses. Therefore, this study was conducted to determine the effect of face-to-face and virtual prenatal care training of spouses on the pregnancy experience and fear of childbi…	2023	12//	Journal of Telemedicine and Telecare	29	10	775-784	2024-31340-004	10.1177/1357633X211024101	2024-31340-004	#13212	Doaltabadi 2023	Exclusion reason: No reporting of MH outcomes;
Effectiveness of couple education and counseling on uptake of cervical cancer screening among women in Southern Ethiopia: a cluster randomized trial	Ayanto, S.Y.; Belachew, T.; Wordofa, M.A.		2024		Scientific Reports	14	1			10.1038/s41598-024-61988-2		#13281	Ayanto 2024	Exclusion reason: No reporting of MH outcomes;
