# Supplementary material for: The mental health impact on women of engaging men in health interventions in low- and middle-income countries: A systematic review
Source: PLOS Glob Public Health. 2025 Nov 3;5(11):e0005168. doi: 10.1371/journal.pgph.0005168 (PMC12582469; doi:10.1371/journal.pgph.0005168)
Supplement: S4 Table — (XLSX) [file pgph.0005168.s006.xlsx]

## Sheet: Sheet 1
review_340075_20250228063002
Covidence #	Study ID	Title	Reviewer Name	Citation - 1st author's last name and year	Country	Setting	Aim of Study	Study Design	Population	Age range	Sample Size	Intervention	Location of Intervention - (community, home based, health care center)	How were male partners engaged?	How was male engagement measured	Did the study look at the impact of male engagement on outcome (eg. did they have an arm of engagement vs. no engagement)	Estimate of impact of male engagement	Primary women's health outcome	Mental Health Outcome of Interest	Measure used for mental health outcome - (if qual put qual)	Mental health results	Date extraction
12738	Comrie-Thomson 2022	Engaging women and men in the gender-synchronised, community-based Mbereko+ Men intervention to improve maternal mental health and perinatal care-seeking in Manicaland, Zimbabwe: A cluster-randomised controlled pragmatic trial	Lena Schulhofer	Comrie-Thomson 2022	Zimbabwe	Rural	The study aimed to test the effectiveness of the Mbereko+Men program on maternal mental health at 0-6 months after childbirth.	The study was a cluster-randomized controlled pragmatic trial, using a two-arm parallel design with four clusters per arm. The study arms comprised no intervention (standard care) and full intervention clusters. The unit of randomization was the health facility catchment area.	Women who had given birth within 0-6 months and their male coparents. Women were eligible to participate in the study if they were aged 16 years or older, had resided at the study site for at least 12 months, had given birth within the previous six months, and provided written informed consent. Men aged 16 years and over, who had resided at the study site for at least 12 months, whose enrolled fe…	Women intervention m=25.8 (6.7), control m=25.1 (6.6); Men intervention m=35.2 (8.6), control m=31.8 (7.7).	The questionnaire was completed by 436 women and 229 men in the intervention arm, and 454 women and 286 men in the control arm, divided between pre- and post-intervention time points	The Mbereko+Men intervention was delivered through two synchronized components implemented separately with women and men. Components were delivered at the cluster level through community-based training and discussion groups and were intended to achieve a community-level effect. All women who were pregnant or had a child aged up to two years and all men residing in intervention sites were invited …	Rural health centers or hospitals	Men (coparents) participated in the second intervention, +Men, which involved one monthly one-hour group discussions, facilitated by the male project staff member in men’s workplaces or a central community location. They were not involved in the first intervention, Mbereko, which was only for women.	Not measured	No, men were part of the intervention and standard care arms	Gender-synchronized intervention in this setting would influence men’s and women’s knowledge, attitudes, and behaviors in complementary ways to improve men’s support for MNCH, women’s participation in decision-making, and gender power dynamics in coparent relationships, with positive impacts on MNCH care-seeking and maternal mental health	Postnatal depression	Depression	Edinburgh Postnatal Depression Scale (EPDS)	Women’s mean EPDS scores declined in both arms (intervention pre=8.0 (0.2) post=3.0 (0.4); control pre=7.2 (0.2) post=4.0 (0.3)). The decline was 34% greater in the intervention arm (adjusted risk ratio=0.66; 95% confidence interval=0.48, 0.90, P=0.008). Improvements in care-seeking, men’s support, and coparents’ relationships were detected	2023-12-01
12738	Comrie-Thomson 2022	Engaging women and men in the gender-synchronised, community-based Mbereko+ Men intervention to improve maternal mental health and perinatal care-seeking in Manicaland, Zimbabwe: A cluster-randomised controlled pragmatic trial	Consensus	Comrie-Thomson 2022	Zimbabwe	Rural	The study aimed to test the effectiveness of the Mbereko+Men program on maternal mental health at 0-6 months after childbirth.	The study was a cluster-randomized controlled pragmatic trial, using a two-arm parallel design with four clusters per arm. The study arms comprised no intervention (standard care) and full intervention clusters. The unit of randomization was the health facility catchment area.	Women who had given birth within 0-6 months and their male coparents. Women were eligible to participate in the study if they were aged 16 years or older, had resided at the study site for at least 12 months, had given birth within the previous six months, and provided written informed consent. Men aged 16 years and over, who had resided at the study site for at least 12 months, whose enrolled fe…	Women intervention m=25.8 (6.7), control m=25.1 (6.6); Men intervention m=35.2 (8.6), control m=31.8 (7.7).	The questionnaire was completed by 436 women and 229 men in the intervention arm, and 454 women and 286 men in the control arm, divided between pre- and post-intervention time points	The Mbereko+Men intervention was delivered through two synchronized components implemented separately with women and men. Components were delivered at the cluster level through community-based training and discussion groups and were intended to achieve a community-level effect. All women who were pregnant or had a child aged up to two years and all men residing in intervention sites were invited …	Rural health centers or hospitals	Men (coparents) participated in the second intervention, +Men, which involved one monthly one-hour group discussions, facilitated by the male project staff member in men’s workplaces or a central community location. They were not involved in the first intervention, Mbereko, which was only for women.	Not measured	No, men were part of the intervention and standard care arms	Gender-synchronized intervention in this setting would influence men’s and women’s knowledge, attitudes, and behaviors in complementary ways to improve men’s support for MNCH, women’s participation in decision-making, and gender power dynamics in coparent relationships, with positive impacts on MNCH care-seeking and maternal mental health	Postnatal depression	Depression	Edinburgh Postnatal Depression Scale (EPDS)	Women’s mean EPDS scores declined in both arms (intervention pre=8.0 (0.2) post=3.0 (0.4); control pre=7.2 (0.2) post=4.0 (0.3)). The decline was 34% greater in the intervention arm (adjusted risk ratio=0.66; 95% confidence interval=0.48, 0.90, P=0.008). Improvements in care-seeking, men’s support, and coparents’ relationships were detected	2023-12-01
12522	Fourianalistyawati 2023	Adapting a Mindfulness-Based Childbirth and Parenting (MBCP) Program for Online Delivery with Indonesian Pregnant Women with Depression	Lena Schulhofer	Fourianalistyawati 2023	Indonesia	Other: Online intervention, sounds like recruitment was not limited to a certain area within Indonesia	This pilot study aimed to determine whether an online Mindfulness-Based Childbirth and Parenting (MBCP) program could be adapted for Indonesian pregnant women with depression and their partners, and whether it could reduce their depressive symptoms (Chapter 3)	Mixed-methods randomized controlled trial	Indonesian pregnant women aged 18-40 years, at least ten weeks gestation, with current depressive symptoms of 10 or above on the Edinburgh Postpartum Depression Scale (EPDS)	Intervention m=28.75 (4.06); control m=26.50 (4.59)	pregnant women n=16 (intervention=8; control=8) (male partners not included in sample size since attendance varied)	Online version of Mindfulness-Based Childbirth and Parenting (MBCP) designed to promote the psychological health of pregnant couples and provide helpful information to prepare for childbirth and parenthood	Online (Zoom)	Participants were couple dyads	Attendance: n=2 partners attended 5 sessions at the lowest, n = 3 partners attended 7 sessions, and n = 3 partners fully attended the program			Depression	Depression	Edinburgh Postpartum Depression Scale (EPDS).	A simple main effect analysis of time*group showed that pregnant women in the MBCP group experienced a greater reduction in depressive symptoms compared to the TAU group (F(6, 46) =4.118, p <.05)	2023-12-01
12522	Fourianalistyawati 2023	Adapting a Mindfulness-Based Childbirth and Parenting (MBCP) Program for Online Delivery with Indonesian Pregnant Women with Depression	Consensus	Fourianalistyawati 2023	Indonesia	Other: Online intervention, sounds like recruitment was not limited to a certain area within Indonesia	This pilot study aimed to determine whether an online Mindfulness-Based Childbirth and Parenting (MBCP) program could be adapted for Indonesian pregnant women with depression and their partners, and whether it could reduce their depressive symptoms (Chapter 3)	Mixed-methods randomized controlled trial	Indonesian pregnant women aged 18-40 years, at least ten weeks gestation, with current depressive symptoms of 10 or above on the Edinburgh Postpartum Depression Scale (EPDS)	Intervention m=28.75 (4.06); control m=26.50 (4.59)	pregnant women n=16 (intervention=8; control=8) (male partners not included in sample size since attendance varied)	Online version of Mindfulness-Based Childbirth and Parenting (MBCP) designed to promote the psychological health of pregnant couples and provide helpful information to prepare for childbirth and parenthood	Online (Zoom)	Participants were couple dyads	Attendance: n=2 partners attended 5 sessions at the lowest, n = 3 partners attended 7 sessions, and n = 3 partners fully attended the program	no - treatment as usual was not the same intervention	N/A	Depression	Depression	Edinburgh Postpartum Depression Scale (EPDS).	A simple main effect analysis of time*group showed that pregnant women in the MBCP group experienced a greater reduction in depressive symptoms compared to the TAU group (F(6, 46) =4.118, p <.05)	2023-12-01
9491	Sulaiman 2022	ehealth antenatal coparenting intervention to prevent postpartum depression among primiparous women, Karachi, Pakistan: A pilot randomized controlled trial	Lena Schulhofer	Sulaiman 2022	Pakistan	Urban	The primary objective of this pilot randomized controlled trial was to examine the feasibility and acceptability of an eHealth antenatal coparenting intervention called eACoP and obtain preliminary estimates on clinical outcomes for future larger trial	Pilot randomized controlled trial (RCT)	Primiparous couples	Women intervention m=27 (2.9), range= 19-33; control m=27 (3.3), range= 18-39; Men intervention m=30.2 (2.8) and control m=30.67 (3.8)	Women intervention n =102; control n=104; men intervention n =102; control n=104 (total intervention n=204; control n=208)	eHealth Antenatal Coparenting Intervention (eACoP) consisting of eight, 45-minute online videos	University hospital	Participants were in couple dyads	Intervention activity log filled out by couples who watched the videos	No	Of the 60 couples who watched some or all of a full video in the intervention, 43 couples watched the videos together, 9 watched at times that worked for each individual, and 8 couples did not specify whether they watched the video together or alone. Follow-up participants who did not complete the questionnaire were more likely to have a partner of Muhajir ethnicity and/or working in the private …	Postpartum depression	Depression ; Anxiety; Other: Postpartum depression	Edinburg Postnatal Depression Scale (EPDS); State-Trait Anxiety Inventory (STAI)	For EPDS score >12, 15 (22.1%) women in the intervention group and 23 (33.3%) in the control group reported depressive symptomatology at 4-6-weeks. For partners, EPDS score of > 9 was 12.3% and EPDS score of >12 was 3.5% in the intervention group. Women in the intervention group had a lower risk of having depressive symptomatology than those in the control group (RR=0.6, 95% CI 0.37, 1.15), altho…	2023-12-01
9491	Sulaiman 2022	ehealth antenatal coparenting intervention to prevent postpartum depression among primiparous women, Karachi, Pakistan: A pilot randomized controlled trial	Consensus	Sulaiman 2022	Pakistan	Urban	The primary objective of this pilot randomized controlled trial was to examine the feasibility and acceptability of an eHealth antenatal coparenting intervention called eACoP and obtain preliminary estimates on clinical outcomes for future larger trial	Pilot randomized controlled trial (RCT)	Primiparous couples	Women intervention m=27 (2.9), range= 19-33; control m=27 (3.3), range= 18-39; Men intervention m=30.2 (2.8) and control m=30.67 (3.8)	Women intervention n =102; control n=104; men intervention n =102; control n=104 (total intervention n=204; control n=208)	eHealth Antenatal Coparenting Intervention (eACoP) consisting of eight, 45-minute online videos	University hospital	Participants were in couple dyads	Intervention activity log filled out by couples who watched the videos	No	Of the 60 couples who watched some or all of a full video in the intervention, 43 couples watched the videos together, 9 watched at times that worked for each individual, and 8 couples did not specify whether they watched the video together or alone. Follow-up participants who did not complete the questionnaire were more likely to have a partner of Muhajir ethnicity and/or working in the private …	Postpartum depression	Depression ; Anxiety; Other: Postpartum depression	Edinburg Postnatal Depression Scale (EPDS); State-Trait Anxiety Inventory (STAI)	For EPDS score >12, 15 (22.1%) women in the intervention group and 23 (33.3%) in the control group reported depressive symptomatology at 4-6-weeks. For partners, EPDS score of > 9 was 12.3% and EPDS score of >12 was 3.5% in the intervention group. Women in the intervention group had a lower risk of having depressive symptomatology than those in the control group (RR=0.6, 95% CI 0.37, 1.15), altho…	2023-12-01
6277	Sayari 2022	The effect of skill-based sexual enhancement counseling program in quality of life in women with multiple sclerosis: A quasi-experimental study	Lena Schulhofer	Sayari 2022	Iran	Urban	Investigate skill-based sexual enhancement counseling on quality of life of women with multiple sclerosis	Quasi-experimental study	MS patients and their spouses. MS patients had to be over 18 years old, married for at least 2 years, diagnosed with MS by neurologist, history of treatment for at least 6 months, absence of severe marital discord and court cases, no drug addiction, absence of recent life crises other than MS, and absence of psychiatric disorder.	intervention m=37.75 (3.48); control m=39.95 (3.48)	44 patients with MS and their spouses (n=88); 22 couples in both intervention and control	Skill-based sexual enhancement counseling program (SSE-CP)	MS Society of Qom province	Participants in couple-dyads	If the spouse was absent for more than one session, the couple was excluded. Otherwise not measured.	No, they were involved in both intervention and control	The impact of male engagement was discussed more so as a mechanism. For instance, after explaining MS patients shared sexual problems, the spouses showed higher compassionate sensitivity to their spouse. They hypothesize that SSE-CP is effective because it creates constructive intimacy and a healthy atmosphere for couples to emotionally express themselves and cooperate to solve their sexual and p…	Multiple sclerosis	Other: Quality of life	54-item MS Quality of Life Questionnaire (MSQOL-54)	There was a significant difference between the intervention and control groups in the psychological quality of life in pretest (84.61 ± 10.38 vs. 89.25 ± 10.11), post-test (100 ± 7.27 vs. 89.09 ± 9.62) and follow-up process (100 ± 8.03 vs. 89.01 ± 9.87), (P = 0.001) regarding Eta coefficients, the intervention explained 16% of the variance of changes in the overall QOL	2023-12-01
6277	Sayari 2022	The effect of skill-based sexual enhancement counseling program in quality of life in women with multiple sclerosis: A quasi-experimental study	Consensus	Sayari 2022	Iran	Urban	Investigate skill-based sexual enhancement counseling on quality of life of women with multiple sclerosis	Quasi-experimental study	MS patients and their spouses. MS patients had to be over 18 years old, married for at least 2 years, diagnosed with MS by neurologist, history of treatment for at least 6 months, absence of severe marital discord and court cases, no drug addiction, absence of recent life crises other than MS, and absence of psychiatric disorder.	intervention m=37.75 (3.48); control m=39.95 (3.48)	44 patients with MS and their spouses (n=88); 22 couples in both intervention and control	Skill-based sexual enhancement counseling program (SSE-CP)	MS Society of Qom province	Participants in couple-dyads	If the spouse was absent for more than one session, the couple was excluded. Otherwise not measured.	No, they were involved in both intervention and control	The impact of male engagement was discussed more so as a mechanism. For instance, after explaining MS patients shared sexual problems, the spouses showed higher compassionate sensitivity to their spouse. They hypothesize that SSE-CP is effective because it creates constructive intimacy and a healthy atmosphere for couples to emotionally express themselves and cooperate to solve their sexual and p…	Multiple sclerosis	Other: Quality of life	54-item MS Quality of Life Questionnaire (MSQOL-54)	There was a significant difference between the intervention and control groups in the psychological quality of life in pretest (84.61 ± 10.38 vs. 89.25 ± 10.11), post-test (100 ± 7.27 vs. 89.09 ± 9.62) and follow-up process (100 ± 8.03 vs. 89.01 ± 9.87), (P = 0.001) regarding Eta coefficients, the intervention explained 16% of the variance of changes in the overall QOL	2023-12-01
5995	Mindry 2018	Benefits and Challenges of Safer-Conception Counseling for HIV Serodiscordant Couples in Uganda	Anvita Bhardwaj	Mindry 2018	Uganda	Rural	We conducted pilot research on an intervention that provided reproductive and safer-conception counseling to people living with HIV who were considering having children.	pilot studies of an intervention	To be eligible to participate, clients had to have been on antiretroviral therapy for at least 12 months, to increase the likelihood that they had an undetectable viral load and reduce the risk of transmitting the virus to their partner during attempts to conceive using timed unprotected intercourse. Other eligibility criteria were that the partner with whom the client wanted to conceive was HIV-…	median age of male 40 female 34	42 individuals	Participants attended up to six monthly counseling sessions in which they received instruction and ongoing support in using the safer-conception method they selected. This consultation included discussion of why the couple wanted to have a child, fac tors that contribute to the success of a pregnancy (e.g., CD4 level, absence of active STIs, adequatenutrition, good maternal health), the risk of t…	clinics	attend the safer-conception counseling sessions.	not measured	no	N/A	contraception practices for serodiscordant couple seeking to have a child	Anxiety; General emotional distress	qual	Some participants mentioned that going to the counseling sessions together, getting tested together and learning about their status were very important aspects of maintaining good health. An HIV-negative woman found that attending counseling together minimized her anxiety: “I feel happy because they [counselors] will have taught us together. Not like when I am alone and when I get back home and e…	2023-12-01
5995	Mindry 2018	Benefits and Challenges of Safer-Conception Counseling for HIV Serodiscordant Couples in Uganda	Consensus	Mindry 2018	Uganda	Rural	We conducted pilot research on an intervention that provided reproductive and safer-conception counseling to people living with HIV who were considering having children.	pilot studies of an intervention	To be eligible to participate, clients had to have been on antiretroviral therapy for at least 12 months, to increase the likelihood that they had an undetectable viral load and reduce the risk of transmitting the virus to their partner during attempts to conceive using timed unprotected intercourse. Other eligibility criteria were that the partner with whom the client wanted to conceive was HIV-…	median age of male 40 female 34	42 individuals	Participants attended up to six monthly counseling sessions in which they received instruction and ongoing support in using the safer-conception method they selected. This consultation included discussion of why the couple wanted to have a child, fac tors that contribute to the success of a pregnancy (e.g., CD4 level, absence of active STIs, adequatenutrition, good maternal health), the risk of t…	clinics	attend the safer-conception counseling sessions.	not measured	no	N/A	contraception practices for serodiscordant couple seeking to have a child	Anxiety; General emotional distress	qual	Some participants mentioned that going to the counseling sessions together, getting tested together and learning about their status were very important aspects of maintaining good health. An HIV-negative woman found that attending counseling together minimized her anxiety: “I feel happy because they [counselors] will have taught us together. Not like when I am alone and when I get back home and e…	2023-12-01
3995	Rabiepoor 2019	Does counseling affect parental postpartum depression?	Anvita Bhardwaj	Rabiepoor 2017	Iran	Urban	The present study examines the effects of counseling on postpartum depression in parents	experimental clinical trial	Inclusion criteria for women were nulliparous women, residence in Urmia, Edinburgh depression score less than 9 (pre-test), Iranian nationality, literacy, lack of abnormality in the child, pregnancy of 34 weeks, absence of diagnosed depression, no use of antidepressants during pregnancy, no drug addiction, no stressful experience over the past six months, and living with spouse.			received routine healthcare services during pregnancy and after delivery, while participants in the intervention group received these services and attended five counseling sessions. These sessions (60-80 min) were held in quiet private rooms in the health centers from which participants received care services: session one in weeks 34-36 of pregnancy; session two in weeks 36-38; session three abou…	health centers	Couples based therapy	None	no	n/a	Postpartum depression	Depression	Edinburgh Postpartum Depression Scale	Mean Edinburgh depression score 2 months after childbirth was higher for control group mothers (10.18 ± 1.53) as compared with the intervention group (8.21 ± 1.43). The mean Edinburgh depression scores 6 months after childbirth were found to be higher for the control group mothers (p = 0.001) and fathers (p = 0.019), and this was statistically significant.	2023-12-01
3995	Rabiepoor 2019	Does counseling affect parental postpartum depression?	Consensus	Rabiepoor 2017	Iran	Urban	The present study examines the effects of counseling on postpartum depression in parents	experimental clinical trial	Inclusion criteria for women were nulliparous women, residence in Urmia, Edinburgh depression score less than 9 (pre-test), Iranian nationality, literacy, lack of abnormality in the child, pregnancy of 34 weeks, absence of diagnosed depression, no use of antidepressants during pregnancy, no drug addiction, no stressful experience over the past six months, and living with spouse.			received routine healthcare services during pregnancy and after delivery, while participants in the intervention group received these services and attended five counseling sessions. These sessions (60-80 min) were held in quiet private rooms in the health centers from which participants received care services: session one in weeks 34-36 of pregnancy; session two in weeks 36-38; session three abou…	health centers	Couples based therapy	None	no	n/a	Postpartum depression	Depression	Edinburgh Postpartum Depression Scale	Mean Edinburgh depression score 2 months after childbirth was higher for control group mothers (10.18 ± 1.53) as compared with the intervention group (8.21 ± 1.43). The mean Edinburgh depression scores 6 months after childbirth were found to be higher for the control group mothers (p = 0.001) and fathers (p = 0.019), and this was statistically significant.	2023-12-01
3537	Çömez 2020	The effect of web-based training on life quality and spousal adjustment for women with breast cancer and their spouses.	Lena Schulhofer	Çömez 2020	Turkey	Urban	The aim of the study was to examine the effects of web-based training that was structured in line with Roy's Adaptation Model on the “life quality” of women with breast cancer, and on the “spousal adjustment” of women and their spouses	Pre-test-post-test quasi-experimental controlled group design	Women with breast cancer and their spouses	Intervention group: women m=49.63+-10.36; spouses m=53.36+-10.05; Control group: women m=48.40+8.33; spouses m=52.02+8.74	41 couples (intervention); 42 couples (control)	Web-based training was prepared by making use of the experiences of the patients and their spouses that were reported in previous qualitative studies (Çömez and Karayurt, 2016; Karayurt et al., 2013) and by using the data reported in the literature (Fletcher et al., 2010; Seunghee and Eunjung, 2014; Cheng et al., 2014) in line with the RAM. After the “Breast Cancer and Quality of Life” website, w…	Breast clinic at university hospital	In couple-dyads in intervention and control	Not measured	No	Didn't measure male engagement but did measure the impact of the web-based training on spousal adjustment using the dyadic adjustment scale (DAS)	breast cancer	Other: Emotional well-being	Emotional well-being 6-item sub scale of functional assessment of cancer therapy-breast cancer (FACT-BC) scale	Emotional well-being: pre-education mean=16.09 +- 6.21; 3rd month after=19.85+1 3.77, t=3.830, p<0.05	2023-12-01
3537	Çömez 2020	The effect of web-based training on life quality and spousal adjustment for women with breast cancer and their spouses.	Consensus	Çömez 2020	Turkey	Urban	The aim of the study was to examine the effects of web-based training that was structured in line with Roy's Adaptation Model on the “life quality” of women with breast cancer, and on the “spousal adjustment” of women and their spouses	Pre-test-post-test quasi-experimental controlled group design	Women with breast cancer and their spouses	Intervention group: women m=49.63+-10.36; spouses m=53.36+-10.05; Control group: women m=48.40+8.33; spouses m=52.02+8.74	41 couples (intervention); 42 couples (control)	Web-based training was prepared by making use of the experiences of the patients and their spouses that were reported in previous qualitative studies (Çömez and Karayurt, 2016; Karayurt et al., 2013) and by using the data reported in the literature (Fletcher et al., 2010; Seunghee and Eunjung, 2014; Cheng et al., 2014) in line with the RAM. After the “Breast Cancer and Quality of Life” website, w…	Breast clinic at university hospital	In couple-dyads in intervention and control	Not measured	No	Didn't measure male engagement but did measure the impact of the web-based training on spousal adjustment using the dyadic adjustment scale (DAS)	breast cancer	Other: Emotional well-being	Emotional well-being 6-item sub scale of functional assessment of cancer therapy-breast cancer (FACT-BC) scale	Emotional well-being: pre-education mean=16.09 +- 6.21; 3rd month after=19.85+1 3.77, t=3.830, p<0.05	2023-12-01
3522	Mosalanejad 2013	Looking at Infertility Treatment through The Lens of The Meaning of Life: The Effect of Group Logotherapy on Psychological Distress in Infertile Women.	Anvita Bhardwaj	Mosalanejad 2013	Iran	Urban	The aim of this study is to determine the unique impact of spiritual psychotherapy on concerns about infertility and their perceived psychological stresses.	randomized clinical trial	65 couples with 33 in the experimental group and 32 in the control	In the experimental group 15 were 20-30, 31040 were 15 and 2 over 40	32 couples in the experimental group	Participants in the experimental group received group logo therapy for 12 weekly sessions. All participants elaborated on their own positive meaningful message in the session and a brief summary of each session was sent to each person at the end of every two sessions.	hospital	attended the counseling sessions	not measured	no just a intervention and control group so no comparison of ME	N/A	infertility	Other: stress and worry	Penn State Worry Questionnaire and Perceieved Stress Scale PSS 14 item self-report questionnaire that measures a person's evaluation of the stressful situations	See tables, PSWQ pre 33.25 post 27.31 PSS pre 29.25 post 28.18	2023-12-01
3522	Mosalanejad 2013	Looking at Infertility Treatment through The Lens of The Meaning of Life: The Effect of Group Logotherapy on Psychological Distress in Infertile Women.	Consensus	Mosalanejad 2013	Iran	Urban	The aim of this study is to determine the unique impact of spiritual psychotherapy on concerns about infertility and their perceived psychological stresses.	randomized clinical trial	65 couples with 33 in the experimental group and 32 in the control	In the experimental group 15 were 20-30, 31040 were 15 and 2 over 40	32 couples in the experimental group	Participants in the experimental group received group logo therapy for 12 weekly sessions. All participants elaborated on their own positive meaningful message in the session and a brief summary of each session was sent to each person at the end of every two sessions.	hospital	attended the counseling sessions	not measured	no just a intervention and control group so no comparison of ME	N/A	infertility	Other: stress and worry	Penn State Worry Questionnaire and Perceieved Stress Scale PSS 14 item self-report questionnaire that measures a person's evaluation of the stressful situations	See tables, PSWQ pre 33.25 post 27.31 PSS pre 29.25 post 28.18	2023-12-01
3417	Akbarian 2018	The Effects of Mental Health Training Program on Stress, Anxiety, and Depression during Pregnancy.	Lena Schulhofer	Akbarian 2018	Iran	Urban	This study aimed to compare the effects of mental health training during pregnancy on stress, anxiety, and depression between two groups of couples and pregnant women.	RCT	Pregnant women	Not listed	120 total, 40 in each arm	The content of the mental health training course during pregnancy was prepared based on the available textbooks and literature, and its content validity was determined by midwifery and psychology professors. The training course content included information such as the definition of mental health and its importance during pregnancy, the impact of mental disorders on pregnancy outcome, the role of …	Health center	Participants were randomly divided into three groups of couples (with the presence of the partner), pregnant women (without the presence of the partner), and control group (routine care).	Not measured	Yes	LSD analyses showed that the couples group had lowest anxiety and stress scores of all three, and a tied for lower depression score with the women's only intervention group.	Depression, anxiety and stress	Depression ; Anxiety; Other: Stress	Depression, Anxiety, and Stress Scales (DASS‑42)	Couples anxiety pre m=8.80 (4.70), post m=3.90 (2.40), t=7.78, p <0.001; Couples stress pre m=14.10 (7.60), post m= 9.00 (5.10), t=9.24, t <0.001; couples depression pre m=4.20 (7.60), post m=1.10 (0.50), t=4.99, p <0.001. The decrease in scores pre-post intervention for anxiety and stress in the couples arm was significantly lower than the only women intervention arm and control arm. The decreas…	2023-12-01
3417	Akbarian 2018	The Effects of Mental Health Training Program on Stress, Anxiety, and Depression during Pregnancy.	Consensus	Akbarian 2018	Iran	Urban	This study aimed to compare the effects of mental health training during pregnancy on stress, anxiety, and depression between two groups of couples and pregnant women.	RCT	Pregnant women	Not listed	120 total, 40 in each arm	The content of the mental health training course during pregnancy was prepared based on the available textbooks and literature, and its content validity was determined by midwifery and psychology professors. The training course content included information such as the definition of mental health and its importance during pregnancy, the impact of mental disorders on pregnancy outcome, the role of …	Health center	Participants were randomly divided into three groups of couples (with the presence of the partner), pregnant women (without the presence of the partner), and control group (routine care).	Not measured	Yes	LSD analyses showed that the couples group had lowest anxiety and stress scores of all three, and a tied for lower depression score with the women's only intervention group.	Depression, anxiety and stress	Depression ; Anxiety; Other: Stress	Depression, Anxiety, and Stress Scales (DASS‑42)	Couples anxiety pre m=8.80 (4.70), post m=3.90 (2.40), t=7.78, p <0.001; Couples stress pre m=14.10 (7.60), post m= 9.00 (5.10), t=9.24, t <0.001; couples depression pre m=4.20 (7.60), post m=1.10 (0.50), t=4.99, p <0.001. The decrease in scores pre-post intervention for anxiety and stress in the couples arm was significantly lower than the only women intervention arm and control arm. The decreas…	2023-12-01
3093	Sorkhani 2021	Effectiveness of Counseling for Infertile Couples on Women's Emotional Disturbance: A Randomized Clinical Trial.	Lena Schulhofer	Sorkhani 2021	Iran	Urban	investigate the effect of counseling on different emotional aspects of infertile women.	RCT	Couples with primary infertility who were referred for treatment for the first time and did not receive psychiatric or psychological treatment.	All participants m=33.39 (5.67)	60 couples (30 intervention; 30 control)	Infertility counseling for 6, 45-minute sessions twice a week	Afzalipour Hospital Infertility Center	Couple-dyads in both intervention and control groups	Couples were excluded and replaced if husbands did not attend. Otherwise, not measured.	No, both arms were couples	Hypothesized that anxiety scores may not have improved after counseling as consistent with previous studies because participants were couples, not individual women. They also did not specify whether the women filled out the questionnaires in the presence of their husbands or on their own.	Infertility	Depression ; Anxiety; General emotional distress	Screening on Distress in FertilityTreatment (SCREENIVF); Spielberg Questionnaire (1-10);	Significant difference regarding depression (1.55 (1.92); p < 0.0001) between the 2 groups after the intervention, but there was no significant difference regarding anxiety (25.03 (3.09); p =0.35)	2023-12-01
3093	Sorkhani 2021	Effectiveness of Counseling for Infertile Couples on Women's Emotional Disturbance: A Randomized Clinical Trial.	Consensus	Sorkhani 2021	Iran	Urban	investigate the effect of counseling on different emotional aspects of infertile women.	RCT	Couples with primary infertility who were referred for treatment for the first time and did not receive psychiatric or psychological treatment.	All participants m=33.39 (5.67)	60 couples (30 intervention; 30 control)	Infertility counseling for 6, 45-minute sessions twice a week	Afzalipour Hospital Infertility Center	Couple-dyads in both intervention and control groups	Couples were excluded and replaced if husbands did not attend. Otherwise, not measured.	No, both arms were couples	Hypothesized that anxiety scores may not have improved after counseling as consistent with previous studies because participants were couples, not individual women. They also did not specify whether the women filled out the questionnaires in the presence of their husbands or on their own.	Infertility	Depression ; Anxiety; General emotional distress	Screening on Distress in FertilityTreatment (SCREENIVF); Spielberg Questionnaire (1-10);	Significant difference regarding depression (1.55 (1.92); p < 0.0001) between the 2 groups after the intervention, but there was no significant difference regarding anxiety (25.03 (3.09); p =0.35)	2023-12-01
1360	Maitra 2018	Group Couples' Intervention to Improve Sexual Health Among Married Women in a Low-Income Community in Mumbai, India.	Anvita Bhardwaj	Maitra 2017	India	Urban	This article describes the methodology, a brief overview of the quantitative results from each of the project intervention components, and then focuses on the results of qualitative evaluation from both men and women engaged in the couples’ intervention process	randomized controlled trial (RCT)	Women aged 18–40 years old, women living with their husbands, residing in the study community for at least a year, not pregnant at the time of enrollment, and having at least one of six gynecological or related symptoms (vaginal discharge, genital itching, burning micturition, lower abdominal pain, genital ulcers, and inguinal swelling	The mean age of women who attended at least one of the couples’ intervention sessions was 28.71 years	Of the 1,125 women who were enrolled in the RCT, 285 women were assigned to the control group (medical treatment only), 275 women were assigned to individual counseling (IC), 284 women were assigned to the group couples’ interven- tion (CI), and 281 women were assigned to individual plus group couples’ intervention (IC + CI). This article focuses on the group couples’ intervention process, struct…	The RISHTA married women’s project utilized a randomized controlled trial (RCT) whose objective was to determine the efficacy of medical treatment, paired with either individual counseling (IC), group couples’ (husband and wife) intervention (CI), or a combination of individual counseling and group couple’s intervention (IC + CI), to improve women’s health outcomes. In addition to individual coun…	community and clinics	group couples’ (husband and wife)	attendance Men and women were expected to attend a total of six CI sessions each, consisting of four single-gender sessions and two mixed-gender session Content analysis of each session and participants' response qualitative	yes - there were multiple arms of the study		women's sexual and marital health	General emotional distress ; Other: Tension	Qual	As a result of the CI sessions, both male and female participants reported changes in their tenshun levels. For women, this change was often reflected in decreased anger and resentment. Men reported decreased anger and irritation when solving conflicts with their spouse, children, or other family members. Effective spousal communication, particularly related to the day’s events and frustrations e…	2023-12-01
1360	Maitra 2018	Group Couples' Intervention to Improve Sexual Health Among Married Women in a Low-Income Community in Mumbai, India.	Consensus	Maitra 2017	India	Urban	This article describes the methodology, a brief overview of the quantitative results from each of the project intervention components, and then focuses on the results of qualitative evaluation from both men and women engaged in the couples’ intervention process	randomized controlled trial (RCT)	Women aged 18–40 years old, women living with their husbands, residing in the study community for at least a year, not pregnant at the time of enrollment, and having at least one of six gynecological or related symptoms (vaginal discharge, genital itching, burning micturition, lower abdominal pain, genital ulcers, and inguinal swelling	The mean age of women who attended at least one of the couples’ intervention sessions was 28.71 years	Of the 1,125 women who were enrolled in the RCT, 285 women were assigned to the control group (medical treatment only), 275 women were assigned to individual counseling (IC), 284 women were assigned to the group couples’ interven- tion (CI), and 281 women were assigned to individual plus group couples’ intervention (IC + CI). This article focuses on the group couples’ intervention process, struct…	The RISHTA married women’s project utilized a randomized controlled trial (RCT) whose objective was to determine the efficacy of medical treatment, paired with either individual counseling (IC), group couples’ (husband and wife) intervention (CI), or a combination of individual counseling and group couple’s intervention (IC + CI), to improve women’s health outcomes. In addition to individual coun…	community and clinics	group couples’ (husband and wife)	attendance Men and women were expected to attend a total of six CI sessions each, consisting of four single-gender sessions and two mixed-gender session Content analysis of each session and participants' response qualitative	yes - there were multiple arms of the study		women's sexual and marital health	General emotional distress ; Other: Tension	Qual	As a result of the CI sessions, both male and female participants reported changes in their tenshun levels. For women, this change was often reflected in decreased anger and resentment. Men reported decreased anger and irritation when solving conflicts with their spouse, children, or other family members. Effective spousal communication, particularly related to the day’s events and frustrations e…	2023-12-01
1278	Villar-Loubet 2013	HIV disclosure, sexual negotiation and male involvement in prevention-of-mother-to-child-transmission in South Africa.	Lena Schulhofer	Villar-Loubet 2013	South Africa	Rural	Examine the influence of pregnant couples' expectations, experiences and perceptions on sexual communication and male involvement in prevention-of-mother-to-child-transmission (PMTCT) of HIV/AIDS.	Qual study, but involved random assignment of 12 ANCs to intervention and usual care	Participants were pregnant women over the age of 18 years who completed HCT and were between 24 to 30 weeks pregnant. The women were enrolled as couples with their male partners.	Women m =26.1 years (range 18–41); Men m=30.5 (range 19–52)	Couples n=119	PartnerPlus, a comprehensive couples-based PMTCT intervention in rural South Africa. The intervention combines key elements of two evidence-based interventions, Partner Project, a couples’ behavioral HIV-risk reduction intervention and a medication-adherence intervention designed to enhance PMTCT uptake	Antenatal clinics	Couple-dyads in both intervention and control	Attendance percentages reported for sessions 3 and 4	No	During role-plays regarding partner failure to attend appointments, women responded with a range of emotions, such as ‘angry’, ‘hurt’ and ‘disappointed.’ Women often perceived men as apprehensive and uninterested in attending clinic appointments. Although some men might accompany their partner to an appointment, they usually wait in the clinic area instead of entering the consulting room with the…	Prevention-of-mother-to-child-transmission (PMTCT) of HIV/AIDS		Qual		2023-12-01
1278	Villar-Loubet 2013	HIV disclosure, sexual negotiation and male involvement in prevention-of-mother-to-child-transmission in South Africa.	Consensus	Villar-Loubet 2013	South Africa	Rural	Examine the influence of pregnant couples' expectations, experiences and perceptions on sexual communication and male involvement in prevention-of-mother-to-child-transmission (PMTCT) of HIV/AIDS.	Qual study, but involved random assignment of 12 ANCs to intervention and usual care	Participants were pregnant women over the age of 18 years who completed HCT and were between 24 to 30 weeks pregnant. The women were enrolled as couples with their male partners.	Women m =26.1 years (range 18–41); Men m=30.5 (range 19–52)	Couples n=119	PartnerPlus, a comprehensive couples-based PMTCT intervention in rural South Africa. The intervention combines key elements of two evidence-based interventions, Partner Project, a couples’ behavioral HIV-risk reduction intervention and a medication-adherence intervention designed to enhance PMTCT uptake	Antenatal clinics	Couple-dyads in both intervention and control	Attendance percentages reported for sessions 3 and 4	No	During role-plays regarding partner failure to attend appointments, women responded with a range of emotions, such as ‘angry’, ‘hurt’ and ‘disappointed.’ Women often perceived men as apprehensive and uninterested in attending clinic appointments. Although some men might accompany their partner to an appointment, they usually wait in the clinic area instead of entering the consulting room with the…	Prevention-of-mother-to-child-transmission (PMTCT) of HIV/AIDS		Qual		2023-12-01
1252	Jones 2018	Influences on Exclusive Breastfeeding Among Rural HIV-Infected South African Women: A Cluster Randomized Control Trial.	Anvita Bhardwaj	Jones 2018	South Africa	Rural	The objective of the intervention was to increase uptake of PMTCT elements, including EBF, with the goal of informing current clinical practices promoting EBF. We hypothesized that male involvement, HIV status disclosure to partner, and decreased stigma and depressive symptoms would be associated with higher rates of EBF	longitudinal, cluster randomized, controlled trial utilized a two phase, two condition (experimental or control) design in which participants completed assessments at baseline and post-postpartum	Candidates were HIV-infected pregnant women with male primary partners, between 8 and 24 weeks pregnant (typical time of entry into antenatal care) and at least 18 years of age. Male primary partners were defined as husband, current baby’s father, current male sexual partner or trusted male friend actively involved in the mother’s life	Women were a mean age of 28 years (SD = 5.79, range 18–46. Phase 2 28.37 (5.84)	6 weeks postnatal, n=776 women completed an assessment and this subset of women comprised the sample used for the current study. Missing data from baseline to 6 weeks postnatal (56%) were imputed, resulting in a sample size of 1368 participants.	scheduled to attend four group intervention (or time-equivalent control) sessions led by lay healthcare workers prior to giving birth, and two individual sessions postpartum. Phases 1 and 2 differed only by male partner participation—specifically, although women in both phases were required to have a partner, only Phase 2 male partners participated in the intervention.The intervention sessions fo…	Community health centers	male partners participated in the intervention.The intervention sessions for men addressed PMTCT for women, men’s issues, and child health issues, and were designed to be appropriate to partners of both HIV+ and HIV− women.	An adapted Male Involvement Index [41] assessed male involvement during pregnancy. Questions included “Does your male partner attend antenatal care visits with you?” which were then scored as 1 (Yes) or 0 (No), with a range of 0–11. In this sample, internal consistency for this scale was adequate (α=0.83)	Yes	Male involvement, M (SD) - table 1 7.29 (3.19) 7.10 (3.07) 7.48 (3.29) 2.23, 0.026 male involvement was a protective factor against depressive symptoms, though women experiencing psychological intimate partner violence (IPV), HIV stigma, or having less education, had greater depressive symptomatology”	PMTCT and Exclusive breastfeeding	Depression	The Edinburgh Postnatal Depression Scale 10 (EPDS-10)	Comparing phases, phase 2 women were more likely to be less depressed. Look at Table 1	2023-12-01
1252	Jones 2018	Influences on Exclusive Breastfeeding Among Rural HIV-Infected South African Women: A Cluster Randomized Control Trial.	Consensus	Jones 2018	South Africa	Rural	The objective of the intervention was to increase uptake of PMTCT elements, including EBF, with the goal of informing current clinical practices promoting EBF. We hypothesized that male involvement, HIV status disclosure to partner, and decreased stigma and depressive symptoms would be associated with higher rates of EBF	longitudinal, cluster randomized, controlled trial utilized a two phase, two condition (experimental or control) design in which participants completed assessments at baseline and post-postpartum	Candidates were HIV-infected pregnant women with male primary partners, between 8 and 24 weeks pregnant (typical time of entry into antenatal care) and at least 18 years of age. Male primary partners were defined as husband, current baby’s father, current male sexual partner or trusted male friend actively involved in the mother’s life	Women were a mean age of 28 years (SD = 5.79, range 18–46. Phase 2 28.37 (5.84)	6 weeks postnatal, n=776 women completed an assessment and this subset of women comprised the sample used for the current study. Missing data from baseline to 6 weeks postnatal (56%) were imputed, resulting in a sample size of 1368 participants.	scheduled to attend four group intervention (or time-equivalent control) sessions led by lay healthcare workers prior to giving birth, and two individual sessions postpartum. Phases 1 and 2 differed only by male partner participation—specifically, although women in both phases were required to have a partner, only Phase 2 male partners participated in the intervention.The intervention sessions fo…	Community health centers	male partners participated in the intervention.The intervention sessions for men addressed PMTCT for women, men’s issues, and child health issues, and were designed to be appropriate to partners of both HIV+ and HIV− women.	An adapted Male Involvement Index [41] assessed male involvement during pregnancy. Questions included “Does your male partner attend antenatal care visits with you?” which were then scored as 1 (Yes) or 0 (No), with a range of 0–11. In this sample, internal consistency for this scale was adequate (α=0.83)	Yes	Male involvement, M (SD) - table 1 7.29 (3.19) 7.10 (3.07) 7.48 (3.29) 2.23, 0.026 male involvement was a protective factor against depressive symptoms, though women experiencing psychological intimate partner violence (IPV), HIV stigma, or having less education, had greater depressive symptomatology”	PMTCT and Exclusive breastfeeding	Depression	The Edinburgh Postnatal Depression Scale 10 (EPDS-10)	Comparing phases, phase 2 women were more likely to be less depressed. Look at Table 1	2023-12-01
1073	Dehshiri 2023	Effects of Husband Involvement in Prenatal Care on Couples' Intimacy and Postpartum Blues in Primiparous Women: A Quasi-Experimental Study.	Lena Schulhofer	Dehshiri 2023	Iran	Urban	This study aimed to determine the effects of husband involvement in prenatal care on couples’ intimacy and postpartum blues in primiparous pregnant women	Quasi-experimental study	Primiparous pregnant women with a gestational age of 20-36 weeks in Rafsanjan in 2021	female intervention m=27.76 (5.72) and control m=26.97 (4.57); male intervention m=33.30 (5.73) and control m=32.36 (5.07)	n=69 women; control n =36 women; intervention n=33 women (originally n=72 women with 36 women in each arm). Including husbands, n=102 and intervention n=66.	Routine prenatal care for both intervention and control, plus virtual training for husbands in intervention including factors affecting intimacy in Iranian culture, communication skills, fighting with special solvable problems, and parenting and a training program to reduce and control postpartum blues	Routine prenatal care delivered at health centers; training sessions for husbands were held virtually	Husbands "accompanied" wives in 3 of 6 sessions in the intervention arm (trainings were virtual)	Couples were excluded from the study if male partners did not attend all 3 intervention sessions (prenatal care visits). Two couples were forced to withdraw because husband was absent from a session, implying the husbands of the 33 women included in the analyses attended each session. Engagement was not otherwise measured.	Yes, husbands were engaged in 3 of the 6 total intervention sessions and none of the control sessions	Husband involvement may be the reason for significant increase in the mean changes in the intervention group compared to the control group. The findings of the present study showed that the incidence of postpartum blues was significantly lower in the intervention group than in the control group.	Couples intimacy and postpartum blues	Other: Postpartum depression ("blues") and couples intimacy	Stein’s postpartum blues questionnaire and Unidimensional Relationship Closeness Scale (URCS)	The results showed that 5 women (15.20%) in the intervention group and 26 (72.20%) in the control group suffered from postpartum blues after intervention (p<0.001). There was no statistically significant difference in the mean of couples’ intimacy between the two groups after the intervention (p=0.08), but the mean score of change in the couples’ intimacy was significantly different across the tw…	2023-12-01
1073	Dehshiri 2023	Effects of Husband Involvement in Prenatal Care on Couples' Intimacy and Postpartum Blues in Primiparous Women: A Quasi-Experimental Study.	Consensus	Dehshiri 2023	Iran	Urban	This study aimed to determine the effects of husband involvement in prenatal care on couples’ intimacy and postpartum blues in primiparous pregnant women	Quasi-experimental study	Primiparous pregnant women with a gestational age of 20-36 weeks in Rafsanjan in 2021	female intervention m=27.76 (5.72) and control m=26.97 (4.57); male intervention m=33.30 (5.73) and control m=32.36 (5.07)	n=69 women; control n =36 women; intervention n=33 women (originally n=72 women with 36 women in each arm). Including husbands, n=102 and intervention n=66.	Routine prenatal care for both intervention and control, plus virtual training for husbands in intervention including factors affecting intimacy in Iranian culture, communication skills, fighting with special solvable problems, and parenting and a training program to reduce and control postpartum blues	Routine prenatal care delivered at health centers; training sessions for husbands were held virtually	Husbands "accompanied" wives in 3 of 6 sessions in the intervention arm (trainings were virtual)	Couples were excluded from the study if male partners did not attend all 3 intervention sessions (prenatal care visits). Two couples were forced to withdraw because husband was absent from a session, implying the husbands of the 33 women included in the analyses attended each session. Engagement was not otherwise measured.	Yes, husbands were engaged in 3 of the 6 total intervention sessions and none of the control sessions	Husband involvement may be the reason for significant increase in the mean changes in the intervention group compared to the control group. The findings of the present study showed that the incidence of postpartum blues was significantly lower in the intervention group than in the control group.	Couples intimacy and postpartum blues	Other: Postpartum depression ("blues")	Stein’s postpartum blues questionnaire	The results showed that 5 women (15.20%) in the intervention group and 26 (72.20%) in the control group suffered from postpartum blues after intervention (p<0.001). There was no statistically significant difference in the mean of couples’ intimacy between the two groups after the intervention (p=0.08), but the mean score of change in the couples’ intimacy was significantly different across the tw…	2023-12-01
